# Supplementary material for: GWAS and meta-analysis identifies 49 genetic variants underlying critical COVID-19
Source: Nature. 2023 May 17;617(7962):764–8. doi: 10.1038/s41586-023-06034-3 (PMC10208981; doi:10.1038/s41586-023-06034-3)
Supplement: Supplementary file 4 — Description of the cohorts used in critical and hospitalized meta-analyses. Cohorts are divided by ancestry and genotyping method (whole-genome sequencing or microarray genotyping). In cohorts in which data are available, the median age with s.d. in parentheses, percentage of female cases, number of female and male cases and controls is shown. NA, data are not available for the cohort. Country of origin indicates the country in which individuals in the cohort were recruited; GenotypingPlatform indicates the array or WGS platform used for genotyping; reference indicates the reference of the publication (if the data have already been published). ‘In GenOMICC v2’ is an indication of whether the dataset was included in a previous GenOMICC paper1. [file 41586_2023_6034_MOESM4_ESM.xlsx]

## Sheet: cohorts_hosp
Description of the hospitalised cohorts used in hospitalised meta-analysis, divided by Study cohort, ancestry and type of data (Whole Genome Sequencing or genotyping). Definition and number of cases and controls for the cohort is also presented. In cohorts where data is available, median age with standard deviation in parentheses, percentage of female cases, number of female and male cases and co…
Study	Dataset	Ancestry	Case definition	Control definition	Median age(IQR)	Female(perc)	N cases	Ncontrols	N cases females	N controls females	N cases males	N controls males	Country of Origin	GenotypingPlatform	Reference	In GenOMICC v2?
GenOMICC	Whole-genome Sequence	EUR	ICU admission	General population and mild cases	60(11.87)	32.17\%	5989	42981	1927	23510	4062	19381	UK	Illumina TruSeq DNA PCR-Free High Throughput Sample Preparation kit and sequenced with 150-bp paired-end reads in a single lane of an Illumina Hiseq X instrument (for 100,000 Genomes Project samples) or a NovaSeq instrument (for the COVID-19 critical and mild cohorts)	Kousathanas et al., Nature 2022	Yes
GenOMICC	Whole-genome Sequence	EAS	ICU admission	General population and mild cases	54(11.27)	40.87\%	274	366	NA	NA	NA	NA	UK	Illumina TruSeq DNA PCR-Free High Throughput Sample Preparation kit and sequenced with 150-bp paired-end reads in a single lane of an Illumina Hiseq X instrument (for 100,000 Genomes Project samples) or a NovaSeq instrument (for the COVID-19 critical and mild cohorts)	Kousathanas et al., Nature 2023	Yes
GenOMICC	Whole-genome Sequence	SAS	ICU admission	General population and mild cases	57(13.22)	25.63\%	788	3793	NA	NA	NA	NA	UK	Illumina TruSeq DNA PCR-Free High Throughput Sample Preparation kit and sequenced with 150-bp paired-end reads in a single lane of an Illumina Hiseq X instrument (for 100,000 Genomes Project samples) or a NovaSeq instrument (for the COVID-19 critical and mild cohorts)	Kousathanas et al., Nature 2024	Yes
GenOMICC	Whole-genome Sequence	AFR	ICU admission	General population and mild cases	57(13.06)	35\%	440	1350	NA	NA	NA	NA	UK	Illumina TruSeq DNA PCR-Free High Throughput Sample Preparation kit and sequenced with 150-bp paired-end reads in a single lane of an Illumina Hiseq X instrument (for 100,000 Genomes Project samples) or a NovaSeq instrument (for the COVID-19 critical and mild cohorts)	Kousathanas et al., Nature 2025	Yes
GenOMICC	Genotype	EUR	ICU admission	General population	58(13.86)	32.5\%	3029	15145	1050	5220	1993	9995	UK	Illumina Global Screening Array v.3.0		No
GenOMICC	Genotype	EAS	ICU admission	General population	53(12.09)	37.5\%	112	323	NA	NA	NA	NA	UK	Illumina Global Screening Array v.3.1		No
GenOMICC	Genotype	SAS	ICU admission	General population	58(16.10)	32.5\%	324	1451	NA	NA	NA	NA	UK	Illumina Global Screening Array v.3.2		No
GenOMICC	Genotype	AFR	ICU admission	General population	55(16.47)	43.1\%	218	1090	NA	NA	NA	NA	UK	Illumina Global Screening Array v.3.3		No
GenOMICC Saudi Arabia	Genotype	ADMIX	Hospitalised	Mild cases	61(16.88)	33.3\%	93	645	NA	NA	NA	NA	Saudi Arabia	Axion Saudi Arabia array		No
GenOMICC Brazil	genotype	EUR,AFR,AMR meta-analysis	Hospitalised	Mild cases	NA	NA	3533	1700	NA	NA	NA	NA	Brazil -meta analysis	Axiom_PMRA.r3 array,Axiom_sarscov array	Pereira et al. Hum. Mol. Gen. 2022	No
ISARIC4C	Genotype	EUR	Hospitalised	General population	64(16.69)	37.81\%	548	2740	208	1030	342	1720	UK	Illumina Global Screening Array v.3.0		No
ISARIC4C	Genotype	EAS	Hospitalised	General Population	48(9.67)	39.28\%	28	127	NA	NA	NA	NA	UK	Illumina Global Screening Array v.3.1		No
ISARIC4C	Genotype	SAS	Hospitalised	General Population	57(16.65)	35.55|%	59	245	NA	NA	NA	NA	UK	Illumina Global Screening Array v.3.2		No
ISARIC4C	Genotype	AFR	Hospitalised	General Population	57(14.74)	36.58\%	41	28	NA	NA	NA	NA	UK	Illumina Global Screening Array v.3.3		No
HGiv6	Genotype	ALL meta-analysis	Hospitalised (B2)	General population	NA	NA	22637	2052436	NA	NA	NA	NA	various -meta analysis	Various-meta analysis	HGI, Nature 2022	No
SCOURGE	Genotype	EUR	Hospitalised	General population	70.66(22.1)	27.5\%	5933	8810	2514	5042	3418	3768	Spain	Axiom Spain Biobank Array	Cruz et al. Hum.mol.gen. 2022	No
23 and me	Genotype	EUR	Respiratory Support or pneumonia	General population	NA	NA	1128	679531	NA	NA	NA	NA	United States	HumanHap550 BeadChip, Illumina OmniExpress BeadChip, llumina Global Screening Array, 23andme custom array		No
23 and me	Genotype	AMR	Respiratory Support or pneumonia	General population	NA	NA	218	94318	NA	NA	NA	NA	United States	HumanHap550 BeadChip, Illumina OmniExpress BeadChip, llumina Global Screening Array, 23andme custom array		No
23 and me	Genotype	AFR	Respiratory Support or pneumonia	General population	NA	NA	64	22382	NA	NA	NA	NA	United States	HumanHap550 BeadChip, Illumina OmniExpress BeadChip, llumina Global Screening Array, 23andme custom array		No

## Sheet: cohorts critical
Description of the critical cohorts used in the critical meta-analysis, divided by Study cohort, ancestry and type of data (Whole Genome Sequencing or genotyping). Definition and number of cases and controls for the cohort is also presented. In cohorts where data is available, median age with standard deviation in parentheses, percentage of female cases, number of female and male cases and contro…
Study	Dataset	Ancestry	Case definition	Control definition	Median age(IQR)	Female(perc)	N cases	Ncontrols	N cases females	N controls females	N cases males	N controls males	Country of origin	Genotyping plattform	Reference	In GenOMICC v2
GenOMICC	Whole-genome Sequence	EUR	ICU admission	General population and mild cases	60(11.87)	32.17\%	5989	42981	1927	23510	4062	19381	UK	Illumina TruSeq DNA PCR-Free High Throughput Sample Preparation kit and sequenced with 150-bp paired-end reads in a single lane of an Illumina Hiseq X instrument (for 100,000 Genomes Project samples) or a NovaSeq instrument (for the COVID-19 critical and mild cohorts)	Kousathanas et al., Nature 2022	Yes
GenOMICC	Whole-genome Sequence	EAS	ICU admission	General population and mild cases	54(11.27)	40.87\%	274	366	NA	NA	NA	NA	UK	Illumina TruSeq DNA PCR-Free High Throughput Sample Preparation kit and sequenced with 150-bp paired-end reads in a single lane of an Illumina Hiseq X instrument (for 100,000 Genomes Project samples) or a NovaSeq instrument (for the COVID-19 critical and mild cohorts)	Kousathanas et al., Nature 2023	Yes
GenOMICC	Whole-genome Sequence	SAS	ICU admission	General population and mild cases	57(13.22)	25.63\%	788	3793	NA	NA	NA	NA	UK	Illumina TruSeq DNA PCR-Free High Throughput Sample Preparation kit and sequenced with 150-bp paired-end reads in a single lane of an Illumina Hiseq X instrument (for 100,000 Genomes Project samples) or a NovaSeq instrument (for the COVID-19 critical and mild cohorts)	Kousathanas et al., Nature 2024	Yes
GenOMICC	Whole-genome Sequence	AFR	ICU admission	General population and mild cases	57(13.06)	35\%	440	1350	NA	NA	NA	NA	UK	Illumina TruSeq DNA PCR-Free High Throughput Sample Preparation kit and sequenced with 150-bp paired-end reads in a single lane of an Illumina Hiseq X instrument (for 100,000 Genomes Project samples) or a NovaSeq instrument (for the COVID-19 critical and mild cohorts)	Kousathanas et al., Nature 2025	Yes
GenOMICC	Genotype	EUR	ICU admission	General population	58(13.86)	32.5\%	3029	15215	1050	5220	1993	9995	UK	Illumina Global Screening Array v.3.0		No
GenOMICC	Genotype	EAS	ICU admission	General population	53(12.09)	37.5\%	112	323	NA	NA	NA	NA	UK	Illumina Global Screening Array v.3.1		No
GenOMICC	Genotype	SAS	ICU admission	General population	58(16.10)	32.5\%	324	1451	NA	NA	NA	NA	UK	Illumina Global Screening Array v.3.2		No
GenOMICC	Genotype	AFR	ICU admission	General population	55(16.47)	43.1\%	218	1090	NA	NA	NA	NA	UK	Illumina Global Screening Array v.3.3		No
ISARIC4C	Genotype	EUR	ICU;CPAP;NIV	General population	63(14.92)	30\%	184	920	46	230	138	690	UK	Illumina Global Screening Array v.3.0		No
ISARIC4C	Genotype	EAS	ICU: CPAP: NIV	General Population	51(9.92)	26.67\%	15	70	NA	NA	NA	NA	UK	Illumina Global Screening Array v.3.1		No
ISARIC4C	Genotype	SAS	ICU;CPAP;NIV	General Population	59(17.79)	41.3\%	29	140	NA	NA	NA	NA	UK	Illumina Global Screening Array v.3.2		No
ISARIC4C	Genotype	AFR	ICU: CPAP: NIV	General Population	58(14.98)	25\%	24	100	NA	NA	NA	NA	UK	Illumina Global Screening Array v.3.3		No
HGiv6	Genotype	ALL	Critical (A2)	General population	NA	NA	8779	1001875	NA	NA	NA	NA	various meta-analysis	various meta-analysis	HGI, Nature 2022	No
SCOURGE	Genotype	EUR	SCOURGE severe 3 -4	General population	70(23)	27.5\%	3502	5455	1388	2577	2114	2878	Spain	Axiom Spain Biobank Array	Cruz et al. Hum. Mol. Gen. 2022	No
23 and me	Genotype	EUR	Respiratory Support	General population	53(17.5)**	50.7\% **	495	680440	NA	NA	NA	NA	United States	HumanHap550 BeadChip, Illumina OmniExpress BeadChip, llumina Global Screening Array, 23andme custom array	Shelton et al. Nature Genetics 2021	No
