# Supplementary material for: GWAS and meta-analysis identifies 49 genetic variants underlying critical COVID-19
Source: Nature. 2023 May 17;617(7962):764–8. doi: 10.1038/s41586-023-06034-3 (PMC10208981; doi:10.1038/s41586-023-06034-3)
Supplement: Supplementary file 5 — Full results for colocalization and TWAS analyses in lungs, blood, monocytes and across multiple tissue types (metaTWAS). Colocalization results are reported between significant TWAS genes and eQTLs in GTExv8 in lungs, blood and monocytes, and in eqtlGEN. rsid indicates chromosome, position, reference and alternative alleles; gene.tested is the significant TWAS gene, and ensembl.id is the Ensembl ID corresponding to the significant gene. PP.H3.1e-5 is the posterior probability of independent signals with a prior for colocalization of 5 × 10−5, PP.H4.1e-5 is the posterior probability of colocalization with a prior of 5 × 10−5, PP.H3.5e-5 is the posterior probability of independent signals with a prior for colocalization of 5 × 10−5 and PP.H4.5e-5 is the probability of colocalization with a prior of 5 × 10−5. Colocalization was considered to be significant when PP.H3 was lower than 0.5 and PP.H4 was the highest posterior probability. Significant genes after Bonferroni correction in a TWAS meta-analysis of lungs, blood, monocytes and all tissues in GTExv8 and the ‘all critical cohorts’ GWAS. Ensembl ID, gene name, P value of the meta-analysis, number of SNPs used in to model gene expression in all tissues, mean z score for all tissues and its s.d. are shown. [file 41586_2023_6034_MOESM5_ESM.xlsx]

## Sheet: colocalisation GTExv8 Lung
Colocalisation results between significant TWAS genes and lung eQTLs in GTExv8. rsid indicates chromosome, position, reference and alternative alleles, gene.tested is the significant TWAS gene, ensembl.id is the Ensembl ID corresponding to the significant gene, PP.H3.1e-5 is the posterior probability of independent signals with a prior for colocalisation of 10-5 , PP.H4.1e-5 is the posterior prob…
rsid	gene.tested	ensembl.id	PP.H3.5e.5	PP.H4.5e.5	PP.H3.1e.5	PP.H4.1e.5	colocalisation
chr1_155066988_C_T	EFNA4	ENSG00000243364	0.0566924	0.538216	0.0995603	0.189037	TRUE
chr1_155066988_C_T	MUC1	ENSG00000185499	0.0260793	0.641211	0.0535476	0.263314	TRUE
chr1_64948270_A_G	JAK1	ENSG00000162434	0.0359092	0.938535	0.144114	0.753324	TRUE
chr11_34482745_G_A	ELF5	ENSG00000135374	0.00706245	0.992938	0.0343421	0.965658	TRUE
chr12_112919637_G_A	OAS1	ENSG00000089127	0.0564324	0.749147	0.140841	0.373935	TRUE
chr13_112881427_C_T	ATP11A	ENSG00000068650	0.0467948	0.5102	0.0790666	0.172411	TRUE
chr16_89196249_G_A	CDH15	ENSG00000129910	0.0711479	0.928786	0.276871	0.722873	TRUE
chr16_89196249_G_A	SLC22A31	ENSG00000259803	0.034965	0.844855	0.107878	0.521328	TRUE
chr16_89196249_G_A	ZNF778	ENSG00000170100	0.0123935	0.986828	0.0588662	0.937436	TRUE
chr17_40003082_T_C	GSDMA	ENSG00000167914	0.00954563	0.990453	0.0459725	0.95402	TRUE
chr17_40003082_T_C	MED24	ENSG00000008838	0.0123899	0.987608	0.0590237	0.940967	TRUE
chr19_10352442_G_C	ICAM3	ENSG00000076662	0.0628651	0.703353	0.143751	0.321666	TRUE
chr19_48702915_C_T	FUT2	ENSG00000176920	0.0619182	0.898951	0.220476	0.64019	TRUE
chr19_48702915_C_T	MAMSTR	ENSG00000176909	0.0609827	0.547003	0.108433	0.194526	TRUE
chr19_48702915_C_T	NTN5	ENSG00000142233	0.0438917	0.882095	0.149127	0.599404	TRUE
chr3_45796521_G_T	CCR5	ENSG00000160791	0.194604	0.598426	0.373335	0.229608	TRUE
chr3_45796521_G_T	LZTFL1	ENSG00000163818	0.030505	0.625369	0.0610461	0.250295	TRUE
chr3_45796521_G_T	SLC6A20	ENSG00000163817	0.0462496	0.522151	0.0794286	0.179347	TRUE
chr4_105673359_G_A	INTS12	ENSG00000138785	0.0496288	0.950317	0.207006	0.79277	TRUE
chr4_105673359_G_A	NPNT	ENSG00000168743	0.0460684	0.953882	0.194468	0.805323	TRUE
chr4_25446871_A_G	ZCCHC4	ENSG00000168228	0.129778	0.780294	0.34537	0.41531	TRUE
chr6_31153455_T_C	TCF19	ENSG00000137310	0.0106968	0.989299	0.0512889	0.948693	TRUE
chr6_31571991_A_G	HLA-DQA2	ENSG00000237541	0.0130171	0.923186	0.0497878	0.706203	TRUE
chr6_41522644_G_C	FOXP4	ENSG00000137166	0.072988	0.638934	0.149305	0.261401	TRUE
chr7_100032719_C_T	ZKSCAN1	ENSG00000106261	0.0354245	0.542258	0.0625661	0.191545	TRUE
chr7_75623396_T_C	HIP1	ENSG00000127946	0.00391618	0.996082	0.0192788	0.980714	TRUE
chr8_60532539_C_T	LINC01301	ENSG00000251396	0.0497141	0.950224	0.207297	0.792444	TRUE
chr8_60532539_C_T	RAB2A	ENSG00000104388	0.033357	0.966607	0.147132	0.852708	TRUE
chr9_133271182_T_C	ABO	ENSG00000175164	0.145311	0.854689	0.459483	0.540517	TRUE

## Sheet: colocalisation GTExv8 Blood
Colocalisation results between significant TWAS genes and Whole Blood eQTLs in GTExv8. rsid indicates chromosome, position, reference and alternative alleles, gene.tested is the significant TWAS gene, ensembl.id is the Ensembl ID corresponding to the significant gene, PP.H3.1e-5 is the posterior probability of independent signals with a prior for colocalisation of 10-5 , PP.H4.1e-5 is the posteri…
rsid	gene.tested	ensembl.id	PP.H3.5e.5	PP.H4.5e.5	PP.H3.1e.5	PP.H4.1e.5	colocalisation
chr1_155066988_C_T	PBXIP1	ENSG00000163346	0.0202492	0.790813	0.0551224	0.43055	TRUE
chr1_155066988_C_T	RIT1	ENSG00000143622	0.00943052	0.794628	0.0258869	0.436252	TRUE
chr10_79946568_A_G	SFTPD	ENSG00000133661	0.176138	0.777178	0.465657	0.410925	TRUE
chr13_112881427_C_T	ATP11A	ENSG00000068650	0.1087	0.775275	0.286218	0.408276	TRUE
chr17_40003082_T_C	MED24	ENSG00000008838	0.0143327	0.985665	0.0677773	0.932212	TRUE
chr19_48702915_C_T	NTN5	ENSG00000142233	0.00157317	0.998427	0.00781664	0.992183	TRUE
chr19_50374423_G_A	NAPSA	ENSG00000131400	0.00660802	0.992372	0.0320618	0.96299	TRUE
chr3_45796521_G_T	CCR5	ENSG00000160791	0.202669	0.610625	0.396224	0.238759	TRUE
chr3_45796521_G_T	LZTFL1	ENSG00000163818	0.0277507	0.644631	0.0573013	0.266214	TRUE
chr3_45796521_G_T	SLC6A20	ENSG00000163817	0.0440291	0.533308	0.0767921	0.186031	TRUE
chr4_105673359_G_A	INTS12	ENSG00000138785	0.0410252	0.946931	0.169207	0.781117	TRUE
chr5_132422622_A_G	ACSL6	ENSG00000164398	0.0560797	0.92581	0.21623	0.713941	TRUE
chr6_31153455_T_C	TCF19	ENSG00000137310	0.0270932	0.972907	0.122221	0.877779	TRUE
chr6_31571991_A_G	HLA-DQA2	ENSG00000237541	0.0152717	0.917278	0.0573741	0.689221	TRUE
chr7_75623396_T_C	HIP1	ENSG00000127946	0.00384072	0.996158	0.0189129	0.98108	TRUE
chr9_133271182_T_C	ABO	ENSG00000175164	0.000573743	0.999426	0.00286215	0.997138	TRUE

## Sheet: colocalisation Monocytes
Colocalisation results between significant TWAS genes and Monocyte eQTLs. rsid indicates chromosome, position, reference and alternative alleles, gene.tested is the significant TWAS gene, ensembl.id is the Ensembl ID corresponding to the significant gene, PP.H3.1e-5 is the posterior probability of independent signals with a prior for colocalisation of 10-5 , PP.H4.1e-5 is the posterior probabilit…
rsid	gene.tested	ensembl.id	PP.H3.5e-5	PP.H4.5e-5	PP.H3.1e-5	PP.H4.1e-5	colocalisation
chr10_79946568_A_G	BEND3P3	ENSG00000278616	0.00386526	0.995648	0.0189956	0.978612	TRUE
chr10_79946568_A_G	NUTM2B	ENSG00000188199	0.0178398	0.976278	0.0814684	0.891668	TRUE
chr16_89196249_G_A	CBFA2T3	ENSG00000129993	0.107619	0.891525	0.375265	0.621747	TRUE
chr17_40003082_T_C	GSDMA	ENSG00000167914	0.00793652	0.992063	0.0384615	0.961535	TRUE
chr17_40003082_T_C	MED24	ENSG00000008838	0.0154332	0.97814	0.0709613	0.899488	TRUE
chr17_40003082_T_C	PSMD3	ENSG00000108344	0.0335564	0.964937	0.147144	0.846247	TRUE
chr17_46085231_C_A	DND1P1	ENSG00000264070	0.121843	0.878157	0.409591	0.590409	TRUE
chr17_46085231_C_A	KANSL1	ENSG00000120071	0.111313	0.888666	0.385078	0.614852	TRUE
chr17_46085231_C_A	KANSL1-AS1	ENSG00000214401	0.117543	0.882457	0.39976	0.60024	TRUE
chr17_46085231_C_A	LINC02210	ENSG00000204650	0.117957	0.882043	0.400717	0.599283	TRUE
chr17_46085231_C_A	LRRC37A4P	ENSG00000214425	0.0935078	0.906492	0.340268	0.659732	TRUE
chr19_10352442_G_C	PDE4A	ENSG00000065989	0.0139798	0.623024	0.0278715	0.248424	TRUE
chr19_50374423_G_A	NAPSB	ENSG00000131401	0.026893	0.973107	0.121405	0.878595	TRUE
chr3_101790631_A_T	ZBTB11-AS1	ENSG00000256628	0.0203402	0.979655	0.0940471	0.905929	TRUE
chr3_45796521_G_T	CCR2	ENSG00000121807	0.0740104	0.513652	0.125638	0.174392	TRUE
chr3_45796521_G_T	CCR3	ENSG00000183625	0.0131904	0.63766	0.0269262	0.260337	TRUE
chr3_45796521_G_T	CCR5	ENSG00000160791	0.0244833	0.853644	0.0772139	0.538433	TRUE
chr3_45796521_G_T	CXCR6	ENSG00000172215	0.0311174	0.680981	0.0683574	0.29919	TRUE
chr6_31153455_T_C	AIF1	ENSG00000204472	0.0183071	0.870371	0.0602795	0.573173	TRUE
chr6_31571991_A_G	HLA-DRB6	ENSG00000229391	0.00945746	0.927363	0.0366412	0.718579	TRUE
chr8_60532539_C_T	RAB2A	ENSG00000104388	0.0375653	0.962412	0.163277	0.836623	TRUE

## Sheet: colocalisation eQTLgen
Colocalisation results between significant TWAS genes and whole blood eQTLs from eqtlGEN. rsid indicates chromosome, position, reference and alternative alleles, gene.tested is the significant TWAS gene, ensembl.id is the Ensembl ID corresponding to the significant gene, PP.H3.1e-5 is the posterior probability of independent signals with a prior for colocalisation of 10-5 , PP.H4.1e-5 is the post…
rsid	gene.tested	ensembl.id	PP.H3.5e.5	PP.H4.5e.5	PP.H3.1e.5	PP.H4.1e.5	colocalisation
chr1_155066988_C_T	MUC1	ENSG00000185499	0.162536	0.837464	0.492491	0.507509	TRUE
chr11_34482745_G_A	CAT	ENSG00000121691	0.0353217	0.964678	0.154745	0.845255	TRUE
chr12_112919637_G_A	OAS1	ENSG00000089127	0.0431278	0.956872	0.183912	0.816088	TRUE
chr13_112881427_C_T	ATP11A	ENSG00000068650	0.000767289	0.999233	0.0038247	0.996175	TRUE
chr17_40003082_T_C	MED24	ENSG00000008838	0.0356993	0.964298	0.156191	0.843796	TRUE
chr17_46085231_C_A	LRRC37A2	ENSG00000238083	0.152952	0.847048	0.474473	0.525527	TRUE
chr19_10352442_G_C	TYK2	ENSG00000105397	0.0158464	0.984154	0.0745094	0.925491	TRUE
chr19_48702915_C_T	FUT1	ENSG00000174951	0.0231753	0.723287	0.0549998	0.343302	TRUE
chr19_48702915_C_T	FUT2	ENSG00000176920	0.0432648	0.566872	0.0791666	0.207455	TRUE
chr19_50374423_G_A	NAPSA	ENSG00000131400	0.00343119	0.996569	0.0169237	0.983076	TRUE
chr3_101790631_A_T	ZBTB11	ENSG00000066422	0.157756	0.784279	0.423419	0.421002	TRUE
chr4_105673359_G_A	INTS12	ENSG00000138785	0.043715	0.956237	0.186013	0.813782	TRUE
chr6_31571991_A_G	HLA-DQA2	ENSG00000237541	0.000733604	0.9957	0.00360599	0.978863	TRUE
chr6_31571991_A_G	HLA-DRB5	ENSG00000198502	0.0488815	0.95111	0.204429	0.795535	TRUE
chr7_75623396_T_C	HIP1	ENSG00000127946	0.0203946	0.979601	0.0942799	0.905698	TRUE
chr9_133271182_T_C	ABO	ENSG00000175164	5.85888e-06	0.999994	2.92937e-05	0.999971	TRUE

## Sheet: TWAS Lung crit.
Significant genes after Bonferroni correction in a TWAS analysis using the "all critical cohorts" meta-analysis and GTEXv8 lung data. Ensembl ID, gene name, zscore, p-value, variance of the model and number of snps used to estimate gene expression are shown.
gene	gene_name	zscore	pvalue	var_g	n_snps_used
ENSG00000172215.5	CXCR6	-20.9555	1.67156e-97	0.0130845	2
ENSG00000160791.13	CCR5	-15.8137	2.50201e-56	0.00458878	3
ENSG00000163820.14	FYCO1	8.9307	4.23334e-19	0.0224015	2
ENSG00000243646.9	IL10RB	8.924	4.4973e-19	0.0330186	4
ENSG00000137166.14	FOXP4	8.73775	2.37801e-18	0.000212343	1
ENSG00000108379.9	WNT3	-7.628	2.38427e-14	0.0491535	2
ENSG00000241837.6	ATP5O	7.00906	2.39927e-12	0.0700664	2
ENSG00000176920.11	FUT2	6.55935	5.40429e-11	0.0247883	2
ENSG00000159314.11	ARHGAP27	-6.43472	1.237e-10	0.000427878	1
ENSG00000143537.13	ADAM15	-6.38068	1.763e-10	0.00944884	1
ENSG00000137310.11	TCF19	6.12666	8.97445e-10	0.0135591	2
ENSG00000183625.14	CCR3	-6.12245	9.21501e-10	0.00590117	2
ENSG00000167914.11	GSDMA	5.86387	4.522e-09	0.316584	1
ENSG00000105397.13	TYK2	5.80851	6.30301e-09	0.00828353	1
ENSG00000135374.9	ELF5	5.80525	6.42709e-09	0.0263922	2
ENSG00000108342.12	CSF3	-5.71057	1.126e-08	6.14406e-05	1
ENSG00000163817.15	SLC6A20	5.69059	1.266e-08	0.000578025	1
ENSG00000185499.16	MUC1	5.5486	2.87964e-08	0.00280815	2
ENSG00000182504.10	CEP97	-5.49169	3.981e-08	0.00133625	1
ENSG00000159110.19	IFNAR2	-5.34722	8.93156e-08	0.0226026	4
ENSG00000105538.9	RASIP1	-5.33414	9.6e-08	0.00552701	1
ENSG00000162434.11	JAK1	-5.31257	1.0809e-07	0.00277195	2
ENSG00000175164.13	ABO	5.09873	3.41942e-07	0.233945	4
ENSG00000104388.14	RAB2A	5.02383	5.065e-07	0.0150717	1
ENSG00000251396.6	LINC01301	-5.02383	5.065e-07	0.0310256	1
ENSG00000142233.11	NTN5	-4.98353	6.24357e-07	0.0198736	2
ENSG00000138780.14	GSTCD	-4.89235	9.96399e-07	6.47702e-06	1
ENSG00000204344.14	STK19	-4.88235	1.04828e-06	0.0472098	2
ENSG00000122852.14	SFTPA1	4.75242	2.01e-06	4.76085e-05	1
ENSG00000158869.10	FCER1G	-4.73581	2.18185e-06	0.0180827	2
ENSG00000089127.12	OAS1	-4.72336	2.31975e-06	0.0196295	2
ENSG00000196683.10	TOMM7	4.66284	3.11871e-06	0.0702882	2
ENSG00000168228.14	ZCCHC4	4.64455	3.40814e-06	0.01342	2

## Sheet: TWAS Blood crit
Significant genes after Bonferroni correction in a TWAS analysis using the "all critical cohorts" meta-analysis and GTEXv8 Whole blood data. Ensembl ID, gene name, zscore, p-value, variance of the model and number of snps used to estimate gene expression are shown.
gene	gene_name	zscore	pvalue	var_g	n_snps_used
ENSG00000173585.15	CCR9	31.2629	1.48996e-214	0.00294663	1
ENSG00000105397.13	TYK2	7.68696	1.50676e-14	0.00429257	2
ENSG00000185499.16	MUC1	7.11728	1.10081e-12	0.057885	3
ENSG00000108379.9	WNT3	-6.96942	3.18246e-12	0.015178	2
ENSG00000131400.7	NAPSA	-6.84655	7.565e-12	0.0194407	1
ENSG00000204301.6	NOTCH4	6.76976	1.29e-11	0.395821	1
ENSG00000169242.11	EFNA1	-6.64212	3.092e-11	0.00126248	1
ENSG00000204525.16	HLA-C	6.27455	3.50642e-10	0.688967	5
ENSG00000161847.13	RAVER1	6.13727	8.39498e-10	0.00292604	2
ENSG00000237541.3	HLA-DQA2	-5.93602	2.92024e-09	0.118803	2
ENSG00000127946.16	HIP1	-5.79961	6.647e-09	0.0478957	1
ENSG00000173578.7	XCR1	5.75795	8.51403e-09	0.0305288	2
ENSG00000176909.11	MAMSTR	5.68292	1.32411e-08	0.00173012	2
ENSG00000142002.16	DPP9	-5.53725	3.07266e-08	0.0483576	2
ENSG00000105538.9	RASIP1	-5.33414	9.6e-08	0.0107639	1
ENSG00000166016.5	ABTB2	5.30036	1.15577e-07	0.123138	2
ENSG00000138785.14	INTS12	-5.05323	4.344e-07	0.00359464	1
ENSG00000008838.19	MED24	5.01358	5.34266e-07	0.0151443	2
ENSG00000259803.6	SLC22A31	4.84206	1.285e-06	0.138814	1
ENSG00000137310.11	TCF19	4.77106	1.83261e-06	0.0212161	2
ENSG00000169926.10	KLF13	4.64049	3.47577e-06	0.000134676	2

## Sheet: metaTWAS crit
Significant genes after Bonferroni correction in a TWAS meta-analysis of all tissues in GTExv8 and the "all critical cohorts" GWAS. Ensembl ID, gene name, p-value of the meta-analysis, number of snps used in to model gene expression in all tissues, mean z-score for all tissues and its standard deviation are shown.
gene	gene_name	pvalue	n	z_mean	z_sd
ENSG00000163817.15	SLC6A20	3.35135e-229	33	9.25829	6.27191
ENSG00000173585.15	CCR9	2.63781e-223	7	12.8614	10.8424
ENSG00000172215.5	CXCR6	1.12153e-134	38	-8.00054	9.60925
ENSG00000163818.16	LZTFL1	2.53503e-119	45	-2.60286	7.98508
ENSG00000173578.7	XCR1	9.92362e-117	23	-0.492381	6.14579
ENSG00000183625.14	CCR3	2.35546e-64	6	-8.97156	5.89542
ENSG00000163823.3	CCR1	3.9398e-53	47	3.44545	7.62636
ENSG00000160791.13	CCR5	1.52048e-51	46	-3.51866	3.72331
ENSG00000159110.19	IFNAR2	5.00113e-51	48	-4.42301	6.87588
ENSG00000163820.14	FYCO1	9.45618e-46	47	4.17968	4.24957
ENSG00000121807.5	CCR2	4.59161e-44	35	6.01604	7.84603
ENSG00000142002.16	DPP9	9.88177e-41	45	-3.84623	3.9616
ENSG00000243646.9	IL10RB	2.26442e-34	46	7.41111	3.98108
ENSG00000121797.9	CCRL2	2.78748e-33	30	2.80911	6.04614
ENSG00000173171.14	MTX1	2.91772e-30	36	1.1121	3.86551
ENSG00000185499.16	MUC1	2.21704e-25	42	5.03299	2.85972
ENSG00000116539.12	ASH1L	3.95218e-22	4	1.85399	2.04608
ENSG00000163462.17	TRIM46	5.38988e-22	18	5.76102	5.10694
ENSG00000105397.13	TYK2	9.48724e-18	45	2.66921	3.7927
ENSG00000225190.10	PLEKHM1	1.20974e-17	6	-1.9008	3.14439
ENSG00000012223.12	LTF	2.8979e-16	37	-0.93303	2.24616
ENSG00000283646.1	LINC02009	5.22596e-16	35	1.74553	3.81752
ENSG00000137166.14	FOXP4	1.00818e-15	28	0.122669	2.02815
ENSG00000143537.13	ADAM15	2.34122e-15	46	2.44461	2.08144
ENSG00000204525.16	HLA-C	2.55081e-15	48	2.79525	2.60017
ENSG00000169241.17	SLC50A1	2.98602e-15	49	0.702797	1.83399
ENSG00000116580.18	GON4L	4.47341e-14	32	-0.52709	4.73113
ENSG00000220201.7	ZGLP1	6.34608e-14	45	-4.03592	2.62813
ENSG00000204542.2	C6orf15	6.44606e-14	6	-1.4928	3.99146
ENSG00000121691.4	CAT	9.10593e-14	49	2.86504	2.23152
ENSG00000204536.13	CCHCR1	9.74999e-14	49	3.34195	2.27404
ENSG00000241837.6	ATP5O	3.21594e-13	47	3.70084	1.7463
ENSG00000238083.7	LRRC37A2	3.4126e-13	6	-0.154272	3.57718
ENSG00000176920.11	FUT2	4.72028e-13	28	0.37452	5.42872
ENSG00000198563.13	DDX39B	7.115e-13	41	0.245216	2.41333
ENSG00000273102.1	AP000569.9	9.51052e-13	3	-2.06595	2.39739
ENSG00000267673.6	FDX2	1.32203e-12	48	-2.80266	2.38976
ENSG00000137310.11	TCF19	1.51297e-12	49	4.7068	2.86192
ENSG00000204538.3	PSORS1C2	1.59216e-12	39	-2.45997	1.89009
ENSG00000243364.7	EFNA4	3.06873e-12	6	1.80745	3.99761
ENSG00000068650.18	ATP11A	2.7568e-11	42	-1.71306	3.2425
ENSG00000121073.13	SLC35B1	3.45016e-11	46	1.35656	3.00161
ENSG00000232300.1	FAM215B	5.65872e-11	7	-1.17994	3.99934
ENSG00000131400.7	NAPSA	7.11839e-11	39	-6.16531	1.9122
ENSG00000163354.14	DCST2	7.23082e-11	49	-0.880269	1.63862
ENSG00000108379.9	WNT3	1.26961e-10	47	-4.68	2.29148
ENSG00000197536.11	C5orf56	1.63887e-10	38	-1.67423	1.87129
ENSG00000267198.1	RP11-798G7.6	2.26577e-10	3	-3.41493	5.38324
ENSG00000204516.9	MICB	2.44165e-10	49	-0.856696	1.54382
ENSG00000243927.5	MRPS6	3.36212e-10	13	-1.2321	2.46448
ENSG00000105376.4	ICAM5	4.20772e-10	47	-3.61155	3.54926
ENSG00000142233.11	NTN5	4.26233e-10	47	-3.68339	3.16333
ENSG00000211456.10	SACM1L	5.68034e-10	44	1.9236	2.71238
ENSG00000112787.12	FBRSL1	5.80533e-10	45	0.874499	3.5162
ENSG00000163463.11	KRTCAP2	5.9275e-10	4	-1.76139	2.96001
ENSG00000065989.15	PDE4A	1.04149e-09	47	-2.66294	2.98226
ENSG00000204540.10	PSORS1C1	1.16031e-09	48	-0.612141	2.2889
ENSG00000176715.15	ACSF3	1.36999e-09	48	1.7597	1.99832
ENSG00000159314.11	ARHGAP27	2.40142e-09	44	0.106121	5.0688
ENSG00000089127.12	OAS1	2.70114e-09	41	-2.94051	1.75345
ENSG00000076662.9	ICAM3	3.3098e-09	34	-1.52135	1.65944
ENSG00000176909.11	MAMSTR	4.0131e-09	45	-1.87283	3.59042
ENSG00000111331.12	OAS3	4.21332e-09	37	0.318704	4.1535
ENSG00000161847.13	RAVER1	9.09177e-09	45	-0.527408	2.17195
ENSG00000168743.12	NPNT	1.49604e-08	48	1.59111	2.63349
ENSG00000185361.8	TNFAIP8L1	1.68102e-08	36	-1.01572	2.12248
ENSG00000272221.1	XXbac-BPG181B23.7	1.80454e-08	38	-1.05791	1.61787
ENSG00000234745.10	HLA-B	1.95002e-08	44	-0.359953	2.24771
ENSG00000108344.14	PSMD3	2.29913e-08	40	0.230025	2.10059
ENSG00000135374.9	ELF5	2.46525e-08	9	3.72687	1.70123
ENSG00000105538.9	RASIP1	2.88882e-08	32	-4.80501	1.93652
ENSG00000198502.5	HLA-DRB5	3.1446e-08	5	1.4482	2.44584
ENSG00000243649.8	CFB	5.45032e-08	31	1.88062	1.18992
ENSG00000226979.8	LTA	7.39205e-08	38	-2.36963	3.16091
ENSG00000008838.19	MED24	1.32133e-07	46	2.35834	3.36387
ENSG00000249808.2	LINC01377	1.71666e-07	5	0.449435	1.73793
ENSG00000127946.16	HIP1	1.76368e-07	42	0.937096	1.67771
ENSG00000163346.16	PBXIP1	1.83592e-07	16	0.577389	1.27719
ENSG00000129910.7	CDH15	2.24931e-07	34	1.91792	2.92966
ENSG00000169242.11	EFNA1	2.27088e-07	48	0.043574	2.58513
ENSG00000180921.6	FAM83H	2.27382e-07	48	0.988708	1.40078
ENSG00000204290.10	BTNL2	2.4402e-07	21	-0.504117	2.40691
ENSG00000174951.10	FUT1	2.60997e-07	27	2.84611	2.53174
ENSG00000182264.8	IZUMO1	2.75897e-07	43	-2.15496	2.10413
ENSG00000143622.10	RIT1	3.72651e-07	48	-2.27277	1.37769
ENSG00000198743.6	SLC5A3	3.72691e-07	21	0.22483	2.05987
ENSG00000108342.12	CSF3	4.71062e-07	38	-3.95932	2.04655
ENSG00000175164.13	ABO	4.73212e-07	48	3.65355	1.90729
ENSG00000164398.12	ACSL6	4.83752e-07	44	-0.384436	3.56922
ENSG00000170100.13	ZNF778	6.42447e-07	49	0.759749	2.1892
ENSG00000182504.10	CEP97	8.1828e-07	17	-1.69173	2.84132
ENSG00000163825.3	RTP3	8.41705e-07	5	-1.26992	2.07933
ENSG00000142408.4	CACNG8	8.69486e-07	16	0.2761	1.68669
ENSG00000185507.19	IRF7	9.56686e-07	44	-1.72617	1.92152
ENSG00000144815.15	NXPE3	9.56761e-07	47	-2.33359	2.00808
ENSG00000231389.7	HLA-DPA1	1.07079e-06	37	-0.809222	1.52003
ENSG00000217128.11	FNIP1	1.10628e-06	11	-1.04548	2.44427
ENSG00000105401.8	CDC37	1.16774e-06	27	4.60525	0.9515
ENSG00000104388.14	RAB2A	1.27717e-06	45	4.65869	0.83647
ENSG00000066422.4	ZBTB11	1.40935e-06	33	2.45067	3.94641
ENSG00000133661.15	SFTPD	1.54708e-06	47	2.97691	1.90514
ENSG00000106261.16	ZKSCAN1	1.64627e-06	43	-1.14176	2.1128
ENSG00000167914.11	GSDMA	1.74557e-06	38	3.84588	2.18513
ENSG00000162434.11	JAK1	1.81261e-06	47	-1.71904	3.40571
ENSG00000213722.8	DDAH2	1.87481e-06	44	-0.248943	2.38423
ENSG00000196683.10	TOMM7	2.25065e-06	49	4.15527	0.846916

## Sheet:  TWAS Monocytes crit
Significant genes after Bonferroni correction in a TWAS analysis using the "all critical cohorts" meta-analysis and monocytes data. Ensembl ID, gene name, zscore, p-value, number of snps used and model used for gene expression prediction are shown.
gene	gene_name	zscore	pvalue	n_snps_used	model
ENSG00000172215	CXCR6	-6.9048	5.03e-12	367	blup
ENSG00000173578	XCR1	7.6992	1.37e-14	14	lasso
ENSG00000183625	CCR3	-6.8856	5.76e-12	427	blup
ENSG00000121807	CCR2	-10.007	1.42e-23	357	blup
ENSG00000160791	CCR5	-6.8924	5.49e-12	36	enet
ENSG00000223552	CCR5AS	-5.0949	3.49e-07	9	lasso
ENSG00000256628	ZBTB11-AS1	-4.7417	2.12e-06	295	blup
ENSG00000204482	LST1	-6.4485	1.13e-10	139	blup
ENSG00000204472	AIF1	-4.9908	6.01e-07	11	enet
ENSG00000229391	HLA-DRB6	-5.2388	1.62e-07	13	lasso
ENSG00000237541	HLA-DQA2	-4.9149	8.88e-07	7	lasso
ENSG00000232629	HLA-DQB2	-4.8083	1.52e-06	31	enet
ENSG00000196683	TOMM7	4.62163	3.81e-06	4	lasso
ENSG00000228649	SNHG26	-5.09523	3.48e-07	17	enet
ENSG00000104388	RAB2A	4.8625	1.16e-06	5	lasso
ENSG00000175164	ABO	-6.6601	2.74e-11	39	enet
ENSG00000188199	NUTM2B	-5.3665	8.03e-08	3	lasso
ENSG00000225484	NUTM2B-AS1	-4.4194	9.9e-06	7	lasso
ENSG00000278616	BEND3P3	-5.3143	1.07e-07	3	lasso
ENSG00000129993	CBFA2T3	4.59592	4.31e-06	322	blup
ENSG00000176715	ACSF3	4.68109	2.85e-06	21	enet
ENSG00000167914	GSDMA	5.82692	5.65e-09	10	lasso
ENSG00000108344	PSMD3	4.72787	2.27e-06	5	lasso
ENSG00000008838	MED24	5.31496	1.07e-07	218	blup
ENSG00000214425	LRRC37A4P	7.6483	2.04e-14	4	lasso
ENSG00000264070	DND1P1	-7.65466	1.94e-14	5	lasso
ENSG00000204650	LINC02210	-7.44641	9.59e-14	4	lasso
ENSG00000120071	KANSL1	-6.64818	2.97e-11	20	blup
ENSG00000214401	KANSL1-AS1	-7.64889	2.03e-14	2	lasso
ENSG00000238083	LRRC37A2	-5.94942	2.69e-09	32	enet
ENSG00000108433	GOSR2	-4.655	3.24e-06	232	blup
ENSG00000105376	ICAM5	-6.36726	1.92e-10	2	lasso
ENSG00000065989	PDE4A	4.62909	3.67e-06	45	enet
ENSG00000131398	KCNC3	-6.2309	4.64e-10	6	lasso
ENSG00000131401	NAPSB	-4.50255	6.71e-06	5	lasso
ENSG00000223799	IL10RB-DT	5.32668	1e-07	4	lasso
ENSG00000237945	LINC00649	-5.08101	3.75e-07	12	enet
