# Supplementary material for: GWAS and meta-analysis identifies 49 genetic variants underlying critical COVID-19
Source: Nature. 2023 May 17;617(7962):764–8. doi: 10.1038/s41586-023-06034-3 (PMC10208981; doi:10.1038/s41586-023-06034-3)
Supplement: Supplementary file 6 — The full results from GSMR analysis for protein level. Exposure indicates the protein name used as exposure for the analysis, bxy is the effect size, se is the standard error, p is the P value of the analysis, nsnp is the number of SNPs used as instruments and multi_snp_based_heidi_outlier is the P value of the Heidi test. [file 41586_2023_6034_MOESM6_ESM.txt]

Exposure	bxy	se	p	nsnp	multi_snp_based_heidi_outlier
FAM3D.13102.1.3	0.167	0.016	4.82E-24	6	5.38E-01
GOLM1.8983.7.3	0.236	0.026	2.43E-20	3	1.11E-01
ICAM5.5124.62.3	-0.167	0.022	8.30E-14	8	7.59E-02
QSOX2.8397.147.3	0.123	0.017	1.26E-13	12	3.71E-01
ABO.9253.52.3	0.102	0.014	2.51E-13	16	3.08E-01
CD209.3029.52.2	0.128	0.018	2.53E-12	8	2.01E-01
ICAM1.4342.10.3	0.069	0.010	3.05E-11	15	5.60E-02
SELE.3470.1.2	-0.095	0.015	1.42E-10	8	1.69E-01
CREB3L4.11308.8.3	0.150	0.025	1.12E-09	4	9.38E-01
PDGFRL.9713.67.3	0.071	0.013	1.98E-08	16	1.67E-01
ICAM5.8245.27.3	-0.098	0.018	2.72E-08	6	5.78E-02
MPO.2580.83.2	-0.140	0.038	2.67E-04	4	6.92E-01
TLR4.LY96.3647.49.4	-0.082	0.024	7.32E-04	5	3.46E-01
ADAMTS13.3175.51.5	0.092	0.027	8.19E-04	5	6.34E-01
MBL2.3000.66.1	-0.042	0.013	1.34E-03	15	1.69E-01
TDGF1.5810.25.3	0.034	0.011	2.49E-03	20	5.51E-02
HLA.DMA.10639.1.3	0.169	0.057	3.31E-03	3	4.60E-01
LRPAP1.8829.4.3	-0.075	0.027	5.13E-03	14	1.35E-01
LCT.9017.58.3	-0.050	0.018	6.37E-03	24	3.73E-01
BGLAP.11067.13.3	-0.158	0.058	6.49E-03	3	5.46E-01
GRID2.12758.47.3	0.107	0.040	6.83E-03	4	2.34E-01
HSP90B1.6393.63.3	-0.031	0.012	7.64E-03	23	1.09E-01
FCN2.3313.21.2	-0.063	0.024	9.85E-03	6	2.44E-01
SMPDL3A.14086.11.3	0.038	0.015	1.09E-02	6	9.55E-01
RAB26.6997.32.3	-0.106	0.042	1.10E-02	4	1.78E-01
SVEP1.11109.56.3	-0.062	0.025	1.29E-02	7	5.24E-01
CHST9.11646.4.3	-0.088	0.036	1.47E-02	4	7.55E-01
CAST.3026.5.2	0.094	0.039	1.48E-02	4	2.74E-01
ERAP2.8960.3.3	-0.025	0.010	1.50E-02	24	5.11E-01
HBEGF.14094.29.3	-0.106	0.044	1.64E-02	3	1.60E-01
LILRB2.5091.28.3	-0.047	0.020	1.65E-02	7	2.21E-01
IL27RA.5132.71.3	-0.046	0.019	1.75E-02	6	2.26E-01
FAS.5392.73.2	0.085	0.036	1.76E-02	3	9.85E-01
FCER2.3291.30.2	0.088	0.038	2.20E-02	4	8.25E-02
ISG15.14151.4.3	-0.074	0.033	2.66E-02	4	4.33E-01
PDGFRB.3459.49.2	-0.031	0.014	2.91E-02	17	2.88E-01
FAS.9459.7.3	0.069	0.032	2.92E-02	4	7.87E-01
DKK4.3365.7.2	-0.077	0.036	2.98E-02	5	3.59E-01
IL6ST.2620.4.2	0.083	0.038	2.99E-02	3	3.14E-01
IDUA.3169.70.2	0.041	0.019	3.15E-02	10	2.61E-01
PRCP.5722.78.3	0.085	0.040	3.32E-02	4	5.22E-01
MAN2B2.9251.28.3	-0.075	0.036	3.60E-02	3	7.05E-01
CA10.13666.222.3	-0.074	0.036	3.77E-02	3	3.04E-01
FAM174A.6597.24.3	-0.051	0.025	3.82E-02	4	6.68E-01
CST8.10572.65.3	0.036	0.017	3.86E-02	5	6.66E-01
DEPP.7178.59.3	0.028	0.014	3.95E-02	11	6.56E-01
ANGPTL1.9092.33.3	0.050	0.024	4.00E-02	3	8.52E-01
SEC13.14689.3.3	-0.095	0.047	4.18E-02	3	2.55E-01
IL16.2774.10.3	-0.054	0.027	4.19E-02	3	3.15E-01
SVEP1.11178.21.3	-0.048	0.024	4.21E-02	8	4.27E-01
RRM1.11360.39.3	-0.058	0.029	4.32E-02	3	4.81E-02
FCRL4.8973.23.3	-0.035	0.017	4.40E-02	12	1.34E-01
FAM3B.5618.50.3	0.043	0.022	4.90E-02	5	5.10E-01
FCGR3B.3311.27.1	-0.063	0.032	5.05E-02	6	4.86E-01
GADD45GIP1.9302.90.3	0.057	0.029	5.05E-02	3	4.84E-01
PLA2G2A.2692.74.2	-0.030	0.015	5.21E-02	11	3.77E-01
CALB1.9918.23.3	0.045	0.023	5.39E-02	4	5.47E-01
CCL16.4913.78.1	0.025	0.013	5.54E-02	5	9.36E-01
GDF11.MSTN.2765.4.3	-0.090	0.047	5.60E-02	3	2.23E-01
RARRES1.8398.277.3	0.023	0.012	5.69E-02	17	3.39E-01
ANAPC7.11690.47.3	-0.028	0.015	5.74E-02	19	8.72E-01
CAMK1.3592.4.3	-0.024	0.013	5.80E-02	13	5.91E-01
UGT1A6.7891.45.3	-0.061	0.033	6.08E-02	3	3.56E-01
DKK1.3535.84.1	-0.073	0.039	6.08E-02	3	1.66E-01
MAP2K4.5242.37.3	0.026	0.014	6.14E-02	13	8.06E-02
MMP8.2954.56.2	0.030	0.016	6.16E-02	15	8.43E-02
RNF165.11561.32.3	0.074	0.040	6.16E-02	4	8.29E-01
TMED10.6506.54.3	-0.046	0.025	6.59E-02	3	8.35E-01
C4A.C4B.4481.34.2	-0.035	0.019	6.78E-02	21	7.06E-02
HLA.DQA2.7757.5.3	0.055	0.030	7.02E-02	8	1.55E-01
SIRPA.5430.66.3	0.031	0.017	7.08E-02	10	1.66E-01
FAM3B.9177.6.3	0.031	0.017	7.18E-02	7	5.22E-01
ISG15.14148.2.3	-0.099	0.055	7.21E-02	4	1.37E-01
MLL2.13623.4.3	-0.030	0.017	7.29E-02	14	9.50E-01
NQO2.9754.33.3	0.041	0.023	7.30E-02	8	3.57E-01
ATP1B2.7218.87.3	-0.077	0.044	7.96E-02	3	1.03E-01
MANSC4.9578.263.3	0.042	0.024	8.24E-02	4	6.56E-01
CCL23.3028.36.2	-0.039	0.023	8.55E-02	5	7.16E-01
HNF4A.10041.3.3	-0.072	0.042	8.64E-02	6	1.70E-01
ITIH1.7955.195.3	0.028	0.017	8.70E-02	11	2.64E-01
CD33.3166.92.1	0.023	0.013	8.76E-02	14	4.66E-01
KLRC3.7795.14.3	0.048	0.028	8.80E-02	4	6.40E-01
FUT3.4548.4.2	-0.032	0.019	8.97E-02	7	5.08E-01
SUMF1.6941.11.3	0.081	0.048	9.02E-02	3	5.65E-01
NDUFS4.10584.7.3	-0.025	0.015	9.22E-02	16	9.83E-01
IL6R.4139.71.2	-0.019	0.011	9.35E-02	22	8.18E-02
ENTPD5.4437.56.3	0.036	0.022	9.55E-02	5	4.57E-01
B4GALT1.13381.49.3	-0.054	0.032	9.56E-02	5	1.05E-01
AMY1A.7918.114.3	-0.044	0.027	9.75E-02	8	3.26E-01
MUL1.9315.16.3	0.060	0.037	1.03E-01	4	1.02E-01
CDSN.7085.81.3	-0.044	0.027	1.06E-01	5	2.95E-01
JAKMIP3.9068.17.3	-0.026	0.016	1.08E-01	13	2.49E-01
SIGLEC12.10037.98.3	-0.025	0.015	1.10E-01	10	5.62E-01
SLAMF7.5487.7.3	0.028	0.017	1.12E-01	11	3.12E-01
GFRA2.2515.14.3	-0.047	0.030	1.13E-01	4	5.96E-01
TNFAIP6.5036.50.1	-0.033	0.021	1.14E-01	7	8.67E-01
SPINK6.5731.1.3	-0.029	0.019	1.16E-01	4	4.04E-01
IL6R.8092.29.3	-0.018	0.011	1.19E-01	21	5.06E-02
MAPK3.2855.49.2	-0.054	0.035	1.23E-01	3	2.02E-01
CKAP2.5345.51.3	0.054	0.035	1.23E-01	5	6.20E-01
LRPPRC.9046.46.3	0.031	0.020	1.25E-01	9	2.26E-01
AXIN2.8429.16.3	-0.035	0.023	1.26E-01	6	1.98E-01
CCL23.2913.1.2	-0.031	0.021	1.27E-01	6	3.47E-01
GALNT1.7090.17.3	0.076	0.050	1.27E-01	4	9.08E-01
CCL15.14109.15.3	0.020	0.013	1.29E-01	7	3.43E-01
CCL17.3519.3.2	-0.040	0.027	1.29E-01	7	5.66E-01
DLK1.6496.60.3	0.051	0.034	1.30E-01	4	6.00E-01
FGFR3.13669.6.3	-0.085	0.056	1.31E-01	3	1.29E-01
CTSA.3179.51.2	-0.054	0.036	1.31E-01	4	2.56E-01
IL1RAP.2630.12.2	-0.022	0.015	1.36E-01	10	5.85E-01
CCL19.4922.13.1	0.091	0.061	1.36E-01	3	3.83E-02
DCUN1D5.8760.10.3	0.060	0.040	1.36E-01	3	1.29E-01
PAXIP1.12894.3.3	-0.078	0.052	1.37E-01	4	2.22E-01
VEGFA.14032.2.3	0.026	0.018	1.39E-01	4	2.56E-01
CD3E.8069.85.3	-0.038	0.026	1.39E-01	6	9.96E-01
CCL11.5301.7.3	-0.048	0.032	1.39E-01	4	8.84E-01
ST3GAL6.6947.4.3	-0.021	0.014	1.40E-01	10	7.95E-01
PDE4D.5255.22.3	-0.038	0.026	1.40E-01	14	4.75E-02
CCL15.3509.1.1	0.021	0.014	1.41E-01	5	1.71E-01
MTHFS.14107.1.3	-0.046	0.031	1.42E-01	5	6.99E-01
SIGIRR.8326.63.3	-0.023	0.016	1.44E-01	18	2.55E-01
SECTM1.13093.6.3	-0.055	0.038	1.47E-01	3	3.46E-01
COLEC12.5457.5.2	0.057	0.039	1.47E-01	3	6.67E-01
CREG1.9357.4.3	0.037	0.026	1.48E-01	4	5.08E-01
SOCS3.11440.58.3	0.028	0.019	1.49E-01	4	1.70E-01
COL11A2.11278.4.3	0.059	0.041	1.50E-01	5	1.75E-01
PDCD5.12517.52.3	-0.039	0.027	1.50E-01	5	8.43E-01
IL1RAP.14048.7.3	-0.022	0.015	1.53E-01	12	6.63E-01
ASIP.5676.54.3	0.064	0.045	1.55E-01	5	2.64E-01
DRGX.8034.6.3	0.027	0.019	1.55E-01	5	2.44E-01
FURIN.6276.16.3	-0.043	0.030	1.56E-01	4	9.83E-01
SURF1.8009.121.3	-0.048	0.034	1.56E-01	4	9.81E-01
AZGP1.9312.8.3	0.069	0.049	1.56E-01	3	2.63E-01
TFF1.9185.15.3	0.071	0.050	1.57E-01	4	2.26E-01
ETS2.12350.86.3	0.068	0.048	1.57E-01	3	5.84E-01
CNTN4.3298.52.2	-0.056	0.040	1.60E-01	4	2.31E-01
CD109.3290.50.2	0.040	0.029	1.60E-01	3	5.50E-01
HAVCR2.7152.5.3	0.061	0.043	1.61E-01	4	4.10E-01
CPXM1.6255.74.3	-0.041	0.029	1.61E-01	3	9.08E-01
CNTN5.3299.29.2	-0.051	0.036	1.63E-01	4	6.32E-01
SEMG2.6373.54.3	0.046	0.033	1.64E-01	3	2.96E-01
NMES1.6406.3.3	-0.043	0.031	1.65E-01	3	7.32E-01
EDF1.12415.122.3	-0.047	0.034	1.65E-01	3	6.10E-01
NUDT9.9482.110.3	-0.037	0.027	1.66E-01	4	4.53E-01
PRTN3.3514.49.2	-0.037	0.027	1.67E-01	4	8.62E-01
LILRB5.7015.8.3	-0.016	0.011	1.70E-01	12	2.41E-01
CFL1.4203.50.2	-0.039	0.028	1.71E-01	4	3.12E-01
FRZB.13740.51.3	-0.034	0.025	1.72E-01	5	7.14E-01
CCL25.14068.29.3	0.048	0.035	1.72E-01	5	7.83E-01
CCL28.2890.59.2	0.055	0.040	1.73E-01	3	1.60E-01
F10.4878.3.1	-0.066	0.049	1.79E-01	4	9.03E-01
S100A6.13090.17.3	-0.050	0.037	1.80E-01	3	4.26E-01
C5orf38.6378.2.3	-0.026	0.020	1.82E-01	9	8.73E-01
NELL1.6544.33.3	0.031	0.023	1.82E-01	4	3.66E-01
SERPINA4.3449.58.2	-0.028	0.021	1.82E-01	9	5.72E-01
MLN.5631.83.3	0.038	0.028	1.83E-01	6	1.46E-01
C1QTNF1.6304.8.3	-0.033	0.025	1.83E-01	9	5.20E-01
FUT5.4549.78.2	-0.023	0.017	1.85E-01	7	3.73E-02
SPINT3.7926.13.3	0.030	0.022	1.86E-01	7	5.05E-01
GXYLT1.8229.1.3	0.034	0.026	1.87E-01	4	2.29E-01
FCRL3.4440.15.2	-0.038	0.029	1.87E-01	3	5.14E-01
REPIN1.13554.78.3	0.041	0.031	1.87E-01	3	4.11E-01
SIGLEC11.8913.22.3	0.024	0.018	1.87E-01	4	6.83E-01
CFHR5.3666.17.4	0.036	0.027	1.88E-01	4	4.66E-01
MRPL33.13453.2.3	0.028	0.021	1.89E-01	8	9.36E-01
SPON1.4297.62.3	-0.056	0.043	1.93E-01	3	2.20E-01
CCL14.2900.53.3	0.026	0.020	1.94E-01	8	3.08E-01
MPG.12438.127.3	-0.042	0.033	1.94E-01	3	4.41E-01
CHI3L1.11104.13.3	0.018	0.014	1.94E-01	13	5.53E-01
ENPP7.4435.66.2	0.018	0.014	1.95E-01	9	5.74E-01
UNC5C.5139.32.3	0.053	0.041	1.96E-01	3	2.06E-01
SERPINA4.14105.5.3	-0.034	0.027	1.96E-01	6	2.83E-01
CTF1.13732.79.3	-0.030	0.023	1.97E-01	7	8.11E-01
BPIFB1.11246.3.3	0.034	0.027	1.99E-01	5	8.75E-01
RGMA.5483.1.3	-0.055	0.043	2.01E-01	3	8.68E-01
DUSP13.6525.17.3	0.039	0.031	2.01E-01	4	5.90E-01
PLG.3710.49.2	0.048	0.038	2.02E-01	4	5.99E-01
UCMA.10977.55.3	0.037	0.029	2.03E-01	5	1.44E-01
IL12B.IL23A.10365.132.3	-0.051	0.040	2.04E-01	3	2.84E-01
MMP12.4496.60.2	-0.032	0.026	2.05E-01	5	8.55E-01
SERPINA10.13119.26.3	-0.023	0.018	2.05E-01	11	8.13E-01
TMEM190.10442.1.3	-0.016	0.013	2.06E-01	15	5.00E-01
ADGRF5.6409.57.3	-0.021	0.017	2.08E-01	7	4.27E-01
AGFG1.11681.8.3	-0.043	0.034	2.08E-01	3	3.74E-01
TNFRSF1B.8368.102.3	0.061	0.049	2.10E-01	3	2.51E-01
XXYLT1.6375.75.3	0.051	0.041	2.10E-01	5	3.47E-01
MMP9.2579.17.5	-0.048	0.038	2.12E-01	3	2.56E-01
SUMO3.14623.26.3	-0.038	0.030	2.13E-01	3	3.67E-01
AGER.4125.52.2	0.039	0.032	2.14E-01	8	5.73E-01
LYZ.4920.10.1	-0.032	0.026	2.16E-01	4	3.34E-01
PRTN3.13720.95.3	-0.033	0.026	2.17E-01	4	8.25E-01
DEFB1.6629.3.3	-0.039	0.032	2.18E-01	7	7.43E-01
CBL.12016.60.3	-0.047	0.039	2.18E-01	3	3.95E-01
LRPAP1.3640.14.3	-0.021	0.017	2.20E-01	21	1.17E-01
HFE2.3332.57.1	-0.060	0.049	2.20E-01	3	3.64E-01
FOXJ2.14204.55.3	0.043	0.035	2.23E-01	3	5.82E-01
NCOA2.14045.12.3	0.081	0.067	2.26E-01	3	6.50E-02
EVA1C.7008.13.3	0.034	0.028	2.26E-01	6	9.81E-01
LRRN1.11293.14.3	-0.024	0.019	2.27E-01	11	8.90E-01
KLK14.8620.56.3	0.029	0.024	2.27E-01	4	3.73E-01
CIRBP.12724.81.3	-0.043	0.036	2.28E-01	3	3.52E-01
C1RL.9348.1.3	0.037	0.031	2.32E-01	4	9.98E-01
PATE4.8065.245.3	-0.033	0.027	2.33E-01	3	8.68E-01
ARHGDIB.9846.32.3	-0.042	0.036	2.35E-01	3	3.45E-01
TBCA.12501.10.3	0.019	0.016	2.37E-01	11	8.25E-01
ESAM.2981.9.3	0.052	0.044	2.38E-01	4	9.28E-01
GRN.4992.49.1	-0.023	0.020	2.38E-01	12	5.22E-01
MAPKAPK5.8382.47.3	-0.014	0.012	2.42E-01	17	9.33E-01
EMC4.13516.46.3	-0.023	0.020	2.48E-01	7	4.35E-01
CFH.4159.130.1	-0.034	0.030	2.50E-01	3	3.78E-01
PMEPA1.6936.7.3	-0.040	0.035	2.51E-01	6	4.19E-01
LRP1B.11275.94.3	-0.037	0.032	2.54E-01	3	3.72E-01
BPI.4126.22.1	0.026	0.023	2.55E-01	5	1.38E-01
LPCAT2.11175.45.3	-0.050	0.044	2.55E-01	3	3.90E-01
CCL7.4886.3.1	0.027	0.024	2.56E-01	4	4.06E-01
HAVCR1.9021.1.3	0.037	0.032	2.58E-01	4	8.15E-01
KCNE2.10427.2.3	0.033	0.029	2.58E-01	6	7.09E-01
CD96.9735.44.3	-0.042	0.037	2.64E-01	7	1.80E-01
NUDT16L1.12497.29.3	-0.039	0.035	2.67E-01	3	7.79E-02
DNAJB11.7110.2.3	-0.045	0.041	2.69E-01	3	7.02E-01
VWC2.11121.56.3	0.034	0.031	2.71E-01	6	8.54E-01
CFB.4129.72.1	0.029	0.026	2.71E-01	6	8.05E-01
PSG4.5649.83.3	0.055	0.050	2.72E-01	6	9.95E-01
MCFD2.10476.23.3	-0.020	0.018	2.72E-01	9	9.00E-01
AIF1.2849.49.1	-0.039	0.035	2.73E-01	3	3.54E-01
TMEM132A.7871.16.3	-0.021	0.019	2.73E-01	7	6.77E-01
GRIA4.10760.107.3	-0.029	0.027	2.75E-01	10	1.47E-01
EWSR1.12988.49.3	-0.039	0.036	2.75E-01	3	3.63E-01
DYNAP.10692.48.3	-0.058	0.053	2.76E-01	3	5.76E-01
NQO1.9837.60.3	-0.020	0.018	2.77E-01	11	1.74E-01
SIGLEC7.2742.68.2	-0.058	0.053	2.78E-01	4	4.75E-01
WFIKKN2.3235.50.2	-0.026	0.024	2.78E-01	4	6.76E-01
LRTM2.8906.60.3	0.052	0.048	2.79E-01	3	5.40E-02
RPN1.6458.6.3	0.016	0.015	2.81E-01	13	8.14E-01
HNRNPM.12783.29.3	-0.040	0.037	2.81E-01	3	3.57E-01
PRDM1.14197.2.3	-0.022	0.021	2.82E-01	13	4.10E-01
APEX1.9849.13.3	-0.035	0.032	2.82E-01	3	3.34E-01
VIT.6234.74.3	0.033	0.031	2.82E-01	5	4.77E-01
CST7.3302.58.1	-0.019	0.018	2.85E-01	14	7.02E-01
FUT10.7156.2.3	0.029	0.027	2.86E-01	4	9.16E-01
CD163.5028.59.1	-0.037	0.035	2.86E-01	7	9.49E-01
SIGLEC14.8248.222.3	0.015	0.014	2.87E-01	13	7.54E-01
POSTN.6645.53.3	0.058	0.055	2.88E-01	3	5.39E-01
TST.12663.1.3	-0.016	0.015	2.92E-01	18	5.80E-01
POSTN.6650.20.3	0.057	0.054	2.94E-01	3	4.34E-01
TFPI.3336.50.1	0.038	0.036	2.95E-01	4	1.96E-01
STK16.3471.49.1	0.046	0.044	2.96E-01	3	1.46E-01
CTSH.8465.52.3	-0.020	0.019	2.97E-01	5	8.90E-01
SWAP70.13552.7.3	-0.025	0.024	3.02E-01	5	6.58E-01
SIGLEC14.5125.6.3	0.035	0.034	3.03E-01	4	7.96E-01
SEPT10.12690.33.3	0.028	0.027	3.04E-01	4	8.99E-01
SPACA3.8076.4.3	0.031	0.030	3.04E-01	3	6.52E-01
CPA4.9267.2.3	-0.012	0.012	3.05E-01	17	9.27E-01
ASAH2.3212.30.3	-0.023	0.022	3.06E-01	7	1.75E-01
TIE1.2844.53.2	0.018	0.018	3.06E-01	6	3.10E-01
NPFF.5617.41.3	-0.021	0.020	3.08E-01	4	7.89E-01
MIA.2687.2.1	0.016	0.015	3.12E-01	9	8.61E-02
MED4.14021.81.3	-0.028	0.027	3.12E-01	4	9.79E-01
CTBS.6115.40.3	-0.037	0.037	3.13E-01	4	1.05E-01
ARL3.12571.14.3	-0.034	0.034	3.15E-01	4	7.72E-01
ACYP2.12812.25.3	-0.043	0.043	3.19E-01	3	2.63E-01
IBSP.14023.84.3	-0.036	0.037	3.20E-01	4	4.38E-01
IFI16.12893.159.3	-0.022	0.022	3.22E-01	5	5.61E-01
SEMA3E.5363.51.3	0.014	0.014	3.23E-01	11	8.34E-01
TNXB.5698.60.3	0.016	0.016	3.29E-01	11	3.35E-02
FCGR2A.3309.2.2	0.010	0.010	3.30E-01	30	4.13E-01
LAMA1.LAMB1.LAMC1.2728.62.2	0.031	0.032	3.31E-01	3	4.69E-01
GDF5.2752.62.2	-0.014	0.014	3.33E-01	16	9.04E-01
PRKCI.3379.29.1	0.049	0.051	3.36E-01	3	1.24E-01
COPS2.14029.42.3	-0.018	0.019	3.37E-01	9	6.42E-01
CEACAM1.8031.11.3	-0.025	0.027	3.40E-01	7	5.80E-01
SEMA5A.13132.14.3	-0.015	0.016	3.41E-01	7	1.50E-01
ASPN.6451.64.3	0.024	0.025	3.42E-01	8	7.09E-01
TOR1AIP1.9039.47.3	-0.023	0.025	3.43E-01	4	7.60E-01
NID2.3633.70.5	0.025	0.026	3.44E-01	7	8.67E-02
TIRAP.9839.148.3	-0.024	0.026	3.45E-01	4	6.81E-01
NXPH1.4562.1.2	0.023	0.025	3.47E-01	5	8.85E-01
MAPK13.5006.71.1	-0.033	0.035	3.47E-01	3	1.23E-01
PCDH10.8780.2.3	-0.012	0.012	3.47E-01	14	1.98E-01
MINPP1.5586.66.3	-0.036	0.038	3.48E-01	4	6.99E-01
GSTA1.12446.49.3	-0.029	0.031	3.51E-01	3	3.07E-01
TREM1.9266.1.3	-0.026	0.027	3.52E-01	7	6.34E-01
IL21.7124.18.3	-0.026	0.028	3.54E-01	7	2.06E-01
EREG.4956.2.1	-0.049	0.053	3.56E-01	3	6.07E-01
GPNMB.8606.39.3	-0.030	0.033	3.56E-01	3	2.54E-01
VARS.13083.18.3	-0.013	0.014	3.57E-01	10	4.92E-01
CRYBB2.10000.28.3	0.048	0.053	3.59E-01	3	2.97E-01
HP.3054.3.2	0.012	0.013	3.60E-01	21	2.54E-01
UAP1.13580.2.3	0.051	0.057	3.65E-01	4	2.44E-02
XRCC4.9886.28.3	-0.031	0.035	3.66E-01	3	8.59E-01
USP21.12681.63.3	-0.022	0.024	3.71E-01	4	5.43E-01
TCN2.5584.21.3	0.012	0.014	3.71E-01	21	8.31E-01
SHISA3.7057.18.3	-0.024	0.027	3.72E-01	6	3.60E-01
SULF2.8305.18.3	-0.031	0.035	3.72E-01	4	2.71E-01
LILRB1.5090.49.2	-0.012	0.013	3.74E-01	5	3.44E-01
APOE.2937.10.2	-0.036	0.041	3.75E-01	3	5.82E-01
ASAP2.13518.5.3	-0.017	0.020	3.76E-01	9	8.86E-01
APMAP.10605.22.3	-0.041	0.046	3.77E-01	3	2.52E-01
CXCL16.2436.49.4	0.031	0.035	3.79E-01	6	2.56E-01
HK2.13130.150.3	-0.031	0.036	3.81E-01	3	2.89E-01
IL18R1.14079.14.3	0.018	0.020	3.81E-01	4	4.54E-01
TMEM87B.13485.20.3	0.017	0.019	3.84E-01	7	4.80E-01
SEMG1.7115.5.3	0.020	0.023	3.87E-01	7	2.42E-01
FKBP6.12529.32.3	-0.010	0.011	3.91E-01	23	7.63E-01
SERPINA12.6551.94.3	0.028	0.033	3.95E-01	4	9.58E-01
IL17RB.5084.154.3	-0.022	0.026	3.95E-01	4	3.16E-01
KIR2DS2.10428.1.3	0.024	0.028	3.97E-01	12	1.25E-01
PDCD1LG2.3004.67.2	0.022	0.026	4.02E-01	6	5.60E-01
LILRA4.8299.66.3	-0.035	0.042	4.02E-01	3	1.65E-01
HMGN1.9187.2.3	0.015	0.018	4.05E-01	5	4.45E-01
CBR3.14091.42.3	0.014	0.017	4.13E-01	7	8.31E-01
HPGDS.12549.33.3	0.021	0.026	4.15E-01	4	7.74E-01
EDN2.12574.36.3	0.025	0.031	4.17E-01	3	7.62E-01
NAAA.3173.49.2	0.016	0.019	4.17E-01	6	3.30E-01
S100A12.5852.6.3	-0.024	0.030	4.20E-01	4	7.81E-01
CD34.9023.9.3	0.023	0.028	4.20E-01	6	6.02E-01
NPC2.6259.60.3	-0.013	0.016	4.22E-01	13	6.67E-01
COL18A1.2201.17.6	-0.028	0.035	4.28E-01	3	1.02E-01
GZMB.14041.13.3	-0.013	0.017	4.28E-01	12	9.57E-01
NTNG1.5637.81.3	-0.028	0.036	4.31E-01	3	6.03E-02
ADAMTS6.6441.62.3	-0.025	0.032	4.31E-01	3	9.62E-01
S100A13.7223.60.3	0.010	0.013	4.31E-01	12	8.29E-01
CRELD1.7628.40.3	0.012	0.016	4.32E-01	23	9.04E-01
FLRT3.13123.3.3	-0.022	0.029	4.33E-01	3	6.09E-01
FKBP7.9288.7.3	-0.022	0.027	4.33E-01	4	9.68E-01
MICB.5102.55.3	0.015	0.019	4.33E-01	17	2.66E-01
GZMB.4133.54.2	0.021	0.026	4.34E-01	4	8.11E-01
LTF.2780.35.2	-0.028	0.036	4.37E-01	3	3.90E-01
TPST2.8024.64.3	0.028	0.036	4.40E-01	4	9.05E-01
CTSS.3181.50.2	-0.022	0.029	4.40E-01	3	3.51E-01
PRSS22.4534.10.2	-0.029	0.037	4.41E-01	4	6.47E-01
PEAR1.8275.31.3	0.027	0.035	4.42E-01	3	7.83E-01
HBZ.6919.3.3	0.012	0.016	4.43E-01	13	8.32E-01
LYZL2.6377.54.3	-0.027	0.036	4.44E-01	3	6.51E-01
CLPS.5749.53.3	-0.021	0.028	4.45E-01	7	7.21E-01
USP25.9215.117.3	-0.018	0.023	4.51E-01	10	1.12E-01
CEP57.11276.1.3	0.018	0.023	4.51E-01	5	8.86E-01
DCBLD2.9338.2.3	-0.025	0.033	4.51E-01	3	4.02E-01
IL17RD.3376.49.2	0.028	0.037	4.54E-01	4	4.87E-01
SELP.4154.57.2	-0.015	0.020	4.55E-01	8	3.93E-01
POFUT2.6042.52.3	0.015	0.020	4.55E-01	6	9.72E-01
CBLN1.9313.27.3	-0.012	0.016	4.56E-01	10	5.65E-01
IGDCC4.9793.145.3	-0.031	0.042	4.57E-01	4	4.75E-01
SRXN1.14268.4.3	0.025	0.033	4.59E-01	3	2.70E-01
IL5RA.4491.4.2	0.020	0.028	4.63E-01	6	4.00E-01
LILRA5.7787.25.3	0.018	0.024	4.64E-01	6	3.29E-01
IL31.10455.196.3	-0.020	0.027	4.66E-01	4	8.29E-01
HAAO.5861.78.3	0.014	0.019	4.67E-01	6	4.06E-01
LRRK2.10990.21.3	-0.025	0.035	4.68E-01	3	6.92E-01
SOD2.5008.51.1	-0.017	0.024	4.71E-01	5	7.71E-02
CRP.4337.49.2	-0.025	0.036	4.76E-01	5	6.64E-01
GFRAL.6920.1.3	0.027	0.038	4.80E-01	4	9.65E-01
AP4M1.10076.1.3	0.025	0.036	4.82E-01	5	5.89E-01
HAVCR2.5134.52.2	0.021	0.030	4.83E-01	5	4.37E-01
FTH1.FTL.3031.66.1	0.014	0.020	4.83E-01	9	3.27E-01
VTN.13125.45.3	-0.008	0.012	4.83E-01	21	9.17E-01
MMP10.8479.4.3	-0.023	0.033	4.87E-01	5	5.53E-01
CXCL1.2985.35.1	0.013	0.019	4.87E-01	7	5.61E-01
MINOS1.7956.11.3	-0.007	0.010	4.88E-01	26	9.16E-01
PRELP.5675.6.3	0.009	0.013	4.89E-01	15	9.80E-01
CDH7.7959.34.3	-0.018	0.027	4.92E-01	5	3.24E-01
PCOLCE2.6081.52.3	0.023	0.033	4.92E-01	4	5.45E-01
ASPRV1.13023.8.3	-0.021	0.031	4.94E-01	5	5.07E-01
GC.6581.50.3	-0.019	0.028	4.94E-01	5	4.75E-01
CHIT1.3600.2.3	-0.009	0.013	4.99E-01	10	8.49E-01
BCL10.8768.4.3	-0.024	0.036	5.02E-01	3	6.87E-01
DBNL.4978.54.2	-0.024	0.035	5.03E-01	3	6.52E-01
SCP2D1.14175.78.3	0.014	0.021	5.04E-01	10	7.84E-01
SIGLEC12.8352.26.3	0.017	0.025	5.05E-01	4	3.65E-01
PLXNB2.9216.100.3	-0.016	0.024	5.06E-01	9	8.35E-01
SIRPB1.6247.9.3	-0.009	0.014	5.06E-01	13	5.89E-01
CDH5.2819.23.2	-0.012	0.018	5.07E-01	4	2.99E-01
RSPO3.13094.75.3	-0.027	0.042	5.13E-01	3	7.87E-01
PTGFRN.12727.7.3	0.014	0.021	5.14E-01	7	2.28E-01
LRP1B.7640.29.3	-0.029	0.044	5.15E-01	4	6.43E-01
CD177.13116.25.3	-0.014	0.021	5.15E-01	13	5.61E-01
GEM.12817.1.3	-0.009	0.013	5.16E-01	19	9.05E-01
SIGLEC10.6048.4.3	-0.016	0.025	5.16E-01	5	4.60E-01
B3GNT2.7980.72.3	0.018	0.028	5.18E-01	3	9.81E-01
GLCE.7808.5.3	-0.011	0.017	5.19E-01	11	1.34E-01
ERBB3.2617.56.35	0.036	0.055	5.20E-01	3	5.86E-01
NHP2L1.13602.6.3	-0.015	0.024	5.20E-01	3	6.33E-01
UBE2I.2877.3.1	-0.014	0.022	5.22E-01	3	6.32E-01
IL18R1.3446.7.2	0.010	0.015	5.22E-01	9	2.07E-01
CLINT1.11659.31.3	-0.016	0.025	5.23E-01	3	6.32E-01
CKM.2670.67.4	-0.033	0.052	5.24E-01	3	6.29E-01
WFIKKN2.13408.23.3	-0.012	0.020	5.27E-01	5	5.48E-01
FAM177A1.8039.41.3	0.015	0.024	5.27E-01	8	3.37E-01
ART3.7970.315.3	0.022	0.034	5.27E-01	5	7.89E-01
PPIA.5247.17.4	-0.017	0.027	5.27E-01	3	6.30E-01
FCN1.3613.62.5	0.013	0.020	5.28E-01	5	8.64E-01
GNPNAT1.13954.9.3	-0.024	0.038	5.30E-01	3	5.59E-01
FAM163A.6260.14.3	0.018	0.028	5.31E-01	4	6.96E-01
ANXA2.13700.10.3	-0.012	0.019	5.33E-01	3	6.42E-01
GDF15.4374.45.2	0.014	0.023	5.33E-01	6	6.83E-01
CCL25.2705.5.2	0.014	0.022	5.33E-01	7	8.12E-01
RPS7.3864.5.2	-0.014	0.022	5.36E-01	4	9.72E-01
TXNDC12.4815.25.3	0.007	0.012	5.37E-01	22	2.00E-01
ANXA2.4961.17.1	-0.012	0.019	5.39E-01	3	6.38E-01
COCH.7227.75.3	-0.020	0.032	5.39E-01	3	9.76E-01
AMICA1.8232.90.3	-0.008	0.013	5.40E-01	20	1.04E-01
SAA1.4336.2.1	0.008	0.013	5.42E-01	11	5.66E-01
CLEC12A.11187.11.3	-0.006	0.010	5.42E-01	21	7.91E-01
DEFB119.8370.102.3	-0.034	0.057	5.44E-01	3	4.42E-01
SELL.4831.4.2	-0.014	0.023	5.45E-01	6	6.86E-01
ADRBK1.3347.9.2	-0.015	0.026	5.48E-01	3	6.19E-01
PAM.5620.13.3	-0.013	0.022	5.53E-01	11	7.35E-01
AKR1B1.9854.36.3	-0.021	0.036	5.55E-01	3	6.48E-01
GOT1.4912.17.1	0.024	0.040	5.58E-01	3	8.42E-01
BST1.4535.50.2	-0.008	0.013	5.59E-01	18	9.64E-01
CD84.8770.136.3	0.026	0.044	5.61E-01	3	3.35E-02
CRHBP.6039.24.3	0.013	0.023	5.62E-01	8	7.85E-01
GRAMD1C.8842.16.3	0.011	0.020	5.65E-01	5	8.39E-02
PSG3.6444.15.3	0.016	0.027	5.68E-01	7	6.08E-01
ESM1.3805.16.2	-0.031	0.055	5.70E-01	3	3.37E-01
SFTPC.5738.25.3	0.014	0.024	5.70E-01	4	8.30E-01
CD59.11514.196.3	-0.021	0.038	5.71E-01	3	9.53E-01
IL25.4137.57.2	-0.011	0.019	5.72E-01	6	5.45E-01
SCGB1C1.5960.49.3	-0.019	0.034	5.72E-01	4	2.97E-01
PYGL.11441.11.3	-0.027	0.048	5.73E-01	3	1.08E-01
SULT1E1.9878.3.3	-0.016	0.029	5.73E-01	5	1.95E-01
VIMP.11286.78.3	-0.013	0.023	5.74E-01	3	5.44E-01
STAT1.12351.25.3	-0.019	0.034	5.74E-01	4	5.96E-01
CD63.9190.7.3	0.019	0.035	5.77E-01	3	3.34E-01
GABARAPL1.12661.44.3	-0.014	0.026	5.80E-01	3	6.43E-01
EHMT2.5843.60.3	-0.029	0.052	5.81E-01	3	3.44E-01
HPGD.4995.16.1	-0.025	0.046	5.81E-01	3	5.07E-01
DDX58.12382.2.3	-0.025	0.045	5.85E-01	3	9.02E-01
VTN.8280.238.3	0.026	0.048	5.87E-01	3	7.26E-01
CUZD1.7943.16.3	0.010	0.019	5.89E-01	7	5.06E-01
NAT1.12632.14.3	0.017	0.032	5.89E-01	3	5.36E-01
IL36A.10928.7.3	-0.019	0.035	5.91E-01	3	6.32E-01
LRRC19.7014.27.3	-0.008	0.016	5.93E-01	10	3.09E-01
SUMO3.9169.14.3	-0.013	0.024	5.94E-01	3	6.36E-01
STAT6.10372.18.3	-0.016	0.029	5.96E-01	3	6.38E-01
CECR1.6077.63.3	-0.008	0.015	6.04E-01	7	2.08E-01
ACP5.3232.28.2	-0.016	0.030	6.05E-01	3	3.33E-01
RHOA.9855.10.3	-0.014	0.028	6.06E-01	3	6.30E-01
CFHR5.7885.17.3	0.017	0.033	6.07E-01	5	1.68E-01
MANBA.6382.17.3	-0.011	0.022	6.07E-01	5	8.60E-01
PPT1.9244.27.3	0.011	0.022	6.07E-01	6	9.71E-02
GLTPD2.7948.129.3	0.024	0.047	6.09E-01	3	7.18E-01
STK17B.5249.31.3	-0.013	0.026	6.12E-01	3	6.60E-01
SUSD2.10021.1.3	-0.016	0.031	6.14E-01	6	5.36E-01
DNAJB14.8053.16.3	-0.013	0.027	6.17E-01	3	6.95E-01
TMPRSS11D.6547.83.3	0.012	0.025	6.23E-01	7	4.57E-01
OBP2B.5680.54.3	-0.008	0.017	6.23E-01	10	8.38E-01
AKR1A1.4192.10.2	0.013	0.026	6.24E-01	6	2.31E-01
SIGLEC9.3007.7.2	-0.005	0.010	6.27E-01	8	6.14E-01
CHST11.7779.86.3	-0.016	0.034	6.27E-01	5	8.02E-01
ITIH5.8233.2.3	0.016	0.034	6.27E-01	5	5.48E-01
ART3.10970.3.3	0.016	0.033	6.27E-01	4	7.80E-01
SLC22A16.9969.8.3	-0.020	0.041	6.28E-01	3	4.84E-01
POMC.2558.51.3	0.012	0.024	6.28E-01	3	6.44E-01
SEMA4D.5737.61.3	-0.008	0.017	6.30E-01	9	5.88E-01
ENPP5.6556.5.3	-0.006	0.014	6.36E-01	11	2.60E-01
LEPR.5400.52.3	-0.006	0.012	6.37E-01	8	5.43E-02
RNF8.14663.44.3	-0.015	0.032	6.38E-01	3	7.43E-01
TAPBPL.6364.7.3	0.005	0.011	6.38E-01	15	3.98E-02
SEMA6A.7945.10.3	-0.018	0.038	6.42E-01	3	6.65E-01
ICOS.14084.191.3	0.013	0.029	6.43E-01	4	2.56E-01
IRF2.12801.33.3	-0.013	0.028	6.44E-01	3	6.90E-01
MRC1.2637.77.2	-0.012	0.025	6.45E-01	5	3.21E-01
SERPINF1.9211.19.3	0.013	0.028	6.47E-01	3	7.57E-01
DNAJB9.11214.40.3	-0.013	0.027	6.47E-01	4	1.72E-01
NCR3.3003.29.2	0.015	0.034	6.53E-01	4	4.59E-01
CRISP2.9282.12.3	-0.007	0.016	6.56E-01	11	8.73E-01
GLT8D1.8955.60.3	0.010	0.023	6.56E-01	12	5.76E-01
ACP2.9237.54.3	-0.014	0.032	6.58E-01	3	1.86E-01
MAPKAPK3.3822.54.2	-0.010	0.022	6.60E-01	4	8.31E-01
ADAM23.7049.2.3	-0.009	0.020	6.60E-01	8	4.62E-01
DIMT1.12694.28.3	0.014	0.031	6.61E-01	4	5.35E-01
DLL1.8264.43.3	0.026	0.059	6.61E-01	3	5.43E-01
MENT.5744.12.3	-0.015	0.035	6.61E-01	3	5.86E-01
KIAA1324L.8363.18.3	0.011	0.026	6.65E-01	3	1.80E-01
AKT2.14685.17.3	-0.017	0.039	6.66E-01	4	9.33E-01
IL5.3741.4.3	0.017	0.039	6.69E-01	3	5.72E-01
IGLL1.6485.59.3	-0.014	0.032	6.70E-01	7	7.98E-01
COLEC11.4430.44.3	0.007	0.016	6.70E-01	12	8.59E-01
FAM20A.6433.57.3	0.016	0.038	6.71E-01	4	7.39E-01
CA6.3352.80.3	-0.007	0.016	6.73E-01	9	8.28E-01
MSMB.10620.21.3	0.009	0.021	6.74E-01	13	8.85E-01
HS6ST1.5465.32.3	0.017	0.040	6.75E-01	4	1.24E-01
ART4.6576.1.3	0.007	0.017	6.75E-01	9	4.61E-01
DTX3L.11643.73.3	-0.018	0.042	6.75E-01	3	6.58E-01
LILRA6.7059.14.3	0.007	0.016	6.75E-01	12	9.01E-01
ZHX3.10036.201.3	0.021	0.050	6.78E-01	3	3.10E-01
QDPR.11257.1.3	-0.010	0.023	6.79E-01	4	6.91E-01
CBLN4.5688.65.3	0.019	0.047	6.81E-01	3	8.81E-01
CRYZL1.9207.60.3	-0.012	0.030	6.82E-01	3	2.21E-01
PRSS3.3479.71.2	-0.011	0.028	6.83E-01	11	5.96E-02
GAL.13389.8.3	-0.020	0.049	6.86E-01	3	3.16E-01
MED1.5470.69.2	0.010	0.026	6.87E-01	3	1.45E-01
KIR2DL5A.8000.17.3	-0.009	0.023	6.87E-01	6	3.61E-01
C1QC.14100.63.3	-0.010	0.024	6.89E-01	8	2.70E-01
TMEM132C.7173.141.3	0.015	0.039	6.89E-01	5	7.88E-01
TNC.4155.3.2	-0.007	0.017	6.90E-01	11	9.20E-01
TPSB2.3403.1.2	-0.006	0.016	6.92E-01	16	1.76E-01
ECE1.3611.70.4	0.015	0.038	6.93E-01	3	9.55E-01
ESD.4984.83.1	-0.008	0.019	6.97E-01	4	9.59E-01
ADSS.12644.63.3	-0.013	0.033	6.97E-01	3	6.87E-01
CPA2.9276.7.3	0.011	0.028	6.98E-01	4	5.91E-01
CDC42BPA.12706.2.3	-0.015	0.040	6.98E-01	3	5.66E-01
ELL.11459.81.3	-0.020	0.052	6.99E-01	3	8.92E-01
STX10.12842.43.3	-0.012	0.031	6.99E-01	6	6.65E-01
DPT.4979.34.2	-0.010	0.026	7.00E-01	7	3.10E-01
GGH.9370.69.3	-0.009	0.024	7.02E-01	5	4.59E-01
RNF13.8087.250.3	0.010	0.027	7.05E-01	4	6.50E-01
PARP16.7881.244.3	0.007	0.019	7.07E-01	5	4.85E-01
PTPN4.14254.27.3	0.013	0.035	7.07E-01	5	8.97E-01
MANEA.8014.359.3	-0.005	0.013	7.10E-01	11	8.89E-01
SUV420H2.12452.32.3	0.022	0.060	7.10E-01	3	3.78E-01
TMEM59L.9959.60.3	-0.016	0.044	7.14E-01	3	2.40E-01
QSOX1.6070.11.3	0.016	0.044	7.17E-01	3	8.66E-01
CPNE1.5346.24.3	-0.006	0.016	7.19E-01	6	8.40E-01
TFRC.8795.48.3	-0.014	0.039	7.19E-01	4	1.50E-01
GALNT16.8923.94.3	0.018	0.053	7.25E-01	3	1.05E-01
B3GNT1.8259.25.3	0.009	0.027	7.25E-01	5	1.68E-01
NGFR.8374.5.3	0.011	0.031	7.26E-01	4	6.69E-01
EPYC.9278.9.3	0.020	0.057	7.27E-01	3	7.16E-02
SIGLEC8.7864.3.3	-0.016	0.046	7.27E-01	3	7.41E-01
NXT1.9942.2.3	0.010	0.029	7.30E-01	3	1.77E-01
CFC1.3294.55.2	-0.011	0.033	7.31E-01	3	4.93E-01
ICAM4.6550.4.3	-0.008	0.023	7.31E-01	6	5.99E-01
PTGR1.13543.7.3	-0.010	0.030	7.32E-01	3	4.86E-01
LILRB4.6453.70.3	0.010	0.029	7.32E-01	6	9.38E-01
ST6GALNAC1.7867.154.3	0.012	0.037	7.34E-01	3	1.27E-01
EDAR.2977.7.2	-0.013	0.038	7.36E-01	3	3.15E-01
C1QTNF5.7810.20.3	-0.011	0.033	7.36E-01	4	5.90E-02
LPO.4801.13.3	0.013	0.039	7.38E-01	3	2.70E-01
IL1R2.14133.93.3	-0.011	0.033	7.40E-01	7	7.21E-01
RACGAP1.13587.10.3	-0.010	0.030	7.40E-01	11	1.64E-01
CHL1.3601.54.3	0.016	0.049	7.41E-01	3	8.90E-01
REG4.11102.22.3	-0.016	0.048	7.43E-01	3	1.16E-02
PF4V1.5663.18.3	0.009	0.028	7.45E-01	4	6.73E-01
CNTN2.3296.92.2	-0.006	0.018	7.45E-01	9	2.32E-01
SLC5A8.13691.10.3	-0.014	0.043	7.47E-01	3	3.97E-01
PCSK1.13388.57.3	-0.004	0.012	7.47E-01	14	9.22E-01
FUT9.6991.24.3	0.007	0.022	7.48E-01	4	5.96E-01
PENK.9076.25.3	-0.008	0.026	7.48E-01	8	1.18E-01
PTHLH.2962.50.2	0.011	0.034	7.50E-01	4	8.41E-01
SLC35G2.13501.10.3	-0.007	0.024	7.57E-01	5	6.60E-01
NCAM2.6507.16.3	0.012	0.038	7.58E-01	6	5.21E-01
C11orf68.8307.47.3	-0.009	0.029	7.59E-01	3	6.80E-01
PSAPL1.8814.33.3	0.007	0.024	7.59E-01	4	6.10E-01
PLA2R1.10916.44.3	0.004	0.014	7.60E-01	22	2.81E-01
TMEM2.8992.1.3	0.013	0.042	7.61E-01	4	1.81E-01
SPOCK3.9906.21.3	-0.009	0.029	7.61E-01	7	6.70E-01
PSG5.9314.9.3	-0.012	0.041	7.62E-01	3	6.93E-01
AHSG.3581.53.3	-0.007	0.022	7.63E-01	9	7.72E-01
PCDHA7.8758.2.3	-0.011	0.038	7.63E-01	3	8.85E-01
B4GALT6.10832.24.3	-0.008	0.027	7.67E-01	6	4.80E-01
TAC1.9337.43.3	0.011	0.039	7.68E-01	4	3.56E-01
FGF7.14031.18.3	-0.012	0.039	7.68E-01	6	5.12E-01
DEFB119.13455.10.3	0.007	0.024	7.69E-01	8	6.05E-02
GPX7.8345.27.3	-0.009	0.029	7.71E-01	3	9.12E-02
SPG21.11122.97.3	0.007	0.025	7.71E-01	5	6.37E-01
DHX8.11601.26.3	0.005	0.016	7.71E-01	15	6.60E-01
FLT4.2358.19.2	0.005	0.017	7.74E-01	12	5.59E-01
TCN1.11232.46.3	0.010	0.034	7.77E-01	3	2.05E-01
CRISPLD2.5691.2.3	0.013	0.045	7.78E-01	3	2.48E-01
RNF122.11160.56.3	0.013	0.048	7.80E-01	3	5.52E-01
MMRN2.11895.21.3	-0.007	0.027	7.84E-01	6	2.05E-01
DHFR.9823.2.3	-0.006	0.024	7.86E-01	7	2.18E-01
VPS29.14318.1.3	0.004	0.014	7.86E-01	8	6.71E-01
JAK2.4998.50.2	-0.006	0.022	7.87E-01	6	7.69E-01
NCF2.10047.12.3	-0.006	0.022	7.89E-01	5	7.06E-01
CD300C.5066.134.3	-0.007	0.026	7.92E-01	3	4.63E-01
APOL1.11510.31.3	0.006	0.022	7.92E-01	8	7.87E-01
LAMA4.6577.64.3	0.008	0.032	7.93E-01	3	6.91E-01
NRP2.6590.54.3	0.012	0.045	7.93E-01	3	7.60E-01
LAMC2.9580.5.3	-0.005	0.021	7.94E-01	6	8.25E-01
C6orf226.8078.15.3	0.010	0.039	7.96E-01	4	4.29E-02
GSTP1.4911.49.2	-0.009	0.035	7.99E-01	3	5.61E-02
IDO1.9759.13.3	-0.008	0.033	8.00E-01	3	5.56E-01
DPEP2.8327.26.3	0.011	0.043	8.01E-01	3	6.67E-01
IL1RL1.4234.8.2	0.003	0.013	8.03E-01	16	6.03E-01
ANGPTL1.11142.11.3	-0.006	0.025	8.07E-01	4	6.71E-01
NRSN1.11654.77.3	-0.010	0.040	8.07E-01	3	4.88E-01
RTN4R.5105.2.3	-0.009	0.038	8.08E-01	4	2.31E-01
ADM.14115.34.3	0.007	0.031	8.10E-01	5	5.56E-01
PSD2.9118.7.3	-0.006	0.025	8.11E-01	7	2.44E-01
NDUFB4.10677.9.3	-0.004	0.019	8.12E-01	9	4.66E-01
LRRC15.6557.50.3	-0.008	0.032	8.13E-01	4	6.90E-01
SMOC1.13118.5.3	-0.009	0.037	8.15E-01	4	3.96E-01
KRTDAP.5739.75.3	0.007	0.032	8.18E-01	5	3.36E-01
ERAP1.4964.67.1	-0.003	0.012	8.19E-01	14	3.60E-01
GNLY.3195.50.2	-0.004	0.018	8.22E-01	9	1.20E-02
GPC5.4991.12.1	-0.004	0.016	8.28E-01	11	5.43E-01
LILRB2.5633.65.3	0.005	0.025	8.32E-01	5	5.32E-01
PLXNC1.4564.2.2	0.004	0.019	8.34E-01	8	4.10E-01
LIPN.8097.77.3	0.003	0.016	8.34E-01	21	5.72E-01
ARHGAP30.12807.89.3	-0.006	0.030	8.42E-01	5	4.30E-01
GLRX2.12486.8.3	0.007	0.035	8.45E-01	3	4.48E-01
SCIN.12684.5.3	-0.008	0.042	8.47E-01	3	8.84E-01
RNMTL1.9584.105.3	-0.003	0.018	8.56E-01	10	7.58E-01
XCL1.14078.69.3	0.007	0.037	8.56E-01	3	7.58E-02
NPW.9986.14.3	-0.007	0.036	8.57E-01	3	3.40E-01
PSME1.5918.5.3	0.004	0.021	8.59E-01	3	5.71E-01
PAFAH1B2.2642.4.1	-0.010	0.057	8.62E-01	3	8.84E-02
IL15RA.14054.17.3	-0.004	0.022	8.63E-01	6	4.61E-01
FCGR2B.3310.62.1	-0.002	0.011	8.66E-01	26	1.24E-01
IL19.3035.80.2	0.004	0.021	8.66E-01	6	8.34E-01
F10.3077.66.2	-0.009	0.051	8.67E-01	3	5.67E-01
STX7.8274.64.3	-0.004	0.023	8.75E-01	6	9.23E-01
RRM2B.8925.25.3	0.006	0.037	8.76E-01	3	3.89E-01
KDR.3651.50.5	-0.004	0.024	8.79E-01	5	3.17E-01
DSC3.4981.6.1	-0.008	0.055	8.81E-01	3	9.59E-01
KIAA2013.6538.90.3	-0.003	0.017	8.83E-01	5	3.88E-01
THBS2.3339.33.1	0.003	0.023	8.87E-01	6	9.73E-01
GSTO1.12436.84.3	0.002	0.013	8.94E-01	23	8.68E-01
RMDN1.7096.30.3	0.003	0.022	8.98E-01	4	8.75E-01
CCL22.3508.78.3	0.005	0.040	8.99E-01	4	5.52E-01
ACP1.3858.5.1	-0.001	0.011	9.05E-01	14	8.37E-01
PDGFRA.10366.11.3	-0.003	0.028	9.07E-01	3	2.45E-02
SIRT2.5030.52.1	-0.003	0.025	9.08E-01	5	6.64E-01
SERPING1.4479.14.2	0.003	0.027	9.10E-01	9	2.40E-01
CGREF1.6257.56.3	0.005	0.048	9.10E-01	3	9.21E-01
NFASC.7179.69.3	-0.002	0.020	9.11E-01	10	5.50E-01
NPPB.7655.11.3	0.005	0.043	9.13E-01	3	1.54E-01
SLC14A2.12818.159.3	-0.003	0.031	9.13E-01	4	8.28E-01
GALP.9398.30.3	0.005	0.045	9.18E-01	3	5.42E-01
WISP1.13692.154.3	0.002	0.022	9.19E-01	4	5.40E-01
NOG.5846.24.3	0.006	0.058	9.19E-01	3	9.94E-01
CREBBP.13614.6.3	-0.004	0.040	9.21E-01	6	8.03E-02
ASCC1.10647.18.3	0.004	0.038	9.25E-01	4	2.44E-01
COL9A2.9804.11.3	-0.004	0.048	9.25E-01	3	1.76E-01
NCAM1.4498.62.2	-0.004	0.040	9.28E-01	3	5.90E-01
IL17RA.2992.59.2	-0.001	0.013	9.31E-01	10	5.44E-01
TXNDC5.11212.7.3	0.003	0.038	9.34E-01	3	8.30E-01
TEX29.10557.6.3	0.002	0.021	9.35E-01	8	2.90E-01
RNASE6.5646.20.3	-0.001	0.018	9.36E-01	6	9.57E-01
MPP6.13490.1.3	0.003	0.033	9.37E-01	3	1.37E-01
SNAP25.13105.7.3	-0.002	0.031	9.38E-01	6	8.50E-01
CBR1.12381.26.3	0.002	0.027	9.40E-01	3	7.98E-01
IGFLR1.7244.16.3	-0.002	0.023	9.43E-01	4	5.04E-01
APOL1.9506.10.3	-0.001	0.016	9.44E-01	9	3.63E-01
CCDC126.6388.21.3	0.002	0.034	9.44E-01	3	6.23E-02
KLK7.3378.49.2	-0.002	0.033	9.46E-01	5	4.21E-01
TREML4.11139.4.3	-0.002	0.030	9.46E-01	4	2.78E-01
HBQ1.7965.25.3	-0.002	0.031	9.50E-01	4	7.49E-01
SPINT2.2843.13.2	-0.001	0.018	9.50E-01	13	3.40E-01
RAD51L3.12554.10.3	-0.003	0.043	9.51E-01	4	8.58E-01
PRH1.10502.15.3	0.003	0.044	9.52E-01	3	8.38E-02
CLK2.11327.56.3	-0.002	0.028	9.54E-01	4	3.89E-01
MAN1A2.9077.10.3	-0.003	0.046	9.55E-01	4	4.55E-01
CSMD1.9598.23.3	-0.002	0.045	9.59E-01	3	7.78E-01
IGF2R.3676.15.3	-0.001	0.016	9.59E-01	15	5.08E-01
PIK3C2A.14028.22.3	-0.002	0.049	9.60E-01	3	6.19E-01
H6PD.7161.25.3	0.001	0.017	9.62E-01	9	6.97E-02
SPARCL1.4467.49.2	0.001	0.022	9.69E-01	6	3.69E-01
TAPBP.12378.71.3	0.001	0.023	9.72E-01	5	2.07E-01
HTATIP2.7753.21.3	0.001	0.025	9.75E-01	3	4.88E-01
PPBP.2790.54.2	-0.001	0.049	9.78E-01	3	1.88E-01
SERPINA10.6583.67.3	0.000	0.016	9.79E-01	13	9.98E-01
FUT8.8244.16.3	0.000	0.017	9.80E-01	6	8.72E-01
CTSF.9212.22.3	-0.001	0.033	9.81E-01	3	3.80E-01
STX2.7738.299.3	0.001	0.039	9.82E-01	3	8.82E-01
NXF1.12453.161.3	0.001	0.028	9.84E-01	4	6.22E-01
ISLR2.13124.20.3	0.001	0.027	9.85E-01	3	5.45E-01
S100A5.14222.68.3	0.000	0.023	9.86E-01	3	8.64E-01
CTRB1.5671.1.3	0.000	0.021	9.89E-01	12	5.01E-01
RETN.3046.31.1	0.000	0.037	9.91E-01	4	6.36E-01
TREML2.5736.1.3	0.000	0.036	9.95E-01	3	4.20E-01
MFAP2.9294.45.3	0.000	0.047	9.96E-01	3	6.57E-01
