# Supplementary material for: GWAS and meta-analysis identifies 49 genetic variants underlying critical COVID-19
Source: Nature. 2023 May 17;617(7962):764–8. doi: 10.1038/s41586-023-06034-3 (PMC10208981; doi:10.1038/s41586-023-06034-3)
Supplement: Supplementary file 7 — Full results from GSMR analysis for RNA-seq data from eQTLGEN. Exposure indicates the gene name used as exposure for the analysis, bxy is the effect size, se is the standard error, p is the P value of the analysis, nsnp is the number of SNPs used as instruments and multi_snp_based_heidi_outlier is the P value of the Heidi test. [file 41586_2023_6034_MOESM7_ESM.txt]

Exposure	bxy	se	p	nsnp	multi_snp_based_heidi_outlier
IFNAR2	-0.437	0.038	5.05E-30	17	5.53E-02
TYK2	0.526	0.052	1.20E-23	12	3.79E-01
MUC1	0.541	0.064	2.06E-17	8	3.06E-01
CCR1	-0.202	0.024	1.11E-16	20	5.93E-02
OAS1	-0.142	0.020	7.02E-13	36	5.59E-01
CCR5	-0.378	0.053	1.25E-12	9	4.48E-02
RP11-259G18.3	-0.184	0.026	2.18E-12	9	6.63E-01
AC079031.1	-0.228	0.034	1.36E-11	5	8.98E-01
RP11-259G18.1	-0.131	0.021	7.14E-10	7	8.33E-01
PPAPDC1B	-0.784	0.128	9.84E-10	4	7.21E-02
SLC22A31	0.112	0.018	1.31E-09	8	8.22E-01
ICAM5	-0.535	0.089	1.70E-09	3	1.36E-01
BCL11A	-0.912	0.152	2.22E-09	4	1.30E-01
RP11-707O23.5	-0.091	0.016	4.69E-09	21	9.05E-01
NAPSB	-0.085	0.015	5.20E-09	43	7.11E-01
RP11-259G18.2	-0.301	0.052	6.27E-09	4	1.06E-01
LRRC37A4P	0.086	0.015	6.49E-09	25	8.92E-01
TCF19	0.164	0.028	7.09E-09	10	2.75E-01
HIP1	-0.087	0.015	7.97E-09	42	6.17E-01
LRRC37A2	-0.092	0.016	1.04E-08	20	5.52E-01
CAT	0.107	0.019	1.81E-08	24	4.19E-01
DND1P1	-0.092	0.016	2.03E-08	16	6.08E-01
ABTB2	0.305	0.055	2.42E-08	8	6.39E-02
KANSL1-AS1	-0.077	0.014	2.58E-08	29	8.46E-01
HCG27	0.163	0.029	2.61E-08	15	1.05E-02
CRHR1-IT1	-0.103	0.019	2.92E-08	32	7.69E-01
XRCC6	-0.351	0.065	5.34E-08	7	2.92E-01
FAM22B	-0.113	0.021	1.13E-07	10	3.84E-01
DPP9	-0.284	0.054	1.54E-07	3	2.60E-01
NSF	-0.329	0.064	2.42E-07	8	1.01E-01
TNF	0.211	0.041	2.55E-07	9	2.74E-01
RP11-798G7.5	0.151	0.029	2.77E-07	7	5.74E-01
RP11-119F19.2	-0.110	0.022	5.21E-07	12	1.49E-01
DDR1	-0.189	0.038	6.63E-07	13	2.24E-01
RP11-503G7.2	-0.067	0.014	9.57E-07	15	9.05E-02
BEND3P3	-0.265	0.055	1.20E-06	3	8.77E-01
HLA-U	0.084	0.017	1.43E-06	11	3.18E-01
ISG15	-0.369	0.077	1.69E-06	5	5.91E-01
CA8	-0.278	0.059	2.34E-06	9	7.43E-02
SNRPD2	-0.224	0.049	4.27E-06	9	7.15E-01
RP11-798G7.6	0.164	0.036	4.36E-06	5	1.71E-01
DEF8	0.260	0.057	5.30E-06	6	5.40E-01
HLA-G	-0.093	0.021	6.14E-06	21	5.81E-01
TTC19	0.134	0.030	6.23E-06	28	7.05E-01
HLA-S	-0.087	0.020	8.55E-06	7	1.80E-01
SFTPD	0.163	0.037	9.71E-06	13	1.65E-01
CORO1B	0.303	0.069	1.06E-05	8	8.24E-02
CCHCR1	0.181	0.042	1.38E-05	6	3.41E-02
ORMDL3	-0.068	0.016	1.41E-05	47	3.80E-01
IRF1	-0.520	0.120	1.51E-05	3	1.35E-01
CD79B	0.372	0.086	1.63E-05	6	6.78E-01
MED24	0.324	0.075	1.69E-05	5	3.26E-01
DAP3	-0.307	0.072	1.73E-05	4	4.78E-02
CXCR6	-0.229	0.053	1.73E-05	13	1.21E-02
IFI6	-0.272	0.063	1.74E-05	9	5.06E-01
C7orf43	0.216	0.050	1.76E-05	11	1.74E-01
RIT1	-0.183	0.043	1.83E-05	3	2.12E-01
ACSL6	0.363	0.086	2.27E-05	3	1.52E-01
FLT1P1	-0.102	0.024	2.67E-05	10	2.78E-01
NTN5	-0.230	0.055	2.73E-05	8	8.76E-01
FCER1G	-0.070	0.017	2.77E-05	27	5.58E-01
IFI44	-0.236	0.057	2.94E-05	10	4.82E-01
GATA2	-0.363	0.087	3.22E-05	4	3.87E-01
HBBP1	0.368	0.089	3.45E-05	3	6.16E-01
IRF7	-0.215	0.052	3.73E-05	9	3.87E-01
CEACAM3	-0.497	0.121	3.86E-05	5	1.48E-01
LINC00649	-0.087	0.021	4.03E-05	27	2.39E-01
GSDMB	-0.058	0.014	4.35E-05	51	1.96E-01
LRRC37A16P	-0.110	0.027	4.51E-05	7	6.18E-01
ZFP57	0.059	0.014	4.79E-05	16	9.34E-01
PRRC2A	-0.308	0.076	4.90E-05	3	5.16E-01
ATG16L2	-0.465	0.115	5.08E-05	3	1.11E-01
IFI44L	-0.238	0.059	5.29E-05	8	4.44E-01
ATP6V1G2	-0.167	0.042	5.95E-05	8	2.99E-02
MICA	-0.065	0.016	6.14E-05	21	2.29E-02
CNPY4	-0.152	0.038	6.42E-05	17	6.54E-02
RP11-506M13.3	-0.237	0.059	6.48E-05	4	1.57E-01
IFNAR1	-0.129	0.033	7.27E-05	23	3.48E-02
STARD10	0.080	0.020	8.40E-05	27	9.31E-01
RNF165	-0.388	0.100	1.02E-04	6	5.43E-02
MAP2K2	0.253	0.065	1.02E-04	6	4.45E-01
CXCR5	-0.450	0.116	1.10E-04	4	1.58E-01
MOSPD3	0.198	0.051	1.12E-04	14	9.48E-02
BAG3	-0.271	0.070	1.13E-04	6	5.46E-01
STAG3	-0.112	0.029	1.13E-04	24	5.35E-02
IKZF3	0.122	0.032	1.13E-04	20	4.33E-01
GSTK1	-0.336	0.088	1.27E-04	5	9.33E-01
TRBV20-1	0.126	0.033	1.31E-04	4	6.01E-01
CXXC5	-0.373	0.098	1.36E-04	4	1.87E-01
ATF6B	-0.278	0.073	1.39E-04	3	2.38E-02
TNXB	-0.097	0.026	1.39E-04	9	2.01E-02
TMEM50B	0.205	0.054	1.41E-04	9	9.63E-02
MME	-0.259	0.068	1.43E-04	9	8.00E-02
AC005682.6	-0.095	0.025	1.48E-04	11	2.02E-01
HLA-L	-0.116	0.031	1.50E-04	9	8.33E-02
NFKBIZ	0.193	0.051	1.54E-04	12	5.44E-02
CD79A	0.343	0.091	1.65E-04	8	8.25E-02
CSNK2B	0.250	0.066	1.66E-04	6	1.47E-01
MS4A1	0.570	0.151	1.67E-04	4	8.40E-02
NDUFS2	-0.213	0.057	1.80E-04	8	8.82E-01
AC005682.5	-0.086	0.023	1.87E-04	12	1.20E-01
TMED1	-0.399	0.107	1.88E-04	4	3.02E-01
ANAPC4	0.103	0.028	2.00E-04	30	3.28E-01
FKBPL	-0.540	0.145	2.06E-04	3	2.27E-02
HEBP2	-0.095	0.026	2.17E-04	12	6.38E-01
HERC5	-0.241	0.065	2.19E-04	7	2.55E-01
PPP1R3B	-0.358	0.097	2.36E-04	5	1.40E-01
RAB2A	0.136	0.037	2.40E-04	16	7.54E-01
CEP97	-0.324	0.088	2.40E-04	3	1.47E-01
CYP21A1P	-0.076	0.021	2.46E-04	11	2.11E-02
HCG4P3	0.076	0.021	2.48E-04	9	3.15E-01
PARP16	0.118	0.032	2.52E-04	16	6.85E-01
TOMM7	0.113	0.031	2.56E-04	22	5.19E-01
BACH2	-0.246	0.068	2.72E-04	5	1.86E-01
ADORA2B	-0.145	0.040	2.74E-04	18	8.96E-01
DDX39B	0.144	0.040	2.74E-04	5	2.55E-02
DNMT1	-0.206	0.057	2.84E-04	5	1.44E-01
RP11-214C8.5	-0.067	0.019	2.95E-04	6	3.48E-01
ATP7B	0.170	0.047	3.03E-04	12	5.89E-01
GSTCD	0.268	0.075	3.19E-04	3	2.04E-01
MARS2	0.218	0.061	3.47E-04	8	9.78E-01
RPS18	0.115	0.032	3.52E-04	9	7.73E-02
TIMP2	-0.102	0.029	3.57E-04	13	9.03E-01
PBX2	-0.229	0.064	3.61E-04	5	2.85E-01
STAT1	-0.219	0.062	4.01E-04	9	7.34E-01
ZDHHC20P1	0.191	0.054	4.06E-04	3	4.47E-02
NLRP6	-0.201	0.057	4.15E-04	5	3.18E-01
OAS2	0.341	0.097	4.23E-04	3	4.20E-01
ZSWIM7	0.057	0.016	4.29E-04	41	6.65E-01
CXCR1	-0.146	0.041	4.30E-04	17	1.89E-01
EID3	0.316	0.090	4.33E-04	4	1.18E-01
DR1	0.091	0.026	4.36E-04	31	4.71E-01
SNX19	-0.065	0.019	4.42E-04	28	9.71E-01
SH3GL1P3	-0.120	0.034	4.43E-04	5	4.06E-02
FCGR2A	-0.454	0.130	4.65E-04	5	6.99E-02
ARHGAP27	0.100	0.029	4.78E-04	22	1.80E-02
LTA	0.181	0.052	4.82E-04	5	1.83E-01
ZSCAN21	-0.201	0.058	5.18E-04	6	2.78E-01
HBG1	0.058	0.017	5.18E-04	11	6.53E-01
RP11-486O12.2	-0.076	0.022	5.28E-04	7	3.71E-01
IFIT1	-0.182	0.053	5.36E-04	10	2.71E-01
METTL8	0.184	0.053	5.39E-04	8	9.91E-01
ARRDC5	-0.106	0.031	5.73E-04	22	1.72E-01
TNFSF8	-0.168	0.049	5.99E-04	10	4.61E-01
NCOR1	-0.143	0.042	6.07E-04	15	2.99E-01
HLA-F	0.061	0.018	6.29E-04	21	3.01E-02
MKLN1	-0.619	0.181	6.32E-04	3	2.48E-02
SMARCA4	-0.326	0.096	6.70E-04	6	7.94E-01
KLC1	0.118	0.035	6.72E-04	24	9.74E-01
KLHL24	0.095	0.028	6.81E-04	12	6.09E-01
STAM2	-0.172	0.051	6.82E-04	10	8.64E-01
DDX55	0.094	0.028	7.05E-04	21	4.99E-01
EIF2AK2	-0.175	0.052	7.11E-04	15	2.27E-01
OBSCN	-0.243	0.072	7.29E-04	7	3.33E-01
HCP5	-0.196	0.058	7.37E-04	4	4.18E-01
DARS	0.077	0.023	8.39E-04	23	4.87E-02
ARHGEF37	-0.607	0.184	9.71E-04	3	9.09E-01
LIMD1	-0.229	0.070	1.00E-03	4	5.02E-02
SPINK2	-0.129	0.039	1.03E-03	8	4.21E-01
STK19P	0.081	0.025	1.05E-03	8	2.11E-02
HOXA9	0.148	0.045	1.11E-03	9	3.66E-01
LRG1	0.339	0.104	1.14E-03	3	5.49E-02
HAS1	0.186	0.057	1.14E-03	7	8.35E-01
BEND5	0.315	0.097	1.17E-03	3	1.35E-01
PDE3B	-0.260	0.080	1.19E-03	3	2.57E-01
TRIM23	0.178	0.055	1.25E-03	4	5.84E-01
GLB1L3	-0.440	0.137	1.28E-03	3	5.35E-01
FNTB	-0.079	0.025	1.36E-03	17	8.81E-01
GYPC	0.113	0.035	1.36E-03	23	1.56E-01
ERN1	-0.133	0.042	1.40E-03	5	6.79E-02
PGAP3	-0.119	0.037	1.41E-03	19	5.68E-02
FGD3	0.109	0.034	1.44E-03	14	7.72E-01
CXCR2	-0.150	0.047	1.44E-03	9	9.23E-01
ZNF319	-0.112	0.035	1.45E-03	16	6.56E-01
NOL12	0.260	0.082	1.47E-03	8	1.71E-01
BNIPL	0.126	0.039	1.47E-03	16	3.08E-01
FAM22E	0.093	0.029	1.52E-03	8	3.88E-02
ZNF10	-0.233	0.073	1.53E-03	5	8.35E-01
RBPMS	0.280	0.088	1.56E-03	3	4.37E-01
AIF1	-0.130	0.041	1.57E-03	10	3.60E-01
PPHLN1	0.123	0.039	1.65E-03	18	3.01E-01
PLIN5	0.206	0.066	1.67E-03	3	4.55E-02
MAD1L1	0.106	0.034	1.69E-03	23	4.09E-01
USB1	-0.188	0.060	1.74E-03	4	8.92E-01
PRKCQ-AS1	0.052	0.017	1.76E-03	28	1.71E-01
HMGXB4	0.226	0.072	1.79E-03	3	3.53E-02
MACF1	0.110	0.035	1.90E-03	16	8.52E-01
BCAT2	0.175	0.056	1.90E-03	9	9.23E-02
UPK3B	0.095	0.031	1.98E-03	26	5.98E-01
MAPKAPK5-AS1	0.111	0.036	2.08E-03	9	1.10E-01
ABO	-0.066	0.022	2.13E-03	18	8.59E-02
C2orf43	0.072	0.024	2.13E-03	27	3.24E-01
DPM3	-0.516	0.168	2.17E-03	3	1.21E-01
SESN1	-0.094	0.031	2.17E-03	13	6.16E-02
SP140L	-0.061	0.020	2.18E-03	38	5.46E-01
TRMT61A	0.169	0.055	2.27E-03	11	9.07E-01
RP11-298I3.1	-0.063	0.020	2.27E-03	6	8.19E-01
KCNK7	0.248	0.081	2.27E-03	7	4.70E-01
DISP1	-0.159	0.052	2.32E-03	8	3.94E-01
GPR126	-0.186	0.061	2.36E-03	4	9.07E-01
USP32P1	-0.170	0.056	2.36E-03	4	4.42E-01
HLA-B	0.054	0.018	2.40E-03	18	4.09E-02
C1orf145	0.107	0.035	2.47E-03	5	1.86E-02
WASF2	0.327	0.108	2.51E-03	3	5.72E-01
LRRN3	0.212	0.070	2.56E-03	6	1.47E-01
TRIM35	0.109	0.036	2.58E-03	26	9.81E-01
PI4K2B	0.337	0.112	2.60E-03	4	8.57E-02
RP11-5N23.3	-0.075	0.025	2.71E-03	10	5.65E-01
DOC2GP	-0.040	0.013	2.72E-03	25	4.14E-01
PIGL	-0.182	0.061	2.77E-03	9	9.45E-01
CD151	0.042	0.014	2.80E-03	46	1.91E-01
LAG3	0.411	0.137	2.80E-03	3	6.32E-01
KIAA1841	-0.071	0.024	2.85E-03	34	4.39E-01
CKB	0.120	0.040	2.85E-03	20	8.28E-01
PPOX	-0.234	0.079	2.86E-03	11	1.98E-01
THBS3	0.084	0.028	2.86E-03	21	1.00E-01
C19orf77	-0.177	0.059	2.94E-03	10	2.39E-01
MICD	-0.059	0.020	2.94E-03	9	1.59E-01
GBP1	-0.208	0.070	2.97E-03	7	7.39E-01
RGS12	0.106	0.036	2.99E-03	20	6.33E-01
PEPD	0.178	0.060	3.04E-03	7	3.89E-01
RNF123	0.211	0.071	3.13E-03	5	5.84E-01
PPT2	0.149	0.050	3.14E-03	5	2.35E-01
KANSL1	-0.323	0.110	3.17E-03	3	3.47E-01
DOCK7	-0.144	0.049	3.25E-03	10	9.21E-01
SUSD2	0.142	0.048	3.28E-03	5	8.37E-01
RAPGEF6	0.218	0.074	3.30E-03	7	5.17E-01
CENPV	-0.091	0.031	3.32E-03	21	7.57E-01
AMD1	0.303	0.103	3.35E-03	3	2.42E-01
TANGO2	0.125	0.043	3.42E-03	12	5.95E-02
PACSIN1	-0.248	0.085	3.44E-03	5	4.73E-01
HCG4P7	0.081	0.028	3.47E-03	9	2.05E-01
CERS6	0.171	0.059	3.50E-03	8	1.94E-01
SUZ12P	0.072	0.025	3.59E-03	6	9.70E-01
XXYLT1	0.143	0.049	3.63E-03	12	4.06E-01
FAM108A7P	0.100	0.034	3.72E-03	4	6.66E-01
STIM2	0.123	0.042	3.73E-03	10	6.71E-01
ARMC1	0.266	0.092	3.81E-03	3	2.67E-01
HLA-DPB2	0.074	0.026	3.81E-03	19	2.33E-01
TMEM42	-0.227	0.078	3.83E-03	6	3.83E-01
LMBR1	0.093	0.032	3.86E-03	10	7.19E-01
AHSA2	0.058	0.020	3.92E-03	33	1.92E-01
CLN8	0.140	0.048	3.93E-03	10	4.45E-01
MYO1G	0.091	0.031	3.93E-03	22	4.65E-01
FAM69A	0.112	0.039	3.94E-03	8	2.65E-01
SOX4	0.270	0.094	3.98E-03	6	1.77E-01
MCM3AP-AS1	0.162	0.056	4.07E-03	8	8.18E-01
RSAD2	-0.242	0.084	4.07E-03	7	3.59E-01
ATHL1	-0.051	0.018	4.08E-03	10	4.36E-01
GK5	-0.223	0.078	4.08E-03	3	3.11E-01
SLC43A2	0.327	0.114	4.12E-03	3	1.20E-01
NFKBIL1	-0.309	0.108	4.25E-03	3	9.02E-02
HLA-K	-0.039	0.014	4.29E-03	14	2.99E-02
PNRC1	0.124	0.043	4.32E-03	14	8.22E-01
AC004381.6	-0.309	0.109	4.52E-03	3	1.85E-01
OXER1	-0.175	0.062	4.60E-03	14	5.52E-01
PMP22	-0.138	0.049	4.73E-03	13	7.22E-01
HCG18	-0.194	0.069	4.74E-03	4	5.39E-01
PTK2B	-0.077	0.027	4.77E-03	28	4.90E-01
ADARB1	0.132	0.047	4.77E-03	13	9.50E-02
C1orf43	0.213	0.076	4.82E-03	7	3.31E-01
TMEM14A	-0.194	0.069	4.82E-03	5	5.24E-01
TRAPPC8	0.199	0.071	4.85E-03	5	8.40E-01
HLA-W	-0.089	0.032	4.88E-03	5	6.46E-01
UAP1	0.208	0.074	4.88E-03	4	8.58E-01
IRF8	-0.305	0.109	4.93E-03	5	3.89E-01
CTD-2357A8.3	-0.065	0.023	4.94E-03	4	7.77E-01
CTD-2336O2.1	0.053	0.019	4.97E-03	16	7.61E-01
CDC123	-0.096	0.034	5.10E-03	9	6.13E-01
ANXA2	-0.153	0.055	5.11E-03	10	5.47E-01
CDK5R1	0.055	0.020	5.16E-03	48	9.82E-01
MBLAC1	-0.188	0.067	5.19E-03	5	1.21E-01
ZNF195	-0.119	0.043	5.24E-03	5	6.39E-01
GIPC1	-0.151	0.054	5.27E-03	5	1.50E-01
WHAMM	0.117	0.042	5.28E-03	13	3.08E-01
GFOD1	-0.312	0.112	5.38E-03	3	4.86E-01
CFL2	0.086	0.031	5.41E-03	15	9.25E-02
TNFSF13B	-0.156	0.056	5.42E-03	5	6.01E-01
ZNF213	0.074	0.027	5.42E-03	21	8.80E-01
CCR3	-0.060	0.022	5.45E-03	29	2.04E-02
IFIT3	-0.258	0.093	5.49E-03	6	6.70E-02
RRN3P2	0.069	0.025	5.50E-03	6	7.91E-01
SEC14L4	-0.223	0.080	5.51E-03	6	2.06E-01
ADAM1A	-0.066	0.024	5.52E-03	6	8.56E-02
DPP4	0.250	0.090	5.61E-03	5	7.13E-01
TPM2	-0.055	0.020	5.64E-03	54	1.36E-01
SLC9A3	-0.042	0.015	5.69E-03	20	2.80E-01
ERAP2	-0.033	0.012	5.74E-03	54	2.07E-01
ZNF669	0.128	0.046	5.79E-03	14	8.06E-01
NSFL1C	0.055	0.020	5.87E-03	35	8.64E-01
IGF2R	0.303	0.110	5.88E-03	5	8.39E-01
CDC42SE1	0.074	0.027	5.89E-03	24	5.09E-02
HDC	-0.200	0.073	6.04E-03	8	3.37E-01
RP11-156P1.3	-0.041	0.015	6.13E-03	16	2.05E-01
CEBPB	0.178	0.065	6.14E-03	9	1.19E-01
RHBDD2	-0.106	0.039	6.19E-03	7	6.57E-01
CD38	-0.286	0.105	6.21E-03	5	4.31E-02
HIST1H2BD	0.043	0.016	6.21E-03	44	6.02E-01
BEGAIN	-0.060	0.022	6.27E-03	29	5.12E-01
RP11-890B15.3	-0.149	0.055	6.36E-03	4	7.05E-01
IFI27	-0.160	0.059	6.38E-03	11	2.27E-01
PLEKHM1	-0.166	0.061	6.40E-03	7	2.05E-01
ARVCF	0.213	0.078	6.40E-03	6	3.72E-01
APOA2	-0.237	0.087	6.44E-03	4	1.48E-01
PRKCQ	0.217	0.080	6.55E-03	5	7.17E-02
CERS2	-0.130	0.048	6.60E-03	8	8.19E-01
RP5-994D16.9	0.075	0.028	6.66E-03	8	8.66E-01
HPCAL4	-0.050	0.018	6.77E-03	35	3.37E-01
ATP6V1D	0.101	0.037	6.79E-03	4	8.22E-01
GPANK1	-0.097	0.036	6.87E-03	4	3.00E-02
RP11-390P2.4	0.097	0.036	6.95E-03	11	1.55E-01
HES4	-0.089	0.033	7.08E-03	7	3.35E-01
RP1-34B20.4	0.151	0.056	7.11E-03	3	8.69E-01
RP11-554I8.1	-0.077	0.029	7.21E-03	8	1.64E-01
MCM7	-0.170	0.063	7.22E-03	5	8.39E-02
TMEM120A	-0.206	0.077	7.24E-03	6	3.21E-01
SPRY1	-0.341	0.127	7.32E-03	3	4.35E-02
MKNK2	0.138	0.051	7.36E-03	10	5.44E-01
TRNP1	0.315	0.118	7.39E-03	3	4.95E-01
RP11-408H1.3	0.084	0.031	7.41E-03	4	6.25E-01
LY6G5B	-0.120	0.045	7.47E-03	7	2.13E-01
SAMSN1	0.239	0.090	7.53E-03	5	1.04E-01
TNFAIP8L1	0.317	0.119	7.54E-03	3	5.31E-01
LRCOL1	-0.194	0.073	7.58E-03	4	3.27E-02
RAB38	0.057	0.021	7.62E-03	27	2.12E-01
TRGV8	0.090	0.034	7.62E-03	6	4.29E-01
SLC2A5	0.128	0.048	7.66E-03	11	2.45E-02
ZNF528	-0.168	0.063	7.68E-03	4	1.15E-01
CRCP	-0.304	0.114	7.68E-03	3	7.16E-02
EEF2	0.188	0.071	7.74E-03	5	1.97E-01
RP11-485G7.6	0.090	0.034	7.87E-03	5	2.33E-01
UBAP2L	0.137	0.051	7.88E-03	11	1.61E-02
RRP36	-0.225	0.085	7.95E-03	4	1.80E-01
CTD-2545M3.8	0.091	0.034	7.96E-03	4	3.99E-01
ADH5	0.177	0.067	8.03E-03	3	8.19E-01
BCL2L11	-0.294	0.111	8.11E-03	3	2.22E-01
RPS26	-0.085	0.032	8.16E-03	11	2.48E-01
EIF3G	0.095	0.036	8.21E-03	9	3.24E-02
SMG8	-0.273	0.103	8.21E-03	4	9.74E-01
TSPAN4	-0.076	0.029	8.27E-03	19	5.58E-01
TMOD2	-0.055	0.021	8.32E-03	34	2.51E-01
SSR1	-0.101	0.038	8.38E-03	16	4.72E-01
GSTM2	0.064	0.024	8.61E-03	24	3.35E-01
SLC35D2	0.183	0.070	8.64E-03	3	9.51E-01
PRSS33	-0.336	0.128	8.66E-03	5	2.49E-01
CARNS1	-0.171	0.066	8.90E-03	8	2.70E-01
HELB	-0.305	0.117	9.03E-03	3	3.29E-01
FAM109A	0.231	0.089	9.21E-03	5	2.46E-01
COPA	0.165	0.063	9.25E-03	3	1.34E-01
EBNA1BP2	-0.135	0.052	9.26E-03	5	5.08E-01
CCRL2	-0.228	0.088	9.28E-03	4	4.51E-02
NUCKS1	0.119	0.046	9.31E-03	16	9.03E-01
TRGV10	0.065	0.025	9.35E-03	5	8.86E-01
TRAV8-1	-0.065	0.025	9.41E-03	7	8.08E-02
TRAF1	0.214	0.082	9.45E-03	8	9.55E-01
TCP1	0.064	0.025	9.46E-03	20	4.97E-01
SKA2	0.240	0.093	9.48E-03	4	8.56E-01
NXPE3	-0.088	0.034	9.51E-03	14	2.23E-01
STX1B	-0.086	0.033	9.55E-03	3	2.16E-01
FN3KRP	0.038	0.014	9.56E-03	38	9.22E-01
MCOLN3	0.184	0.071	9.60E-03	6	9.81E-01
AC011893.3	0.045	0.018	9.74E-03	23	7.35E-01
ZNF470	-0.090	0.035	9.77E-03	14	7.66E-01
YWHAG	0.144	0.056	9.85E-03	8	5.16E-01
AC004057.1	-0.034	0.013	9.92E-03	3	2.32E-01
HAX1	-0.166	0.064	9.92E-03	14	5.10E-01
CLC	-0.251	0.097	9.93E-03	4	2.77E-02
C17orf99	-0.191	0.074	9.95E-03	6	1.20E-01
TMEM64	0.177	0.069	1.00E-02	5	7.18E-01
RP11-326C3.11	0.037	0.014	1.01E-02	18	1.97E-01
CYP2B7P1	-0.132	0.051	1.01E-02	8	9.27E-01
RP11-862G15.2	-0.130	0.051	1.03E-02	4	4.01E-01
PEAK1	0.168	0.066	1.04E-02	8	2.93E-01
SPINT1	-0.224	0.088	1.04E-02	5	1.73E-01
KCTD11	0.153	0.060	1.06E-02	8	5.62E-01
CD40	-0.073	0.029	1.07E-02	19	3.43E-01
AHNAK	0.177	0.069	1.07E-02	6	8.31E-02
CA15P1	-0.046	0.018	1.07E-02	6	4.99E-01
LEF1	-0.444	0.174	1.09E-02	3	2.40E-02
LRRC23	0.080	0.031	1.09E-02	17	6.21E-01
RABGAP1L	-0.120	0.047	1.10E-02	8	6.65E-01
RP11-875O11.3	0.044	0.017	1.10E-02	9	5.33E-01
ANKRD40	-0.265	0.104	1.11E-02	3	4.16E-01
TRIM16L	0.084	0.033	1.11E-02	7	2.24E-02
PFKM	-0.149	0.059	1.12E-02	9	9.03E-01
TLR3	0.180	0.071	1.13E-02	8	8.44E-01
AC073072.7	-0.044	0.017	1.13E-02	3	2.32E-01
CTA-150C2.20	0.081	0.032	1.13E-02	7	4.26E-01
RMND1	-0.113	0.045	1.13E-02	12	6.48E-01
RP11-326C3.2	-0.073	0.029	1.13E-02	6	3.58E-01
AIFM3	-0.139	0.055	1.14E-02	6	3.11E-01
FAM120AOS	-0.192	0.076	1.14E-02	6	6.74E-01
FOXQ1	-0.281	0.111	1.14E-02	6	7.29E-01
RP11-61L19.1	-0.114	0.045	1.15E-02	3	3.92E-01
AC018766.5	0.071	0.028	1.15E-02	3	6.40E-02
FBLN5	-0.039	0.015	1.16E-02	44	8.15E-02
NPAS2	-0.149	0.059	1.16E-02	7	4.04E-01
RP11-137H2.4	0.042	0.017	1.18E-02	20	3.12E-01
CDC14A	-0.062	0.025	1.18E-02	24	9.47E-01
HCG9	-0.102	0.041	1.19E-02	4	6.71E-01
AC005534.9	0.150	0.060	1.19E-02	3	2.59E-01
CINP	0.208	0.083	1.20E-02	4	3.03E-01
RP5-1007M22.2	0.206	0.082	1.20E-02	4	6.62E-01
LRRC56	-0.069	0.028	1.21E-02	13	1.25E-01
LEPROT	0.050	0.020	1.21E-02	35	5.06E-01
TICAM1	0.226	0.090	1.22E-02	3	1.06E-01
SETDB1	0.255	0.102	1.22E-02	3	8.56E-01
CHRM3-AS2	-0.044	0.018	1.23E-02	11	9.98E-01
HHEX	0.113	0.045	1.23E-02	10	8.69E-01
CDKN1B	-0.242	0.097	1.23E-02	3	3.77E-01
APOL3	0.160	0.064	1.23E-02	7	3.23E-01
ZP3	0.121	0.048	1.24E-02	11	1.64E-01
PNPLA8	-0.131	0.052	1.25E-02	4	9.68E-01
CTD-2184D3.2	-0.067	0.027	1.28E-02	5	8.67E-01
CEP68	-0.136	0.055	1.30E-02	9	3.34E-01
SNX10	-0.196	0.079	1.31E-02	4	9.66E-01
GSTM1	0.044	0.018	1.31E-02	39	4.63E-01
RP11-420K14.2	-0.043	0.017	1.32E-02	24	3.50E-01
TIMM21	0.146	0.059	1.32E-02	6	1.25E-01
FOXN2	0.075	0.030	1.32E-02	16	7.84E-01
GS1-184P14.2	-0.044	0.018	1.32E-02	3	2.11E-01
FCGR3B	0.107	0.043	1.34E-02	15	4.96E-01
OBFC1	0.134	0.054	1.34E-02	5	5.16E-02
ANGPTL6	0.162	0.066	1.37E-02	5	2.28E-01
SLC22A5	0.053	0.022	1.37E-02	42	1.71E-01
UBE2E2	0.139	0.056	1.37E-02	10	6.01E-01
DHX57	-0.159	0.065	1.38E-02	10	1.93E-01
HSD17B14	0.092	0.037	1.38E-02	7	1.94E-01
SGCA	-0.082	0.034	1.39E-02	8	8.27E-01
CMTM3	0.127	0.052	1.42E-02	11	3.15E-01
IGHV3-53	-0.069	0.028	1.43E-02	6	1.10E-01
CEACAM4	-0.059	0.024	1.43E-02	21	5.92E-01
RAB11FIP5	0.097	0.040	1.43E-02	11	4.64E-01
TRAV12-1	0.103	0.042	1.43E-02	4	7.60E-01
MCPH1	0.246	0.101	1.43E-02	6	1.06E-01
KAZN	-0.063	0.026	1.44E-02	20	5.65E-01
PSPC1	0.162	0.066	1.44E-02	4	3.81E-01
RP11-466L17.1	0.167	0.068	1.44E-02	6	6.31E-02
TPM3P6	0.070	0.028	1.45E-02	7	6.15E-01
DOCK5	-0.107	0.044	1.45E-02	15	5.24E-01
VWA7	-0.114	0.047	1.46E-02	6	7.34E-02
TMEM140	0.052	0.021	1.46E-02	30	7.82E-01
CD209	0.153	0.063	1.47E-02	7	3.51E-01
FASN	0.080	0.033	1.47E-02	8	7.69E-01
RP11-182I10.3	-0.104	0.043	1.47E-02	3	1.44E-01
PHOSPHO1	0.110	0.045	1.48E-02	15	4.64E-01
MAFG-AS1	-0.044	0.018	1.48E-02	4	4.29E-01
HSPA1B	-0.101	0.041	1.49E-02	12	1.87E-02
ZNF502	-0.048	0.020	1.49E-02	29	4.35E-01
PLEKHA5	0.094	0.039	1.49E-02	13	3.84E-01
PIF1	0.239	0.098	1.51E-02	3	3.41E-02
SLC16A7	-0.195	0.080	1.51E-02	4	5.43E-01
RP11-378A13.1	-0.031	0.013	1.52E-02	22	5.84E-01
CREB3L4	0.186	0.077	1.53E-02	6	1.23E-01
PIAS4	-0.234	0.096	1.53E-02	3	8.14E-02
RNF145	-0.273	0.113	1.53E-02	5	6.57E-01
LEPREL1	-0.148	0.061	1.54E-02	10	5.99E-01
GMPR	0.175	0.072	1.55E-02	11	5.63E-01
PAQR6	-0.036	0.015	1.56E-02	39	8.59E-02
H2AFZ	0.098	0.041	1.56E-02	4	9.78E-01
SMARCD2	0.103	0.043	1.56E-02	11	2.45E-01
SSH3	0.099	0.041	1.57E-02	6	2.84E-01
RP1-102H19.6	-0.068	0.028	1.57E-02	5	4.52E-01
SNORA16	-0.041	0.017	1.57E-02	17	3.43E-01
PNKD	-0.053	0.022	1.57E-02	34	7.43E-01
MRPL18	0.055	0.023	1.57E-02	26	4.47E-01
DET1	-0.128	0.053	1.57E-02	9	4.66E-01
C11orf80	-0.103	0.043	1.58E-02	9	6.62E-01
LMCD1	-0.148	0.062	1.59E-02	9	6.67E-01
IL2RB	-0.248	0.103	1.59E-02	5	7.01E-02
CTD-2306M10.1	-0.061	0.025	1.60E-02	6	8.36E-01
HOPX	-0.139	0.058	1.60E-02	10	6.03E-01
CAND2	-0.064	0.026	1.60E-02	14	4.05E-01
TRIM4	-0.051	0.021	1.61E-02	40	1.85E-02
CALR	-0.308	0.128	1.62E-02	3	5.98E-01
SMPD3	0.244	0.102	1.62E-02	3	1.45E-01
TK2	0.056	0.023	1.62E-02	13	6.61E-01
SOAT2	-0.185	0.077	1.62E-02	5	5.62E-01
MPO	-0.090	0.037	1.63E-02	11	3.37E-01
PON2	-0.064	0.027	1.64E-02	19	4.13E-01
MCM3	-0.188	0.078	1.65E-02	5	7.02E-01
LRRC32	0.329	0.137	1.66E-02	3	2.81E-01
TPSAB1	-0.078	0.033	1.66E-02	22	9.23E-01
RP11-218M22.1	0.045	0.019	1.67E-02	16	7.23E-01
UBB	-0.174	0.073	1.68E-02	8	9.03E-01
HEXIM2	0.150	0.063	1.68E-02	14	1.42E-01
GRK4	0.083	0.035	1.69E-02	20	4.59E-01
FAM53B	0.228	0.095	1.69E-02	5	2.59E-01
SUOX	0.082	0.034	1.70E-02	17	8.70E-01
TRGC2	0.040	0.017	1.70E-02	8	9.62E-01
STAT3	-0.196	0.082	1.71E-02	7	8.90E-01
EHBP1L1	-0.192	0.081	1.71E-02	5	6.26E-01
TXNRD1	-0.136	0.057	1.71E-02	12	8.19E-02
ANKRD36B	0.048	0.020	1.72E-02	16	6.48E-01
RP5-1085F17.3	0.080	0.034	1.72E-02	3	1.74E-01
IFI16	-0.180	0.076	1.72E-02	7	6.21E-01
AFAP1	-0.036	0.015	1.72E-02	40	4.70E-01
SYPL1	0.294	0.123	1.72E-02	3	1.94E-01
NUP50	-0.114	0.048	1.73E-02	7	2.75E-01
SRP19	-0.298	0.125	1.73E-02	3	6.06E-01
LTBP2	-0.156	0.066	1.73E-02	5	7.02E-01
RP11-384P7.7	-0.055	0.023	1.73E-02	8	8.93E-01
TRPV6	0.139	0.058	1.74E-02	3	3.22E-01
AGPAT1	0.194	0.082	1.75E-02	3	1.00E-01
AC093495.4	0.067	0.028	1.75E-02	9	2.46E-01
MERTK	-0.049	0.021	1.75E-02	41	1.71E-01
TPI1	-0.160	0.067	1.76E-02	5	6.89E-01
GUSBP11	0.062	0.026	1.76E-02	10	6.02E-02
TRPV5	0.063	0.026	1.76E-02	8	8.06E-01
RPS10	0.088	0.037	1.77E-02	3	4.70E-01
MECR	-0.268	0.113	1.77E-02	4	4.98E-01
PRMT5	-0.067	0.028	1.78E-02	18	3.38E-01
TIMM10B	0.191	0.081	1.78E-02	3	5.10E-02
GZMH	0.179	0.076	1.78E-02	6	5.07E-02
SLC7A6	0.062	0.026	1.78E-02	26	7.20E-01
IFITM4P	-0.038	0.016	1.78E-02	10	2.58E-01
C1orf122	-0.116	0.049	1.78E-02	9	9.48E-01
STAU2	0.264	0.112	1.81E-02	6	8.02E-01
COL24A1	-0.262	0.111	1.81E-02	3	4.01E-01
CMPK2	-0.357	0.151	1.81E-02	3	2.89E-01
CD22	0.153	0.065	1.82E-02	6	2.69E-02
TRIM5	-0.081	0.035	1.83E-02	16	9.17E-02
ETS2	-0.096	0.041	1.84E-02	13	1.73E-01
ASB16-AS1	-0.070	0.030	1.84E-02	21	9.65E-01
IARS2	-0.411	0.174	1.85E-02	3	4.07E-01
CYP21A2	0.087	0.037	1.85E-02	6	5.55E-02
LDHA	-0.162	0.069	1.85E-02	3	9.85E-01
RAB7L1	-0.087	0.037	1.88E-02	11	7.54E-01
FAM169B	0.256	0.109	1.88E-02	3	1.91E-01
IARS	-0.121	0.052	1.89E-02	8	4.20E-01
PSMA2	-0.109	0.046	1.90E-02	6	3.65E-01
SLC5A3	0.180	0.077	1.90E-02	5	4.75E-02
KLF1	-0.205	0.088	1.92E-02	5	6.28E-01
RPGRIP1	-0.107	0.046	1.93E-02	8	3.35E-01
ULK4	0.046	0.020	1.94E-02	22	4.89E-01
VPS26B	-0.190	0.081	1.95E-02	3	8.30E-01
RPS6KA1	0.134	0.057	1.95E-02	10	2.06E-01
SLC31A2	0.110	0.047	1.96E-02	17	7.96E-01
AP002954.4	0.030	0.013	1.96E-02	28	2.15E-01
TPM3	0.184	0.079	1.96E-02	4	5.89E-02
HORMAD1	-0.108	0.046	1.96E-02	13	5.09E-01
ZNF205	-0.071	0.030	1.96E-02	18	4.99E-01
CDC42SE2	-0.080	0.034	1.96E-02	12	2.18E-01
CCDC23	0.037	0.016	1.97E-02	47	9.24E-01
FBLN7	-0.202	0.087	1.97E-02	5	3.37E-02
CHMP1A	0.161	0.069	1.98E-02	11	5.61E-01
ZFP28	-0.085	0.037	1.98E-02	15	5.09E-01
HLA-A	-0.071	0.031	1.99E-02	17	3.71E-01
TMEM116	0.072	0.031	2.00E-02	15	6.74E-01
ARNT	0.131	0.056	2.00E-02	6	3.47E-01
LTBR	0.097	0.042	2.01E-02	12	9.67E-01
DDX50	-0.294	0.126	2.01E-02	3	4.87E-01
AC093627.10	-0.052	0.022	2.01E-02	8	6.27E-01
MIR600HG	0.227	0.098	2.01E-02	3	2.18E-01
HOOK1	0.119	0.051	2.03E-02	4	8.70E-02
RP11-875O11.1	-0.107	0.046	2.04E-02	3	6.18E-01
EMR3	0.108	0.047	2.04E-02	11	2.10E-01
LNPEP	-0.092	0.039	2.05E-02	13	9.09E-01
PTK7	-0.164	0.071	2.05E-02	4	6.20E-01
BTN2A2	0.099	0.043	2.06E-02	11	2.38E-01
FXYD6	0.083	0.036	2.06E-02	21	1.75E-01
DENND1A	-0.102	0.044	2.08E-02	14	7.85E-01
ZNF439	0.111	0.048	2.09E-02	7	5.66E-01
CHMP4B	-0.072	0.031	2.09E-02	19	3.10E-01
RP4-647J21.1	-0.038	0.016	2.10E-02	18	7.40E-01
ZBTB14	0.128	0.055	2.11E-02	5	3.27E-01
TP53INP2	0.180	0.078	2.11E-02	5	2.12E-01
C6orf211	-0.123	0.053	2.12E-02	6	3.55E-01
ANKRD26	-0.116	0.050	2.12E-02	8	2.72E-01
ARL17A	-0.059	0.026	2.12E-02	9	2.36E-01
FTSJ2	-0.179	0.078	2.13E-02	5	2.09E-01
CPSF3	0.169	0.073	2.13E-02	3	3.24E-01
TRAP1	-0.063	0.027	2.14E-02	19	3.11E-01
HELZ2	0.131	0.057	2.14E-02	4	6.52E-01
MRAS	0.142	0.062	2.15E-02	9	4.39E-01
QRICH2	-0.084	0.037	2.16E-02	3	1.08E-01
AC159540.1	0.035	0.015	2.16E-02	18	5.09E-01
SLC39A8	0.174	0.076	2.17E-02	5	3.75E-01
AVL9	-0.136	0.060	2.18E-02	7	7.90E-01
THYN1	-0.171	0.075	2.19E-02	4	7.23E-01
IFNGR2	-0.054	0.024	2.19E-02	22	1.19E-01
NCSTN	0.068	0.030	2.20E-02	29	5.00E-01
GGT1	-0.144	0.063	2.20E-02	4	9.90E-01
MAPK8	-0.109	0.048	2.21E-02	12	8.15E-01
MICU1	0.112	0.049	2.24E-02	6	1.57E-01
COX20	0.102	0.045	2.26E-02	5	4.05E-01
TNS1	0.083	0.036	2.26E-02	17	1.51E-01
ITSN2	0.315	0.138	2.27E-02	3	9.66E-01
PSRC1	0.067	0.030	2.27E-02	20	2.37E-01
AC004696.2	-0.074	0.033	2.27E-02	4	1.57E-01
RXFP2	-0.138	0.061	2.27E-02	8	6.59E-02
RAB31	0.061	0.027	2.29E-02	29	3.59E-01
TMEM79	-0.057	0.025	2.29E-02	29	6.66E-02
SERPINB2	-0.126	0.055	2.30E-02	8	1.60E-01
RP11-439E19.10	-0.073	0.032	2.30E-02	4	7.82E-01
RP11-874J12.4	0.073	0.032	2.30E-02	3	5.88E-01
BRMS1	0.311	0.137	2.31E-02	3	5.94E-01
TAB2	-0.238	0.105	2.32E-02	4	2.08E-01
SLC35B2	0.162	0.072	2.32E-02	6	1.64E-01
SNCA	-0.107	0.047	2.33E-02	14	9.83E-01
KIF16B	0.039	0.017	2.33E-02	30	7.98E-01
RP4-564F22.5	-0.033	0.014	2.35E-02	17	3.50E-01
ASCC3	0.125	0.055	2.35E-02	7	8.25E-01
FCGR2C	0.044	0.019	2.35E-02	22	1.26E-01
FLT4	-0.136	0.060	2.36E-02	5	1.51E-01
TNFRSF21	-0.148	0.065	2.37E-02	6	2.51E-01
SEC31B	0.054	0.024	2.37E-02	22	4.15E-01
RP11-159D12.9	0.144	0.064	2.37E-02	5	2.49E-01
HLA-DQB1	0.051	0.022	2.37E-02	27	2.42E-02
C1orf194	0.142	0.063	2.37E-02	4	4.83E-01
RPS6KB2	-0.102	0.045	2.38E-02	16	8.73E-02
WDR67	0.166	0.074	2.39E-02	5	1.55E-01
TPTE2P5	-0.093	0.041	2.39E-02	3	9.81E-01
TRAV8-3	0.149	0.066	2.39E-02	3	4.14E-01
MCM6	0.072	0.032	2.39E-02	29	3.21E-01
USP48	-0.089	0.039	2.40E-02	22	7.40E-01
CIB1	0.038	0.017	2.40E-02	32	5.54E-01
GSTM4	0.040	0.018	2.42E-02	34	1.27E-01
ICAM3	-0.105	0.046	2.42E-02	8	1.44E-01
ARF5	-0.341	0.152	2.42E-02	3	3.43E-01
RINT1	-0.179	0.080	2.43E-02	5	1.43E-01
RP11-1220K2.2	0.122	0.054	2.44E-02	4	1.61E-01
C1orf159	0.171	0.076	2.44E-02	3	4.62E-02
ROGDI	0.045	0.020	2.45E-02	38	6.78E-01
HERC1	-0.198	0.088	2.45E-02	5	2.93E-01
NSMAF	0.078	0.035	2.45E-02	16	3.12E-01
BMP6	0.116	0.052	2.46E-02	12	4.71E-01
LRFN3	0.110	0.049	2.47E-02	4	9.29E-01
CCDC57	-0.086	0.038	2.48E-02	15	5.91E-01
CHD2	0.177	0.079	2.48E-02	5	3.69E-01
MRPL53	0.064	0.029	2.49E-02	14	1.43E-01
NDUFS8	-0.075	0.033	2.49E-02	16	7.73E-01
NBN	-0.073	0.032	2.49E-02	29	4.93E-01
AHCYL2	0.184	0.082	2.50E-02	8	2.53E-01
TRBV25-1	0.100	0.045	2.50E-02	5	9.68E-01
USP1	-0.225	0.101	2.52E-02	4	9.48E-01
BACH1	-0.336	0.150	2.52E-02	3	7.67E-01
ZNF501	-0.133	0.060	2.53E-02	7	6.98E-01
COPS6	0.076	0.034	2.53E-02	6	8.44E-02
GPT2	-0.168	0.075	2.54E-02	3	9.32E-01
RP11-165J3.6	0.037	0.017	2.55E-02	17	1.22E-01
APOBEC3A	-0.068	0.030	2.56E-02	20	8.74E-01
UHMK1	-0.138	0.062	2.57E-02	9	5.44E-01
BET1L	0.065	0.029	2.57E-02	7	1.56E-01
DTWD2	0.172	0.077	2.58E-02	7	9.27E-01
DTHD1	-0.131	0.059	2.58E-02	10	9.52E-01
PTOV1	0.145	0.065	2.58E-02	4	5.13E-01
UNC45A	-0.191	0.086	2.59E-02	4	1.47E-01
FBXO3	-0.132	0.059	2.59E-02	4	7.64E-01
SYN2	-0.149	0.067	2.61E-02	6	1.07E-01
PPP5C	-0.070	0.032	2.62E-02	14	6.96E-01
TPM1	-0.073	0.033	2.62E-02	19	9.87E-01
PABPC1	-0.106	0.048	2.63E-02	3	3.50E-01
USO1	0.109	0.049	2.64E-02	4	1.04E-01
MRPL52	0.057	0.026	2.65E-02	15	3.66E-01
CELSR3	-0.149	0.067	2.66E-02	4	2.63E-01
GBP2	-0.200	0.090	2.66E-02	4	6.73E-02
NCKIPSD	-0.132	0.059	2.67E-02	10	6.47E-01
GDPGP1	0.136	0.062	2.69E-02	4	5.28E-01
VCAN	0.168	0.076	2.69E-02	11	6.30E-01
COLEC12	0.101	0.046	2.71E-02	14	1.14E-01
SPINK8	-0.127	0.057	2.71E-02	7	2.59E-01
PPP1R13B	-0.256	0.116	2.73E-02	3	4.49E-01
JMJD1C	0.296	0.134	2.73E-02	3	1.23E-01
FAM159A	-0.074	0.033	2.74E-02	18	8.66E-01
ARL6IP5	-0.156	0.071	2.74E-02	8	8.69E-01
ZNF212	0.089	0.041	2.74E-02	17	5.08E-01
LILRA4	-0.153	0.069	2.75E-02	5	1.03E-01
FAM168A	0.193	0.087	2.75E-02	6	4.77E-01
AGA	0.035	0.016	2.76E-02	43	3.22E-01
USP53	0.061	0.028	2.76E-02	24	5.88E-01
NUP160	-0.198	0.090	2.76E-02	3	7.75E-01
LRRK2	0.074	0.034	2.76E-02	25	7.86E-01
FAM131B	0.152	0.069	2.77E-02	4	9.36E-01
AKAP13	0.099	0.045	2.77E-02	14	5.41E-01
DUSP22	0.250	0.114	2.77E-02	6	2.77E-01
SSH1	0.118	0.054	2.78E-02	8	2.89E-01
PLSCR1	0.063	0.028	2.78E-02	10	5.25E-01
TMEM110	0.106	0.048	2.79E-02	11	1.56E-01
RP11-95D17.1	-0.046	0.021	2.80E-02	10	8.99E-01
RP1-152L7.5	-0.129	0.059	2.80E-02	4	1.79E-01
SLAMF6	-0.141	0.064	2.80E-02	6	8.80E-01
RP11-162A12.2	-0.092	0.042	2.81E-02	4	3.87E-01
FCF1P2	0.053	0.024	2.82E-02	8	4.90E-01
ZNF667	-0.170	0.078	2.83E-02	3	1.46E-01
GNE	-0.136	0.062	2.84E-02	11	4.23E-01
HLA-DOB	0.050	0.023	2.84E-02	20	3.08E-01
PTPN22	0.137	0.062	2.84E-02	10	3.23E-01
NAGA	0.146	0.066	2.85E-02	12	8.54E-01
RP11-797A18.3	0.038	0.018	2.89E-02	20	2.16E-01
SLC33A1	-0.111	0.051	2.89E-02	3	9.45E-01
FHDC1	0.139	0.064	2.89E-02	5	1.55E-01
NUB1	0.133	0.061	2.90E-02	8	6.34E-01
HRH4	-0.303	0.139	2.90E-02	4	2.85E-01
FAM215B	-0.060	0.027	2.91E-02	7	4.47E-01
CPA3	-0.116	0.053	2.92E-02	11	8.15E-02
ARIH2	-0.163	0.075	2.93E-02	5	5.97E-01
AP2A1	0.243	0.112	2.93E-02	3	6.36E-01
FAM129B	0.159	0.073	2.93E-02	10	8.92E-01
ZNF607	0.200	0.092	2.93E-02	6	3.51E-01
PRDX3	0.088	0.040	2.94E-02	5	7.87E-01
ENO2	-0.335	0.154	2.95E-02	3	1.07E-01
ZNF836	0.191	0.088	2.95E-02	3	8.07E-01
NLRP2	0.047	0.022	2.95E-02	17	6.64E-01
MRPL4	0.167	0.077	2.96E-02	4	4.79E-01
USP3	-0.073	0.033	2.97E-02	34	8.46E-01
AUTS2	-0.066	0.030	2.99E-02	27	6.59E-01
XAF1	-0.165	0.076	2.99E-02	8	8.76E-02
DHRS4L2	-0.050	0.023	2.99E-02	12	9.33E-01
JOSD2	0.195	0.090	2.99E-02	4	3.50E-01
YEATS2	-0.192	0.088	3.00E-02	6	7.95E-01
DANCR	0.059	0.027	3.01E-02	11	8.63E-01
RP11-214C8.2	0.072	0.033	3.01E-02	4	6.33E-01
ZNF385C	-0.090	0.042	3.01E-02	3	6.69E-01
XRCC3	0.091	0.042	3.03E-02	16	4.53E-01
CCDC92	0.082	0.038	3.03E-02	14	4.14E-01
CYCSP34	-0.053	0.025	3.04E-02	10	2.11E-01
BAHCC1	-0.163	0.076	3.05E-02	4	7.24E-01
FLNB-AS1	-0.099	0.046	3.06E-02	3	1.25E-01
RP11-73M18.8	0.040	0.018	3.06E-02	17	8.26E-01
ANK3	-0.049	0.023	3.07E-02	31	8.05E-01
SUPT3H	-0.059	0.027	3.08E-02	30	6.68E-01
FAM83G	-0.074	0.034	3.09E-02	7	8.14E-01
BTBD2	-0.135	0.063	3.10E-02	8	7.14E-01
TRGV7	0.063	0.029	3.10E-02	6	7.66E-01
LRP5L	0.157	0.073	3.10E-02	9	4.24E-01
VN1R1	-0.181	0.084	3.11E-02	4	8.18E-01
PUS7	-0.056	0.026	3.13E-02	25	8.21E-02
TMPPE	0.291	0.135	3.14E-02	3	9.64E-01
LINC00341	0.084	0.039	3.15E-02	11	4.50E-01
ACTA2	0.034	0.016	3.18E-02	64	6.84E-01
AC006026.13	-0.036	0.017	3.18E-02	21	5.65E-01
ABP1	0.043	0.020	3.18E-02	29	4.12E-01
GNGT2	-0.076	0.035	3.18E-02	17	6.93E-01
CDC37	0.243	0.113	3.21E-02	4	2.50E-01
CASC3	-0.101	0.047	3.21E-02	8	9.40E-01
SULT1A1	-0.062	0.029	3.21E-02	14	8.63E-01
STAT5A	-0.225	0.105	3.21E-02	3	6.45E-01
NUDCD3	0.086	0.040	3.22E-02	14	8.88E-02
SNUPN	0.067	0.031	3.22E-02	15	4.04E-01
ITIH4	-0.040	0.019	3.22E-02	26	7.85E-01
PEX11G	0.072	0.034	3.24E-02	5	5.87E-01
IFITM3	0.043	0.020	3.25E-02	27	4.28E-01
LGR4	-0.171	0.080	3.25E-02	4	5.29E-01
RPL13	-0.109	0.051	3.27E-02	10	3.48E-02
ALKBH1	0.117	0.055	3.27E-02	8	7.08E-01
WTAP	-0.101	0.047	3.27E-02	6	2.56E-01
GLYR1	-0.241	0.113	3.29E-02	3	6.93E-01
RGCC	-0.126	0.059	3.29E-02	7	9.73E-01
FIS1	-0.060	0.028	3.30E-02	16	5.30E-02
ADD1	-0.171	0.080	3.31E-02	3	7.26E-02
SNIP1	0.096	0.045	3.31E-02	17	8.20E-01
TMEM242	0.221	0.104	3.31E-02	3	9.43E-01
ZNF16	0.228	0.107	3.31E-02	4	6.14E-01
CHD6	-0.221	0.104	3.31E-02	3	9.61E-01
RP11-161M6.2	-0.161	0.076	3.32E-02	3	7.95E-01
EMB	0.084	0.040	3.32E-02	10	9.42E-01
ERC1	0.209	0.098	3.32E-02	5	2.99E-01
HSD17B4	-0.114	0.054	3.33E-02	8	6.06E-01
AP4M1	-0.076	0.036	3.34E-02	16	3.54E-01
CYP2S1	-0.057	0.027	3.34E-02	33	3.14E-02
C1orf105	-0.150	0.070	3.34E-02	4	7.17E-01
SESN3	-0.063	0.030	3.36E-02	23	8.91E-01
AP001469.9	0.047	0.022	3.37E-02	11	8.11E-01
PFDN5	0.275	0.130	3.37E-02	4	8.43E-01
RASGRP1	0.183	0.086	3.38E-02	5	2.50E-01
AARS	0.163	0.077	3.39E-02	6	8.57E-01
NCK2	0.135	0.064	3.39E-02	7	8.36E-02
CMC2	0.062	0.029	3.39E-02	12	3.22E-01
MED31	0.096	0.045	3.40E-02	6	9.48E-01
CD27	-0.193	0.091	3.41E-02	6	7.65E-02
DLK2	-0.113	0.053	3.42E-02	7	5.26E-01
NUDT5	-0.064	0.030	3.43E-02	7	5.76E-01
C5orf34	-0.153	0.072	3.43E-02	5	4.59E-01
KIAA1407	-0.144	0.068	3.43E-02	5	9.89E-01
RP11-598F7.3	-0.084	0.040	3.44E-02	4	9.27E-01
SPSB1	0.108	0.051	3.45E-02	12	5.65E-01
CTSH	-0.039	0.018	3.45E-02	21	1.69E-01
ZNF273	0.186	0.088	3.49E-02	7	7.43E-01
RP11-300J18.3	0.087	0.041	3.50E-02	3	7.13E-01
LCP1	-0.130	0.062	3.50E-02	7	5.78E-01
DAP	-0.053	0.025	3.50E-02	24	6.20E-01
CAMK2D	0.083	0.039	3.50E-02	12	2.69E-01
SCAMP5	-0.204	0.097	3.51E-02	3	1.52E-01
ARHGEF7	-0.065	0.031	3.51E-02	30	2.54E-01
NRBF2	-0.079	0.038	3.51E-02	9	8.38E-02
HYI	-0.118	0.056	3.51E-02	5	3.15E-01
RNF175	-0.087	0.041	3.51E-02	15	5.51E-01
RP11-45M22.1	0.094	0.045	3.53E-02	6	3.52E-01
SUMO3	0.132	0.063	3.53E-02	9	9.61E-01
TCEA2	0.148	0.070	3.53E-02	6	7.47E-01
METTL7A	0.096	0.046	3.54E-02	8	2.03E-01
LTBP3	0.083	0.039	3.54E-02	20	9.47E-01
UBQLNL	0.057	0.027	3.54E-02	30	4.26E-01
CLEC1A	-0.099	0.047	3.54E-02	11	1.16E-01
C6orf164	-0.041	0.020	3.55E-02	18	5.24E-01
RGS18	-0.092	0.044	3.55E-02	13	3.47E-01
E2F4	-0.187	0.089	3.55E-02	4	7.98E-01
BCL2	-0.258	0.123	3.57E-02	4	5.35E-01
C2orf15	0.071	0.034	3.57E-02	22	1.83E-01
EIF1B	-0.156	0.074	3.57E-02	4	6.05E-01
CNOT6	-0.060	0.028	3.59E-02	16	4.34E-01
RP11-176F3.7	0.086	0.041	3.59E-02	3	3.47E-01
ABHD2	-0.114	0.054	3.59E-02	8	8.10E-01
PTRF	0.274	0.131	3.61E-02	3	3.91E-01
RTCA	0.097	0.046	3.61E-02	11	8.12E-01
CAMK1D	-0.044	0.021	3.63E-02	24	7.30E-01
BPI	0.062	0.029	3.64E-02	26	2.61E-01
N6AMT1	0.190	0.091	3.64E-02	3	5.18E-01
CARD9	0.042	0.020	3.66E-02	21	4.59E-01
LZTS1	-0.124	0.059	3.66E-02	7	2.75E-01
GZMM	-0.120	0.057	3.66E-02	4	3.08E-01
CTC-281F24.1	0.030	0.015	3.67E-02	11	3.34E-01
ACSF3	0.140	0.067	3.68E-02	7	2.21E-01
ZNF282	0.093	0.045	3.68E-02	16	3.70E-01
C16orf80	-0.098	0.047	3.69E-02	6	2.34E-01
CTD-2258A20.5	0.059	0.028	3.69E-02	3	3.78E-01
RP11-73M18.7	0.088	0.042	3.70E-02	3	2.15E-01
PCGF3	-0.058	0.028	3.70E-02	25	5.48E-01
RP11-64K12.2	0.061	0.029	3.71E-02	7	8.40E-01
WBP4	-0.158	0.076	3.71E-02	6	5.50E-01
NRCAM	0.244	0.117	3.72E-02	3	8.55E-02
NEK3	-0.098	0.047	3.72E-02	13	1.14E-01
RP11-443B7.1	0.055	0.026	3.72E-02	8	8.32E-01
GBP5	-0.073	0.035	3.72E-02	10	4.87E-01
DYM	0.102	0.049	3.73E-02	10	4.92E-01
AC073346.2	-0.082	0.039	3.73E-02	3	8.95E-01
HAUS4	-0.034	0.016	3.74E-02	31	4.68E-01
PUS10	-0.080	0.039	3.75E-02	10	3.83E-01
TOM1	-0.051	0.025	3.75E-02	34	2.87E-01
CHST11	-0.179	0.086	3.75E-02	7	6.71E-01
RP11-542M13.3	0.069	0.033	3.76E-02	3	5.12E-01
CHFR	-0.163	0.078	3.77E-02	5	2.96E-01
RP11-797A18.6	0.044	0.021	3.77E-02	13	9.67E-01
CLEC4G	0.060	0.029	3.77E-02	14	5.73E-01
DDX60L	0.040	0.019	3.80E-02	29	8.55E-01
PLEKHO2	-0.059	0.028	3.80E-02	30	1.77E-01
AEBP1	0.108	0.052	3.81E-02	8	3.46E-01
GGPS1	-0.108	0.052	3.82E-02	9	9.04E-01
RNF207	0.095	0.046	3.83E-02	5	6.63E-01
EPHB4	-0.040	0.019	3.84E-02	40	9.36E-02
MARK4	0.077	0.037	3.86E-02	16	1.63E-01
MLLT11	0.123	0.059	3.86E-02	7	9.88E-02
AC016747.3	0.064	0.031	3.86E-02	14	3.67E-01
SIGLEC11	0.056	0.027	3.90E-02	15	5.61E-01
TMC8	-0.062	0.030	3.90E-02	17	2.63E-01
TAP1	-0.174	0.084	3.91E-02	3	7.38E-02
C20orf24	-0.187	0.091	3.92E-02	3	6.33E-01
BAIAP2L1	0.196	0.095	3.93E-02	4	8.99E-01
CTD-2228K2.7	-0.043	0.021	3.94E-02	13	5.92E-01
CTC-228N24.3	-0.054	0.026	3.94E-02	22	9.41E-01
UNC50	0.122	0.059	3.95E-02	10	7.38E-01
TPPP	0.238	0.116	3.95E-02	4	3.40E-01
ACYP2	0.058	0.028	3.96E-02	31	8.13E-01
LPCAT3	-0.167	0.081	3.96E-02	5	3.10E-02
DEPTOR	0.125	0.061	3.96E-02	8	4.62E-01
LY6E	-0.121	0.059	3.96E-02	4	5.47E-01
ZSCAN12	-0.190	0.092	3.96E-02	3	2.17E-01
LENG8-AS1	0.111	0.054	3.97E-02	3	6.62E-01
TEFM	0.065	0.032	3.97E-02	10	2.91E-01
UBE2G2	0.093	0.045	3.97E-02	7	5.09E-01
RP11-59H1.3	-0.225	0.109	3.98E-02	3	7.10E-01
KNSTRN	0.041	0.020	3.99E-02	20	4.69E-01
JAG1	0.290	0.141	3.99E-02	3	9.97E-01
PGS1	-0.188	0.091	4.00E-02	3	4.32E-01
CTBS	0.071	0.035	4.00E-02	13	7.77E-01
GKAP1	-0.125	0.061	4.00E-02	4	8.42E-01
NAGK	-0.030	0.015	4.00E-02	24	8.94E-01
RPL32P1	-0.075	0.037	4.01E-02	6	4.69E-01
SOWAHC	-0.081	0.040	4.02E-02	16	4.90E-01
FAM86B3P	0.162	0.079	4.03E-02	3	4.66E-02
CNTNAP2	0.079	0.039	4.03E-02	16	4.60E-01
ITGB2	-0.047	0.023	4.05E-02	18	1.87E-01
PDE2A	0.188	0.092	4.06E-02	7	8.37E-01
RP11-455G16.1	0.064	0.031	4.06E-02	5	6.62E-01
BHLHE40-AS1	-0.136	0.067	4.09E-02	3	3.36E-01
TAPT1	-0.088	0.043	4.10E-02	19	4.14E-01
CTNNAL1	0.062	0.030	4.12E-02	21	1.45E-01
PSMD2	0.102	0.050	4.12E-02	9	5.16E-01
UBE2O	-0.122	0.060	4.13E-02	8	4.58E-01
RRP7A	0.046	0.022	4.14E-02	32	2.17E-01
RRAGA	0.249	0.122	4.16E-02	3	4.93E-01
PDCL3	-0.247	0.121	4.16E-02	3	4.09E-01
TNFRSF11A	-0.238	0.117	4.18E-02	4	1.92E-01
CD274	-0.185	0.091	4.20E-02	4	5.48E-01
ALDH3B1	0.126	0.062	4.24E-02	6	6.76E-01
RP11-527L4.5	-0.074	0.036	4.25E-02	3	3.77E-01
PPM1N	0.106	0.052	4.26E-02	6	4.79E-01
KIR2DL1	-0.096	0.047	4.26E-02	4	6.70E-01
SAMM50	0.056	0.027	4.27E-02	20	1.70E-01
PRMT6	-0.045	0.022	4.27E-02	30	8.42E-01
CCDC85A	0.124	0.061	4.27E-02	7	3.87E-01
WIPI1	0.041	0.020	4.28E-02	23	8.49E-01
RUSC2	0.111	0.055	4.29E-02	6	9.23E-01
DOCK8	-0.047	0.023	4.30E-02	19	6.74E-01
AC009506.1	0.028	0.014	4.32E-02	29	7.93E-01
PPP1R2P1	0.181	0.090	4.32E-02	3	9.96E-01
ALG10B	-0.203	0.101	4.34E-02	3	8.19E-01
SMG5	-0.030	0.015	4.34E-02	42	2.58E-02
ZNF391	-0.079	0.039	4.35E-02	10	8.60E-01
ELF1	-0.166	0.082	4.36E-02	6	4.42E-01
ICA1	0.198	0.098	4.36E-02	3	5.94E-01
RIOK1	-0.106	0.052	4.36E-02	7	1.30E-01
FAM179A	0.105	0.052	4.36E-02	9	8.76E-01
EPHX1	-0.185	0.092	4.37E-02	3	2.73E-01
CUL3	-0.193	0.096	4.38E-02	3	7.31E-01
VPS4B	-0.221	0.109	4.38E-02	3	6.43E-01
ADAM15	0.046	0.023	4.39E-02	19	2.06E-02
BIRC7	0.065	0.032	4.39E-02	20	7.62E-01
ZNRD1-AS1	0.057	0.028	4.40E-02	4	3.26E-02
FBXO2	-0.047	0.023	4.41E-02	18	6.76E-01
SOX8	-0.190	0.094	4.41E-02	5	9.13E-01
NDUFA10	-0.064	0.032	4.41E-02	12	1.50E-01
DGCR8	-0.045	0.022	4.42E-02	18	5.19E-01
CD69	-0.166	0.082	4.43E-02	4	4.52E-01
HDHD3	0.052	0.026	4.43E-02	11	9.78E-01
PTPRVP	-0.080	0.040	4.43E-02	3	5.94E-02
TJP2	0.037	0.018	4.46E-02	45	7.69E-01
RP11-322D14.2	0.065	0.032	4.47E-02	4	4.95E-01
SLC9A7P1	-0.152	0.076	4.48E-02	3	7.32E-01
ZBTB38	-0.087	0.043	4.49E-02	8	6.86E-01
TUBB	0.105	0.052	4.49E-02	7	3.72E-01
TSPAN2	0.110	0.055	4.50E-02	9	1.92E-01
HIF1AN	0.079	0.039	4.50E-02	15	5.24E-01
AC002480.3	0.093	0.046	4.50E-02	3	9.55E-01
CLK4	0.057	0.029	4.51E-02	16	2.25E-01
FAM21A	-0.035	0.017	4.54E-02	20	8.20E-01
AP2A2	-0.125	0.062	4.55E-02	4	4.00E-01
ZNF542	-0.185	0.092	4.56E-02	3	9.54E-02
KCNB1	-0.103	0.052	4.57E-02	4	1.48E-01
C10orf11	0.046	0.023	4.58E-02	30	2.46E-01
ATG4B	0.059	0.030	4.58E-02	7	8.61E-02
ZNF589	-0.031	0.016	4.58E-02	35	3.10E-01
SCGB3A1	-0.034	0.017	4.58E-02	25	5.37E-01
CLYBL	-0.044	0.022	4.58E-02	29	8.16E-01
RALBP1	-0.045	0.023	4.59E-02	24	3.58E-01
RFX2	0.123	0.062	4.59E-02	7	2.68E-01
TMEM258	0.080	0.040	4.60E-02	12	6.85E-01
INSIG1	0.054	0.027	4.60E-02	24	7.42E-01
POR	-0.066	0.033	4.62E-02	25	4.89E-01
ZNF627	-0.192	0.097	4.64E-02	4	7.44E-01
ABCG2	-0.080	0.040	4.65E-02	10	7.74E-01
APTX	0.115	0.058	4.66E-02	10	3.72E-01
LINC00085	0.135	0.068	4.66E-02	5	4.51E-01
GRINA	0.053	0.027	4.67E-02	12	8.40E-01
INADL	0.083	0.042	4.68E-02	12	1.17E-02
THEM4	0.041	0.021	4.69E-02	30	6.48E-01
PLOD3	-0.313	0.158	4.72E-02	3	2.37E-02
POMZP3	-0.033	0.017	4.72E-02	41	4.26E-02
MED15	0.137	0.069	4.74E-02	5	5.11E-01
AC022431.2	-0.043	0.022	4.74E-02	11	5.77E-01
S100A13	-0.068	0.034	4.74E-02	16	1.83E-01
RCBTB2	-0.205	0.104	4.75E-02	3	8.37E-01
TRIM58	-0.068	0.034	4.76E-02	18	6.27E-01
Mar-07	0.163	0.082	4.76E-02	5	6.10E-01
UBR5	-0.155	0.078	4.77E-02	7	3.71E-01
OSBPL1A	-0.071	0.036	4.79E-02	20	1.06E-01
PHC2	-0.150	0.076	4.82E-02	7	5.04E-01
PSMB1	-0.070	0.035	4.82E-02	12	6.50E-02
PHF10	-0.061	0.031	4.82E-02	7	6.66E-01
GIGYF1	0.108	0.055	4.83E-02	5	3.79E-01
MICE	-0.052	0.026	4.83E-02	6	2.77E-01
LSM4	-0.090	0.046	4.83E-02	11	4.00E-01
FAM134A	-0.135	0.068	4.84E-02	7	2.84E-01
NBEAL2	-0.166	0.084	4.84E-02	3	4.84E-01
GTF3C3	-0.083	0.042	4.84E-02	9	5.78E-01
HECW2	-0.097	0.049	4.87E-02	7	6.55E-01
FAM157C	-0.052	0.027	4.87E-02	11	2.30E-02
AC005532.5	-0.044	0.022	4.88E-02	8	1.17E-01
FN3K	0.073	0.037	4.88E-02	18	5.72E-01
SNRNP25	0.057	0.029	4.89E-02	14	3.34E-01
AC006042.6	0.102	0.052	4.91E-02	3	9.78E-01
MAN2C1	0.028	0.014	4.91E-02	38	7.73E-01
MBP	0.049	0.025	4.92E-02	28	4.87E-01
RP11-467L13.5	-0.036	0.018	4.92E-02	12	4.99E-01
NCAPD2	-0.050	0.025	4.93E-02	18	1.33E-01
CNGA1	-0.125	0.064	4.95E-02	5	6.42E-01
TMEM176A	0.024	0.012	4.95E-02	52	5.51E-01
RP11-930O11.1	0.148	0.075	4.96E-02	3	6.77E-01
VNN1	-0.029	0.015	4.96E-02	50	7.26E-01
SEC13	-0.074	0.038	4.96E-02	20	9.04E-01
CKAP2	0.044	0.022	4.97E-02	44	4.90E-01
RAB40C	-0.072	0.037	4.97E-02	6	8.39E-01
RP5-1180C10.2	0.065	0.033	4.98E-02	9	7.60E-01
ZCCHC14	-0.115	0.058	4.98E-02	9	4.95E-01
CYP2J2	0.148	0.076	4.99E-02	3	1.13E-01
PDCD2	0.068	0.035	5.00E-02	9	2.42E-01
RP4-669P10.19	0.076	0.039	5.00E-02	3	6.76E-01
FAIM	-0.107	0.055	5.00E-02	10	7.38E-01
ZNF446	-0.230	0.118	5.00E-02	3	7.30E-02
RILP	0.162	0.083	5.00E-02	3	6.69E-01
MOB2	-0.219	0.112	5.01E-02	5	3.70E-01
CD164	0.110	0.056	5.01E-02	9	7.03E-01
PTPN4	-0.222	0.114	5.01E-02	3	1.27E-01
SLC22A23	-0.080	0.041	5.02E-02	12	7.21E-01
CCDC111	-0.128	0.065	5.02E-02	3	4.94E-01
VAT1	-0.080	0.041	5.04E-02	15	7.76E-01
SLC20A1	0.043	0.022	5.05E-02	38	6.58E-01
TNIP1	-0.100	0.051	5.09E-02	12	1.12E-01
DGCR5	-0.137	0.070	5.09E-02	5	5.11E-01
BAI1	0.228	0.117	5.09E-02	6	8.07E-01
ARMC2	0.156	0.080	5.10E-02	4	2.05E-02
SLC41A1	-0.109	0.056	5.10E-02	8	5.32E-01
RGS2	0.168	0.086	5.11E-02	5	2.03E-01
RPS4XP16	-0.078	0.040	5.12E-02	4	1.11E-01
TMEM43	0.136	0.070	5.12E-02	10	1.85E-01
MAP2K5	-0.045	0.023	5.15E-02	31	9.08E-01
DAPK2	0.132	0.068	5.15E-02	5	5.09E-01
DGCR6	-0.132	0.068	5.15E-02	4	8.71E-02
DNAJB12	0.074	0.038	5.16E-02	23	3.36E-01
SPCS3	-0.136	0.070	5.16E-02	4	6.61E-01
RP11-25K19.1	-0.088	0.045	5.16E-02	10	4.16E-01
MRPL10	-0.100	0.052	5.16E-02	10	5.41E-01
RP11-1000B6.3	-0.117	0.060	5.16E-02	3	8.26E-01
AC011816.1	-0.037	0.019	5.17E-02	16	3.11E-01
SYNGR2	0.131	0.068	5.17E-02	7	6.83E-01
SPIB	0.063	0.032	5.17E-02	19	1.58E-01
HLA-DQA1	0.035	0.018	5.18E-02	23	3.32E-01
FAM63A	0.139	0.071	5.19E-02	10	2.77E-01
SLC12A7	0.044	0.023	5.19E-02	16	5.85E-01
PCSK5	-0.073	0.037	5.19E-02	30	2.44E-01
FCRL1	0.198	0.102	5.20E-02	3	5.80E-01
EIF4G3	0.188	0.097	5.20E-02	7	8.98E-01
TFAM	0.040	0.021	5.20E-02	27	7.26E-01
RP11-455F5.3	0.055	0.028	5.23E-02	4	2.73E-01
FBXO46	-0.339	0.174	5.23E-02	3	7.93E-02
GZMK	-0.117	0.060	5.23E-02	12	6.19E-01
ADCY10P1	-0.040	0.020	5.23E-02	28	7.34E-01
MTCH2	-0.221	0.114	5.24E-02	3	1.44E-01
PMM1	0.090	0.046	5.24E-02	13	2.53E-01
TYMP	-0.039	0.020	5.24E-02	25	5.33E-01
KSR1	-0.062	0.032	5.26E-02	19	1.44E-01
GOLGA6L9	-0.099	0.051	5.26E-02	7	5.37E-01
POLR2L	-0.141	0.073	5.26E-02	7	4.39E-01
CALCOCO1	-0.179	0.093	5.27E-02	5	1.18E-01
RPAP1	-0.057	0.030	5.28E-02	24	7.55E-01
SLC26A8	-0.075	0.039	5.29E-02	22	5.33E-01
GALNT12	0.174	0.090	5.29E-02	3	4.80E-01
UBAP1	-0.140	0.072	5.30E-02	8	5.46E-01
OR2W3	-0.056	0.029	5.30E-02	22	2.58E-01
GNPTAB	0.131	0.068	5.30E-02	5	4.81E-01
GAPDHP14	0.055	0.028	5.30E-02	3	8.51E-01
PPP4C	-0.136	0.070	5.31E-02	6	7.81E-01
PRKAG2	-0.117	0.060	5.31E-02	9	8.65E-01
RP5-901A4.1	0.046	0.024	5.34E-02	6	1.71E-01
LIPT1	-0.048	0.025	5.34E-02	30	5.63E-01
COX11	0.084	0.043	5.34E-02	15	7.97E-01
BCAS1	-0.109	0.057	5.36E-02	6	7.78E-01
RP11-693N9.2	-0.083	0.043	5.36E-02	8	6.08E-01
GADD45A	-0.177	0.092	5.37E-02	7	6.81E-01
WDR6	0.038	0.020	5.37E-02	26	8.25E-01
DNTTIP1	-0.049	0.026	5.38E-02	35	9.39E-01
AC019097.7	-0.064	0.033	5.41E-02	3	3.34E-01
TSPAN18	-0.196	0.102	5.41E-02	6	7.69E-01
ZMYND12	0.085	0.044	5.41E-02	6	1.45E-01
C1orf85	-0.024	0.012	5.41E-02	43	1.87E-02
WDR1	-0.120	0.062	5.44E-02	9	9.62E-01
TRAV23DV6	0.079	0.041	5.45E-02	5	1.92E-01
RPL3L	-0.120	0.062	5.45E-02	8	3.27E-01
PNKP	0.048	0.025	5.46E-02	18	4.99E-01
BPHL	-0.134	0.070	5.47E-02	5	7.66E-01
COL19A1	0.174	0.091	5.47E-02	3	3.24E-01
APBB2	0.105	0.055	5.49E-02	9	9.97E-01
TDP1	-0.122	0.063	5.49E-02	5	3.54E-02
ASPHD2	0.082	0.043	5.50E-02	6	3.51E-01
RP11-611L7.1	-0.104	0.054	5.50E-02	5	6.18E-01
TMEM9B-AS1	0.026	0.014	5.50E-02	22	9.21E-01
ANGEL2	0.070	0.037	5.50E-02	15	9.37E-01
C10orf128	0.040	0.021	5.51E-02	32	3.99E-01
GNA15	-0.156	0.081	5.51E-02	3	6.41E-01
ZNF35	-0.093	0.049	5.51E-02	9	4.39E-01
CDKN1C	0.105	0.055	5.51E-02	6	4.39E-01
FCER1A	-0.082	0.043	5.52E-02	19	2.54E-01
TNIP3	0.178	0.093	5.52E-02	5	3.47E-01
GOLGB1	-0.069	0.036	5.53E-02	22	3.48E-01
RP11-465N4.4	0.043	0.022	5.53E-02	6	5.27E-01
CREG1	0.068	0.036	5.54E-02	14	6.08E-01
KCTD9	-0.281	0.147	5.56E-02	3	2.34E-01
FBXO9	-0.169	0.088	5.56E-02	6	2.88E-01
AC005488.1	0.034	0.018	5.57E-02	22	6.20E-02
KRI1	-0.106	0.055	5.57E-02	5	3.05E-01
RORA	-0.193	0.101	5.58E-02	4	2.85E-01
S100A1	-0.118	0.062	5.60E-02	4	1.59E-01
GLG1	0.089	0.046	5.60E-02	11	8.56E-01
AK4	-0.116	0.061	5.61E-02	5	3.54E-01
FTSJD1	-0.048	0.025	5.61E-02	22	5.65E-01
KLHDC7A	-0.215	0.113	5.62E-02	5	8.39E-01
SPATA32	0.108	0.056	5.62E-02	4	3.06E-01
TFF3	-0.098	0.051	5.63E-02	10	2.03E-01
RHOU	-0.067	0.035	5.64E-02	26	8.71E-01
C7orf34	0.044	0.023	5.64E-02	14	7.30E-01
EMP1	0.122	0.064	5.65E-02	11	1.88E-01
RP11-661A12.5	0.023	0.012	5.65E-02	32	9.22E-01
RP11-231E4.4	-0.038	0.020	5.66E-02	23	4.65E-01
HELLS	-0.068	0.036	5.66E-02	23	2.44E-01
ARL6IP1	-0.099	0.052	5.66E-02	5	6.28E-01
TCF20	0.214	0.112	5.66E-02	3	9.22E-01
SDF2L1	-0.329	0.173	5.68E-02	3	2.39E-01
UBE2H	-0.193	0.101	5.68E-02	4	7.25E-01
TIPRL	0.078	0.041	5.70E-02	4	4.92E-01
TEPP	-0.144	0.076	5.71E-02	5	1.30E-01
PROSAPIP1	0.212	0.111	5.71E-02	3	9.17E-01
SNX1	-0.108	0.057	5.72E-02	16	3.62E-02
MGAM	0.089	0.047	5.72E-02	9	1.88E-01
RNF5P1	0.027	0.014	5.74E-02	11	3.58E-02
CD300LB	0.070	0.037	5.74E-02	17	4.15E-01
CCT3	-0.091	0.048	5.74E-02	14	4.69E-01
C18orf8	-0.100	0.053	5.77E-02	12	6.50E-01
ZNF468	0.123	0.065	5.79E-02	6	7.58E-01
BMP1	0.146	0.077	5.79E-02	4	2.05E-01
DDX1	0.143	0.075	5.81E-02	4	4.59E-01
PSMD5	-0.117	0.062	5.82E-02	7	9.01E-01
COL4A3	-0.202	0.107	5.83E-02	3	6.47E-02
PM20D1	0.090	0.047	5.83E-02	14	6.06E-01
IL1RAP	0.132	0.070	5.85E-02	7	2.28E-01
RGS3	0.128	0.068	5.86E-02	5	4.06E-01
ICOSLG	-0.217	0.115	5.89E-02	5	9.75E-01
MRPL48	0.058	0.030	5.89E-02	11	9.06E-01
TRERF1	-0.093	0.049	5.89E-02	10	6.19E-01
TMCC3	0.084	0.044	5.90E-02	11	1.04E-01
PTGR2	-0.088	0.046	5.90E-02	8	6.24E-01
RP11-556K13.1	0.040	0.021	5.91E-02	3	5.74E-01
NHP2L1	0.091	0.048	5.91E-02	11	2.04E-01
NBR2	-0.064	0.034	5.93E-02	19	5.27E-01
IFFO1	0.082	0.043	5.93E-02	12	8.99E-02
AC004231.2	0.039	0.021	5.93E-02	8	4.30E-01
ICAM2	0.117	0.062	5.93E-02	8	1.42E-01
PLEKHB2	0.111	0.059	5.94E-02	4	8.02E-01
PDP1	-0.145	0.077	5.94E-02	7	2.05E-01
ATP6V1B2	0.274	0.145	5.95E-02	4	6.69E-01
LILRA1	-0.047	0.025	5.96E-02	7	6.50E-01
IL21R	-0.080	0.042	5.98E-02	8	3.19E-01
LYPLAL1	0.071	0.038	5.98E-02	9	7.58E-01
TBCA	-0.068	0.036	5.99E-02	9	4.09E-01
CCDC162P	0.194	0.103	5.99E-02	4	2.96E-01
L3MBTL2	-0.078	0.041	6.00E-02	15	8.44E-01
IL18BP	-0.131	0.070	6.01E-02	7	5.03E-01
DHX8	0.153	0.082	6.03E-02	3	8.65E-01
PSORS1C3	-0.035	0.019	6.04E-02	18	4.89E-02
TDRD6	-0.120	0.064	6.05E-02	5	9.06E-01
BANK1	0.159	0.085	6.05E-02	8	7.98E-02
VGLL4	-0.149	0.080	6.06E-02	4	9.31E-01
NSUN7	0.063	0.034	6.07E-02	25	3.91E-01
DENND5A	0.145	0.077	6.07E-02	4	8.57E-01
IGHV4-31	-0.093	0.049	6.08E-02	3	2.97E-01
FAM136A	-0.125	0.067	6.08E-02	5	1.34E-01
RPSAP47	0.041	0.022	6.08E-02	3	5.62E-01
RP11-173M1.8	0.038	0.020	6.09E-02	9	7.09E-01
AHCTF1	0.072	0.038	6.09E-02	12	5.16E-01
PDCD5	-0.064	0.034	6.09E-02	24	7.29E-01
SEZ6L	0.109	0.058	6.11E-02	4	2.84E-01
IGLJ3	-0.091	0.049	6.11E-02	3	9.63E-01
CDS2	-0.030	0.016	6.12E-02	18	4.54E-01
ZNF786	0.063	0.033	6.13E-02	10	4.32E-01
PLEKHA6	-0.180	0.096	6.16E-02	5	8.87E-01
RP11-815M8.1	-0.039	0.021	6.17E-02	15	4.81E-01
RNFT1	-0.055	0.029	6.17E-02	9	1.02E-01
TRGV2	0.036	0.019	6.18E-02	10	8.42E-01
CLIC5	0.128	0.069	6.19E-02	5	6.47E-02
SLAMF1	0.102	0.055	6.19E-02	9	3.27E-01
LINC00672	-0.052	0.028	6.20E-02	7	3.59E-01
EVI5L	0.111	0.060	6.20E-02	7	1.07E-01
CTD-2324F15.2	0.064	0.034	6.20E-02	18	3.36E-01
CTB-55O6.8	-0.125	0.067	6.21E-02	6	2.60E-01
CRB2	-0.194	0.104	6.21E-02	3	1.61E-01
TRAPPC1	0.182	0.098	6.23E-02	4	2.18E-01
MCL1	-0.158	0.085	6.24E-02	6	1.42E-01
C1orf198	0.074	0.040	6.25E-02	23	5.36E-01
AC013264.2	-0.025	0.014	6.26E-02	26	8.25E-01
CPT2	0.104	0.056	6.26E-02	6	8.05E-01
LYPD2	0.060	0.032	6.26E-02	23	6.89E-01
PRAMEF24P	-0.139	0.075	6.27E-02	4	2.52E-01
NPPA-AS1	0.039	0.021	6.27E-02	10	5.71E-01
TRAPPC12	0.038	0.021	6.27E-02	30	9.95E-01
COX6B1	0.068	0.037	6.28E-02	19	3.21E-01
FAM184A	0.235	0.126	6.28E-02	3	9.98E-01
RP11-290F20.3	-0.035	0.019	6.28E-02	16	9.41E-01
DMWD	-0.093	0.050	6.29E-02	9	3.62E-02
PTPLAD2	0.051	0.027	6.29E-02	19	3.30E-01
DOK2	-0.080	0.043	6.29E-02	14	6.43E-01
RPN1	-0.090	0.048	6.30E-02	11	3.24E-01
TRANK1	-0.073	0.039	6.32E-02	13	7.50E-01
COL18A1	-0.032	0.017	6.33E-02	24	4.67E-01
BUD31	-0.147	0.079	6.33E-02	3	2.21E-01
C12orf75	0.048	0.026	6.33E-02	36	5.02E-01
ARHGEF17	0.083	0.045	6.33E-02	13	2.72E-01
MTCH1	-0.122	0.066	6.35E-02	5	4.70E-01
COMMD10	-0.065	0.035	6.35E-02	12	5.90E-01
CHST13	-0.027	0.015	6.36E-02	44	7.25E-01
UBE2L6	-0.123	0.066	6.37E-02	6	1.60E-01
FLYWCH2	-0.059	0.032	6.38E-02	14	6.81E-01
CD7	-0.191	0.103	6.38E-02	3	3.95E-02
UBTD2	0.297	0.160	6.38E-02	3	5.98E-01
RP11-438B23.2	0.070	0.038	6.38E-02	5	5.98E-01
DIP2C	-0.090	0.049	6.38E-02	7	9.77E-02
FCRL2	0.170	0.092	6.39E-02	6	5.83E-01
RP3-400N23.6	0.078	0.042	6.40E-02	6	9.96E-01
CTB-129O4.1	0.053	0.029	6.42E-02	5	7.87E-01
NUP210	-0.086	0.047	6.43E-02	7	9.67E-01
NSFP1	0.031	0.017	6.44E-02	12	3.31E-02
FCRL3	-0.031	0.017	6.44E-02	47	6.40E-01
DENND6A	-0.125	0.067	6.44E-02	5	5.61E-02
ZDHHC4	-0.049	0.026	6.45E-02	28	3.54E-01
AC004540.5	0.097	0.052	6.46E-02	3	7.31E-01
TBXAS1	-0.066	0.036	6.47E-02	21	7.27E-01
CLEC10A	0.059	0.032	6.47E-02	15	3.41E-01
SLC35A1	-0.117	0.064	6.49E-02	9	9.25E-01
RP3-393E18.2	0.082	0.044	6.49E-02	12	3.19E-01
ZNF835	-0.116	0.063	6.49E-02	4	6.31E-01
PDE9A	-0.035	0.019	6.51E-02	25	6.22E-01
PTPRJ	0.119	0.065	6.51E-02	4	5.32E-01
CBR1	0.062	0.033	6.51E-02	12	6.02E-01
RP1-228P16.1	0.037	0.020	6.51E-02	10	9.62E-01
IRAK3	0.064	0.035	6.52E-02	18	6.28E-01
ZYG11B	0.051	0.028	6.52E-02	28	8.37E-01
RP11-367J7.2	-0.061	0.033	6.54E-02	3	9.79E-01
HLA-DRB6	-0.045	0.024	6.55E-02	35	2.61E-01
KLHL3	0.086	0.047	6.55E-02	13	6.63E-01
UNC13D	-0.102	0.055	6.55E-02	5	5.28E-01
LMNA	0.064	0.035	6.55E-02	9	7.04E-02
SDC2	0.157	0.085	6.56E-02	6	8.57E-01
CDC26	-0.059	0.032	6.56E-02	12	1.26E-01
EYA3	0.067	0.036	6.57E-02	6	6.03E-01
GPBAR1	0.084	0.045	6.58E-02	12	4.21E-01
RRN3	0.136	0.074	6.58E-02	8	3.62E-01
DIRC3	0.094	0.051	6.61E-02	6	1.59E-01
FAM19A2	0.070	0.038	6.61E-02	26	8.95E-01
PSEN2	0.142	0.077	6.61E-02	8	2.40E-01
CTD-2246P4.1	0.041	0.022	6.61E-02	5	1.88E-01
DCBLD1	-0.059	0.032	6.61E-02	16	4.16E-01
BIN2	0.063	0.034	6.62E-02	7	8.08E-01
ASAP2	0.120	0.065	6.63E-02	5	2.50E-01
GSDMD	0.074	0.040	6.64E-02	17	7.39E-01
SLC25A51	-0.117	0.064	6.65E-02	5	6.85E-01
MICALCL	-0.058	0.032	6.66E-02	19	5.87E-01
PRR16	0.154	0.084	6.67E-02	3	1.10E-01
PPARD	-0.351	0.192	6.70E-02	3	2.61E-01
RP4-717I23.3	-0.067	0.037	6.71E-02	7	9.56E-01
AZI2	-0.093	0.051	6.72E-02	10	1.42E-01
NT5DC3	-0.027	0.015	6.72E-02	37	8.98E-01
HIBADH	-0.061	0.033	6.73E-02	18	7.26E-01
RNF10	0.064	0.035	6.77E-02	26	6.74E-01
TFCP2	-0.056	0.031	6.77E-02	11	5.91E-01
PGM1	-0.058	0.032	6.79E-02	15	8.18E-01
FCGR1A	-0.082	0.045	6.81E-02	3	5.25E-02
RIPK2	-0.082	0.045	6.82E-02	13	6.55E-02
FUOM	0.083	0.046	6.82E-02	6	9.86E-01
GLIPR2	0.105	0.058	6.85E-02	12	7.93E-02
TMEM45A	0.076	0.041	6.85E-02	15	6.24E-01
CXCL9	0.187	0.102	6.87E-02	4	4.51E-01
GHRL	0.064	0.035	6.88E-02	11	8.08E-02
AATF	-0.157	0.086	6.89E-02	4	9.91E-01
KBTBD11	-0.055	0.030	6.89E-02	23	7.08E-01
BAZ2B	0.038	0.021	6.90E-02	36	6.77E-01
FAM21FP	0.047	0.026	6.90E-02	13	7.89E-01
RNF141	-0.075	0.041	6.90E-02	11	5.15E-01
STT3B	-0.133	0.073	6.91E-02	4	8.56E-01
PANX1	-0.050	0.027	6.92E-02	30	5.26E-01
ZNF721	0.062	0.034	6.92E-02	14	8.42E-01
TMCC2	0.163	0.090	6.92E-02	6	1.63E-01
P2RY14	0.072	0.040	6.92E-02	15	1.54E-01
RP5-874C20.3	-0.068	0.037	6.92E-02	13	1.66E-02
CCT6P1	0.040	0.022	6.94E-02	10	8.86E-01
RP11-36B15.1	0.094	0.052	6.96E-02	3	6.17E-01
RAB7A	0.174	0.096	6.96E-02	6	6.00E-01
DBI	0.078	0.043	6.97E-02	5	4.44E-01
GBE1	-0.140	0.077	6.98E-02	4	9.16E-01
MPHOSPH8	-0.098	0.054	6.98E-02	6	4.22E-01
CCNT2	0.078	0.043	6.98E-02	6	2.50E-01
S100A10	0.099	0.055	6.98E-02	8	2.42E-02
TTLL2	-0.190	0.105	6.98E-02	4	2.32E-01
BTBD1	-0.143	0.079	6.98E-02	10	3.28E-01
KRT18	-0.170	0.094	6.99E-02	3	1.97E-01
ADRB2	0.182	0.100	7.01E-02	3	1.55E-01
TUBGCP6	-0.189	0.104	7.02E-02	3	9.05E-01
LTN1	0.151	0.084	7.03E-02	3	2.00E-01
CTC-444N24.8	-0.070	0.039	7.06E-02	12	9.21E-01
HRAS	0.109	0.061	7.06E-02	8	6.02E-01
UBXN2B	-0.092	0.051	7.09E-02	5	5.48E-01
LGR6	0.092	0.051	7.09E-02	15	3.61E-01
AP3B2	0.066	0.036	7.10E-02	19	7.04E-01
SPOCK2	-0.109	0.060	7.12E-02	8	7.41E-01
IREB2	-0.050	0.028	7.12E-02	27	3.03E-01
CLTCL1	0.072	0.040	7.14E-02	15	1.12E-01
CDCA4	0.106	0.059	7.14E-02	5	3.91E-01
CTD-2331H12.7	-0.108	0.060	7.14E-02	3	6.60E-01
CYP4F35P	0.163	0.090	7.16E-02	3	3.83E-01
NDC80	-0.135	0.075	7.16E-02	4	3.32E-01
TRAF3IP2	-0.074	0.041	7.17E-02	16	2.09E-01
ORM1	-0.034	0.019	7.17E-02	24	3.96E-01
HIST1H2BF	0.078	0.043	7.18E-02	12	1.80E-01
AC009961.3	-0.041	0.023	7.19E-02	8	7.65E-01
RUFY1	0.038	0.021	7.19E-02	35	4.56E-01
AMZ2	0.051	0.028	7.20E-02	9	3.86E-01
CUZD1	0.204	0.114	7.22E-02	3	7.70E-01
DHX58	-0.068	0.038	7.23E-02	13	4.11E-01
ZNF257	-0.122	0.068	7.23E-02	4	7.81E-01
APIP	0.031	0.017	7.24E-02	13	5.84E-01
XXYLT1-AS2	0.072	0.040	7.25E-02	3	6.08E-01
GAPT	0.030	0.017	7.26E-02	44	5.86E-01
SH3PXD2A	0.064	0.036	7.27E-02	24	6.11E-02
LRP10	0.096	0.054	7.27E-02	5	3.01E-01
CTC-550B14.7	0.035	0.019	7.28E-02	12	9.80E-01
ARHGAP12	-0.070	0.039	7.29E-02	19	9.56E-02
FIBP	0.078	0.043	7.30E-02	10	9.41E-01
COA1	-0.070	0.039	7.31E-02	10	1.08E-01
GPR180	-0.040	0.022	7.31E-02	34	1.15E-01
PPM1A	0.254	0.142	7.32E-02	3	3.04E-01
TEN1-CDK3	-0.082	0.046	7.33E-02	4	2.58E-01
LPAR5	0.086	0.048	7.33E-02	15	1.30E-01
CDKN2AIP	-0.155	0.087	7.34E-02	5	9.41E-01
FZD2	0.065	0.036	7.35E-02	13	8.35E-01
SNX17	-0.123	0.069	7.36E-02	8	1.80E-01
ZNF160	0.103	0.058	7.37E-02	7	2.31E-01
WFDC3	-0.072	0.040	7.38E-02	19	8.67E-01
NARG2	0.072	0.040	7.40E-02	21	4.01E-01
UFC1	0.253	0.142	7.40E-02	3	5.26E-01
ING5	-0.065	0.036	7.41E-02	18	3.38E-01
GUSBP3	0.034	0.019	7.41E-02	14	5.01E-01
MED10	-0.072	0.040	7.42E-02	10	6.23E-01
TAPT1-AS1	-0.045	0.025	7.42E-02	19	6.73E-01
TTC9C	-0.086	0.048	7.43E-02	5	7.10E-01
FAM171A1	0.055	0.031	7.43E-02	19	2.95E-01
RPL28	0.039	0.022	7.45E-02	24	8.06E-01
MCOLN2	0.066	0.037	7.46E-02	18	3.56E-02
NLRC5	0.046	0.026	7.47E-02	16	5.75E-01
YWHAQ	0.083	0.047	7.47E-02	3	1.04E-01
ZNF354A	0.054	0.030	7.47E-02	14	6.09E-01
CABIN1	-0.233	0.131	7.48E-02	4	9.74E-01
LL22NC03-86G7.1	-0.054	0.030	7.50E-02	6	7.62E-01
DCAF10	-0.112	0.063	7.51E-02	3	1.58E-01
ZFP82	0.046	0.026	7.52E-02	27	9.05E-01
NIPSNAP3A	-0.060	0.033	7.53E-02	23	9.10E-01
GS1-124K5.4	-0.041	0.023	7.53E-02	16	9.42E-01
DPY19L2P3	-0.070	0.040	7.53E-02	4	4.99E-01
RP11-326C3.7	-0.032	0.018	7.53E-02	12	6.44E-01
RP13-977J11.2	0.042	0.024	7.54E-02	11	1.67E-01
BEND2	0.102	0.057	7.57E-02	3	1.79E-02
CDC25B	-0.067	0.038	7.58E-02	14	1.01E-01
RP11-465B22.5	0.134	0.076	7.61E-02	3	9.71E-01
RP3-460G2.2	-0.027	0.015	7.61E-02	19	8.48E-01
HTT-AS1	-0.038	0.021	7.61E-02	8	7.02E-01
DERL1	0.161	0.091	7.61E-02	4	7.45E-01
ACP1	0.181	0.102	7.63E-02	6	7.03E-01
MLH1	-0.063	0.035	7.64E-02	12	1.33E-01
MRPL40	0.136	0.077	7.65E-02	3	1.58E-01
YWHAH	-0.052	0.030	7.67E-02	28	7.81E-01
ARL8B	-0.103	0.058	7.67E-02	4	7.08E-01
PIM3	-0.057	0.032	7.67E-02	20	6.19E-01
NFIA	-0.189	0.107	7.67E-02	4	9.75E-01
RP11-81H14.2	0.026	0.015	7.67E-02	18	8.59E-01
CLIC4	-0.076	0.043	7.68E-02	13	5.24E-01
HSF2	-0.067	0.038	7.69E-02	27	5.13E-01
DAZAP2	-0.117	0.066	7.69E-02	7	8.69E-01
CD9	0.044	0.025	7.69E-02	29	5.07E-01
HCG22	-0.059	0.033	7.70E-02	9	1.72E-01
ZNRF1	0.149	0.084	7.72E-02	6	6.62E-01
ZSWIM5	0.095	0.054	7.73E-02	6	5.42E-01
PSAP	0.148	0.084	7.73E-02	4	5.56E-01
RP11-1094M14.4	0.069	0.039	7.73E-02	4	6.23E-01
DNAJC18	-0.086	0.049	7.73E-02	9	5.14E-01
KRT23	0.031	0.018	7.74E-02	29	8.80E-01
CUX1	0.143	0.081	7.75E-02	5	3.14E-01
WDR73	-0.143	0.081	7.76E-02	4	7.53E-01
ZNF140	0.192	0.109	7.76E-02	3	7.81E-01
BAG5	0.125	0.071	7.77E-02	9	8.53E-01
C10orf32	-0.035	0.020	7.77E-02	37	3.23E-01
UBASH3A	-0.047	0.027	7.78E-02	25	8.91E-01
NDEL1	-0.172	0.098	7.79E-02	3	1.78E-01
INTS10	0.071	0.040	7.79E-02	24	3.56E-01
ATIC	-0.087	0.049	7.80E-02	6	6.14E-01
EXOSC6	-0.036	0.021	7.84E-02	33	7.64E-01
TTC38	-0.043	0.025	7.84E-02	10	1.92E-01
SNAI3	-0.048	0.027	7.85E-02	22	3.81E-01
EIF4A3	-0.096	0.055	7.85E-02	10	4.49E-01
RIC8A	-0.098	0.056	7.86E-02	3	7.50E-01
CCDC84	-0.070	0.040	7.86E-02	4	5.01E-01
PLA2G7	-0.044	0.025	7.87E-02	12	7.20E-01
PRDM5	0.063	0.036	7.88E-02	23	5.72E-01
PSEN1	0.065	0.037	7.89E-02	20	5.11E-01
SPECC1	0.077	0.044	7.90E-02	5	9.99E-01
THUMPD1	0.107	0.061	7.93E-02	9	3.25E-01
CHCHD7	0.191	0.109	7.93E-02	4	3.17E-01
MAP1A	-0.102	0.058	7.95E-02	5	7.86E-01
PRKCD	-0.113	0.064	7.95E-02	9	8.58E-01
LGALS8	-0.038	0.022	7.97E-02	9	1.72E-01
TTC13	0.103	0.059	7.98E-02	8	3.06E-01
EPB41L2	-0.089	0.051	7.99E-02	8	8.45E-01
FNBP1P1	0.034	0.020	8.00E-02	9	8.66E-01
HLA-DMA	0.118	0.068	8.02E-02	3	4.42E-01
RP11-584P21.2	0.072	0.041	8.02E-02	3	9.80E-01
SLC27A3	-0.074	0.042	8.03E-02	6	3.45E-02
ITSN1	0.044	0.025	8.03E-02	36	9.45E-02
NACAD	0.076	0.043	8.04E-02	5	9.87E-02
ACOT11	0.137	0.078	8.04E-02	5	4.49E-01
EPB42	0.143	0.082	8.04E-02	5	7.48E-01
NGRN	0.214	0.122	8.05E-02	4	6.29E-01
CLUAP1	-0.103	0.059	8.05E-02	11	5.61E-02
IRAK2	-0.168	0.096	8.07E-02	7	8.55E-01
ADCY9	-0.046	0.026	8.07E-02	20	4.23E-01
MRPS18AP1	-0.027	0.015	8.07E-02	18	8.60E-01
TMEM204	-0.027	0.016	8.08E-02	27	3.67E-01
TTYH3	-0.171	0.098	8.08E-02	5	2.98E-01
LRRC6	-0.024	0.013	8.08E-02	42	8.19E-01
CA4	-0.085	0.049	8.09E-02	6	2.09E-01
ISG20	-0.046	0.026	8.09E-02	24	3.70E-01
APH1B	-0.059	0.034	8.10E-02	21	5.12E-01
TMEM66	0.126	0.072	8.12E-02	4	6.96E-01
GABBR1	0.089	0.051	8.12E-02	6	1.76E-01
CHD7	-0.116	0.067	8.13E-02	8	7.27E-01
RP11-22B23.1	-0.019	0.011	8.14E-02	30	4.75E-01
CEBPG	0.291	0.167	8.14E-02	4	5.48E-01
ZFHX3	0.129	0.074	8.14E-02	6	9.91E-01
MEGF9	0.055	0.032	8.15E-02	20	9.74E-01
LRRC8D	-0.063	0.036	8.15E-02	19	1.57E-01
SPATA6	0.145	0.083	8.17E-02	5	9.51E-01
ALDH4A1	0.125	0.072	8.19E-02	3	5.31E-01
RP11-27I1.2	-0.020	0.012	8.20E-02	59	8.21E-01
GBP4	-0.070	0.040	8.21E-02	20	2.86E-01
DSN1	-0.103	0.060	8.23E-02	6	2.89E-01
TPD52	0.048	0.028	8.25E-02	24	2.23E-01
UBN1	-0.195	0.113	8.25E-02	5	8.13E-01
RP3-462E2.3	0.064	0.037	8.26E-02	4	7.24E-01
CTC-550B14.6	0.029	0.016	8.27E-02	11	8.94E-01
NAV2	-0.166	0.096	8.29E-02	3	5.72E-01
RFC5	0.136	0.078	8.31E-02	8	7.39E-01
SNX21	0.108	0.062	8.32E-02	7	1.43E-01
AP1S1	0.132	0.076	8.32E-02	4	1.79E-01
TRIM32	0.118	0.068	8.34E-02	7	4.21E-01
ZNF682	0.148	0.086	8.34E-02	4	8.91E-01
RP5-997D24.5	0.032	0.018	8.34E-02	9	1.87E-01
FANCA	0.084	0.049	8.35E-02	9	3.86E-01
ACAP1	-0.043	0.025	8.36E-02	20	4.78E-01
XRRA1	-0.028	0.016	8.36E-02	43	9.48E-01
SNRNP70	-0.190	0.110	8.36E-02	4	3.92E-01
CTSW	-0.032	0.018	8.36E-02	38	6.57E-01
BAIAP2L2	0.100	0.058	8.38E-02	7	3.75E-01
LGMN	-0.106	0.061	8.39E-02	9	7.41E-01
HPD	0.042	0.025	8.40E-02	15	8.88E-01
GLB1L	-0.037	0.021	8.41E-02	22	1.68E-01
RP4-756H11.3	0.024	0.014	8.41E-02	26	6.38E-01
BCL7A	-0.125	0.072	8.42E-02	3	4.61E-01
CTC-428G20.3	0.096	0.056	8.43E-02	3	9.76E-01
RP11-678G14.4	-0.030	0.017	8.45E-02	14	3.51E-01
LRRC57	-0.081	0.047	8.45E-02	6	1.35E-01
RP11-69E11.4	-0.076	0.044	8.45E-02	9	2.45E-01
ENSA	-0.227	0.131	8.45E-02	3	9.49E-01
RCE1	0.114	0.066	8.46E-02	3	8.20E-02
CNRIP1	-0.096	0.056	8.46E-02	6	2.71E-01
CCDC24	0.041	0.024	8.48E-02	26	2.76E-01
CTA-217C2.1	-0.023	0.013	8.48E-02	18	2.91E-01
RP3-477M7.5	0.045	0.026	8.48E-02	7	6.79E-01
FHL3	-0.028	0.016	8.48E-02	42	7.15E-01
LINC00638	-0.037	0.022	8.49E-02	10	1.89E-01
RP11-423G4.9	0.119	0.069	8.50E-02	3	3.09E-01
MMP14	0.238	0.138	8.50E-02	3	4.37E-01
ATP5O	0.126	0.073	8.50E-02	4	5.93E-01
CSTA	-0.044	0.025	8.51E-02	34	5.88E-01
RAD17	0.158	0.092	8.52E-02	3	9.43E-01
LRP3	0.054	0.032	8.54E-02	20	6.43E-01
ZNF605	0.054	0.032	8.54E-02	19	2.53E-01
MMEL1	-0.041	0.024	8.54E-02	14	2.16E-01
RNH1	0.082	0.048	8.56E-02	9	4.72E-01
AC005077.14	-0.029	0.017	8.56E-02	23	3.96E-01
SYK	0.042	0.024	8.60E-02	33	7.43E-01
RP11-774O3.3	-0.036	0.021	8.60E-02	11	2.34E-01
NIPAL4	0.142	0.083	8.60E-02	3	8.30E-01
KRIT1	0.135	0.079	8.61E-02	3	6.79E-01
AXL	0.164	0.095	8.62E-02	5	8.08E-01
CCL4L2	-0.055	0.032	8.64E-02	6	2.13E-01
DEAF1	-0.082	0.048	8.64E-02	14	9.00E-01
NEIL2	-0.049	0.028	8.65E-02	26	8.66E-02
REPS2	0.154	0.090	8.65E-02	3	6.56E-02
RP11-796G6.2	0.082	0.048	8.67E-02	4	9.36E-01
ACTR1B	-0.084	0.049	8.68E-02	10	9.15E-01
RAVER2	-0.071	0.041	8.68E-02	11	1.01E-01
RP1-229K20.5	-0.058	0.034	8.69E-02	4	9.77E-01
LMO4	0.156	0.091	8.70E-02	4	6.03E-01
USP14	0.108	0.063	8.70E-02	6	6.31E-01
CTC-774J1.2	-0.084	0.049	8.71E-02	6	5.73E-01
DNM3	0.093	0.055	8.72E-02	10	1.54E-01
UBE2D1	0.026	0.015	8.73E-02	33	9.48E-01
STX6	-0.081	0.047	8.73E-02	9	1.69E-01
SLFN14	-0.228	0.134	8.74E-02	3	9.24E-01
AKAP11	-0.129	0.075	8.74E-02	9	8.95E-01
IFIT2	-0.134	0.078	8.74E-02	5	1.35E-01
GLTSCR1L	-0.110	0.064	8.75E-02	7	7.23E-01
BICD1	-0.130	0.076	8.75E-02	4	3.36E-01
ZNF689	0.143	0.083	8.76E-02	3	9.51E-01
IL23R	0.127	0.074	8.76E-02	4	3.06E-01
EIF2S2P3	0.050	0.029	8.77E-02	4	4.69E-02
CLDN5	0.050	0.030	8.78E-02	23	2.37E-01
RFX7	-0.087	0.051	8.80E-02	10	6.44E-01
AP3M2	0.066	0.039	8.80E-02	21	3.68E-02
EBPL	-0.032	0.018	8.81E-02	27	1.73E-01
ATRIP	0.105	0.062	8.82E-02	6	8.04E-01
ADCK3	0.032	0.019	8.82E-02	45	7.57E-01
TCL1A	-0.081	0.048	8.83E-02	14	9.47E-02
C15orf54	-0.056	0.033	8.86E-02	10	6.17E-01
ZNF675	0.232	0.136	8.86E-02	3	2.71E-01
RALGPS2	0.241	0.142	8.86E-02	3	2.38E-01
PLGLB2	0.073	0.043	8.87E-02	4	7.71E-01
CTD-3092A11.1	-0.045	0.026	8.89E-02	10	2.00E-01
PLCL1	-0.045	0.027	8.89E-02	32	6.12E-01
RP11-426C22.6	0.072	0.042	8.90E-02	3	4.45E-01
AP3S1	-0.113	0.067	8.91E-02	4	8.27E-01
PTPLAD1	0.105	0.062	8.91E-02	8	1.59E-01
RP11-552F3.9	0.035	0.020	8.92E-02	4	5.47E-01
PCDH9	-0.240	0.141	8.92E-02	3	9.64E-01
PLEKHA7	-0.095	0.056	8.94E-02	11	7.92E-01
ZNF25	-0.069	0.041	8.94E-02	12	1.48E-01
PLA2G4B	0.056	0.033	8.95E-02	18	5.54E-01
CCDC159	-0.052	0.030	8.95E-02	6	3.73E-01
MOB3C	-0.054	0.032	8.96E-02	18	5.32E-01
SNX32	0.068	0.040	8.96E-02	13	5.31E-01
PVRL2	-0.026	0.015	8.97E-02	26	3.54E-01
ADAR	0.146	0.086	8.97E-02	7	3.15E-01
ZZZ3	0.160	0.095	8.99E-02	4	4.87E-01
OCEL1	0.047	0.028	8.99E-02	15	9.44E-01
PLA2G16	-0.030	0.017	9.01E-02	42	5.60E-01
PPM1H	0.104	0.062	9.01E-02	7	5.93E-01
MANF	-0.203	0.120	9.03E-02	5	3.83E-01
PCBP1-AS1	-0.049	0.029	9.03E-02	6	3.59E-01
PLIN3	0.121	0.071	9.05E-02	8	3.16E-01
LONRF1	0.136	0.080	9.05E-02	4	6.77E-01
ZNF230	-0.183	0.108	9.08E-02	4	7.92E-01
ZNF197	-0.068	0.040	9.08E-02	11	5.36E-01
KLHL42	-0.075	0.044	9.08E-02	8	1.00E+00
GLT1D1	-0.071	0.042	9.09E-02	7	9.50E-01
C19orf59	0.122	0.072	9.09E-02	8	4.79E-01
NUP214	0.083	0.049	9.09E-02	6	6.20E-01
PPP1R9A	0.087	0.052	9.10E-02	9	2.00E-01
AP000347.4	-0.047	0.028	9.11E-02	7	5.86E-01
BTBD7	-0.112	0.066	9.13E-02	6	5.32E-01
MRPL55	0.127	0.075	9.14E-02	4	3.49E-01
PRX	-0.085	0.051	9.15E-02	5	7.34E-01
PICK1	-0.037	0.022	9.16E-02	25	3.40E-01
SERPINF1	-0.134	0.079	9.16E-02	6	1.40E-01
DIRC2	0.038	0.023	9.18E-02	19	9.70E-01
RP4-773N10.4	0.113	0.067	9.18E-02	5	3.68E-01
TYROBP	-0.135	0.080	9.20E-02	3	3.34E-01
COX14	-0.072	0.042	9.21E-02	12	3.29E-01
SKIL	0.235	0.140	9.26E-02	3	3.50E-01
ODF3B	-0.055	0.033	9.26E-02	14	4.83E-01
MED22	0.060	0.036	9.27E-02	12	7.57E-01
EVPL	0.124	0.074	9.27E-02	5	5.20E-01
CD96	0.053	0.031	9.27E-02	19	8.73E-01
IFT27	0.059	0.035	9.27E-02	13	2.23E-01
ZKSCAN1	-0.104	0.062	9.28E-02	6	5.30E-01
GNAL	0.201	0.120	9.29E-02	3	7.85E-01
SLC39A11	-0.044	0.026	9.29E-02	22	7.33E-01
RTKN2	0.053	0.032	9.30E-02	29	2.49E-01
PTPRN2	0.036	0.022	9.34E-02	28	5.17E-01
VOPP1	-0.073	0.044	9.35E-02	10	1.24E-01
AC004824.2	0.028	0.017	9.35E-02	11	7.94E-01
ZNF512B	0.161	0.096	9.36E-02	5	2.86E-01
MFSD10	0.087	0.052	9.37E-02	11	5.23E-01
MLC1	-0.100	0.060	9.38E-02	10	3.10E-01
SUV420H2	-0.182	0.109	9.38E-02	3	7.37E-01
CA1	0.108	0.065	9.41E-02	11	4.72E-01
RP4-576H24.2	-0.132	0.079	9.41E-02	4	5.60E-01
RP11-497H16.6	-0.073	0.043	9.42E-02	3	9.62E-01
LAP3	-0.027	0.016	9.42E-02	39	9.01E-01
SLC19A2	0.189	0.113	9.43E-02	4	6.52E-01
CLEC7A	-0.043	0.026	9.45E-02	20	3.55E-01
PKN1	-0.114	0.068	9.47E-02	5	3.78E-01
ZMIZ2	-0.046	0.027	9.47E-02	27	4.15E-01
CRTAM	-0.097	0.058	9.47E-02	11	1.89E-01
TNFRSF10B	-0.054	0.032	9.48E-02	10	3.68E-01
HMG20A	0.101	0.061	9.48E-02	9	9.71E-01
LINC00211	0.036	0.021	9.49E-02	16	6.49E-01
PTPRC	-0.203	0.122	9.50E-02	3	3.40E-01
ACOX3	0.075	0.045	9.52E-02	4	2.41E-01
AJAP1	0.213	0.128	9.52E-02	5	6.33E-01
ZNF559	-0.032	0.019	9.52E-02	21	8.63E-01
SGCD	0.064	0.038	9.53E-02	7	5.87E-01
MBOAT7	-0.131	0.078	9.54E-02	5	4.06E-01
FTSJ3	0.052	0.031	9.54E-02	19	2.60E-02
C18orf54	-0.102	0.061	9.54E-02	6	2.19E-01
DEXI	-0.063	0.038	9.55E-02	15	1.59E-01
LINC00617	-0.079	0.047	9.55E-02	3	3.62E-01
ICAM1	0.115	0.069	9.56E-02	7	8.79E-02
MMP11	-0.139	0.084	9.57E-02	3	6.25E-01
TNFRSF10C	0.121	0.072	9.57E-02	6	4.41E-01
AC018804.6	-0.081	0.049	9.57E-02	3	3.29E-01
KLHDC8A	-0.209	0.126	9.58E-02	4	8.50E-01
REV3L	-0.245	0.147	9.58E-02	3	3.44E-01
CIITA	0.115	0.069	9.58E-02	6	8.29E-01
RCAN2	0.195	0.117	9.60E-02	3	4.70E-01
YWHAB	0.119	0.072	9.61E-02	3	3.94E-01
ALPK1	-0.063	0.038	9.61E-02	24	5.53E-01
TCTN1	0.135	0.081	9.61E-02	5	1.53E-01
SURF6	0.051	0.031	9.62E-02	9	1.76E-02
ITPRIPL2	-0.060	0.036	9.62E-02	4	2.25E-01
CPOX	-0.100	0.060	9.64E-02	8	3.25E-01
REEP3	-0.134	0.080	9.64E-02	3	7.49E-01
RP11-169K16.9	-0.064	0.038	9.65E-02	12	3.83E-01
IGKV2D-29	0.088	0.053	9.66E-02	3	3.22E-01
C14orf142	-0.110	0.066	9.66E-02	3	3.54E-01
ATP8B2	-0.125	0.075	9.67E-02	7	2.00E-01
C1orf115	-0.045	0.027	9.68E-02	27	8.54E-01
AGAP6	0.030	0.018	9.69E-02	9	5.76E-01
STAT2	-0.162	0.098	9.69E-02	6	3.53E-01
MYC	0.192	0.116	9.70E-02	4	2.23E-01
ZMPSTE24	0.154	0.093	9.71E-02	3	4.84E-01
ZNF680	0.117	0.071	9.73E-02	7	3.49E-01
STON1	-0.106	0.064	9.73E-02	4	7.57E-01
BCL2L13	0.045	0.027	9.74E-02	10	8.60E-01
TRAV38-2DV8	0.092	0.056	9.74E-02	3	9.47E-02
DSTNP2	0.111	0.067	9.76E-02	3	1.50E-01
METTL18	0.055	0.033	9.76E-02	14	7.72E-01
ZFAS1	-0.062	0.037	9.76E-02	10	5.11E-01
NKIRAS2	0.193	0.117	9.76E-02	4	3.91E-01
EPS8L1	-0.090	0.055	9.77E-02	4	6.84E-01
RPL23AP79	-0.098	0.060	9.79E-02	3	9.59E-01
CPT1B	-0.045	0.027	9.80E-02	10	5.01E-01
GTPBP8	0.080	0.048	9.81E-02	9	6.70E-01
ATG10	0.038	0.023	9.81E-02	21	6.06E-02
HAVCR2	0.094	0.057	9.81E-02	12	2.03E-02
ASIC1	-0.127	0.077	9.82E-02	3	5.04E-01
ZC3H3	0.054	0.033	9.83E-02	17	3.56E-01
HLA-DQB2	-0.038	0.023	9.85E-02	11	6.85E-02
DUSP28	-0.085	0.051	9.86E-02	6	3.33E-01
LCAT	0.108	0.065	9.88E-02	6	2.41E-01
DSTYK	0.040	0.024	9.88E-02	38	5.25E-01
VPS29	0.070	0.042	9.88E-02	15	6.15E-01
MYBL2	0.083	0.050	9.89E-02	4	1.58E-01
CEP95	-0.050	0.030	9.90E-02	6	6.91E-01
DMPK	-0.063	0.038	9.91E-02	16	1.86E-01
RRM2B	-0.117	0.071	9.95E-02	5	5.97E-01
SPATA2L	0.065	0.039	9.95E-02	19	5.96E-01
ZNF239	-0.055	0.034	9.97E-02	28	8.07E-01
SIAH2	-0.089	0.054	9.98E-02	11	6.33E-01
RP11-465B22.3	-0.027	0.017	9.99E-02	6	2.01E-01
MCOLN1	0.088	0.053	9.99E-02	12	7.36E-01
CYTL1	-0.074	0.045	1.00E-01	11	5.02E-01
SEMA4A	0.037	0.022	1.00E-01	28	2.80E-02
TMED5	-0.058	0.035	1.00E-01	23	7.91E-01
FZD6	0.042	0.025	1.00E-01	23	2.23E-01
DYNLT1	-0.094	0.057	1.00E-01	14	1.83E-01
PITPNC1	-0.084	0.051	1.00E-01	12	9.38E-01
CCDC28A	0.080	0.049	1.01E-01	6	9.72E-02
IL11RA	-0.043	0.026	1.01E-01	27	5.08E-01
VAPA	0.054	0.033	1.01E-01	14	1.85E-01
RNY3P8	0.049	0.030	1.01E-01	8	6.86E-01
CPSF1P1	0.086	0.053	1.01E-01	3	4.17E-01
AMPH	0.206	0.125	1.01E-01	3	1.70E-01
PCNX	0.049	0.030	1.01E-01	12	4.63E-01
MTMR10	-0.061	0.037	1.01E-01	13	9.85E-01
CRBN	0.117	0.071	1.01E-01	6	5.64E-01
ZMIZ1	0.133	0.081	1.01E-01	4	2.08E-01
AP006621.6	0.029	0.018	1.01E-01	18	5.89E-01
RGL4	-0.078	0.048	1.01E-01	5	5.35E-01
CDK5RAP3	-0.069	0.042	1.01E-01	7	1.86E-02
PSMB10	-0.154	0.094	1.01E-01	4	2.66E-01
DST	0.164	0.100	1.01E-01	5	1.82E-01
SH3BP2	0.142	0.086	1.01E-01	4	8.53E-01
MYB	0.239	0.146	1.01E-01	4	1.56E-01
CALCRL	0.099	0.060	1.01E-01	12	5.58E-01
ELMO3	0.083	0.051	1.01E-01	4	6.29E-01
CCM2	-0.041	0.025	1.02E-01	25	1.39E-01
ZNF701	0.072	0.044	1.02E-01	10	4.60E-01
TCN1	-0.059	0.036	1.02E-01	17	5.60E-01
ATP8B3	0.101	0.062	1.02E-01	5	1.37E-01
DHRS4-AS1	-0.037	0.022	1.02E-01	9	3.78E-01
GIPC3	0.064	0.039	1.02E-01	11	3.42E-01
ZFAND4	-0.114	0.070	1.02E-01	4	2.26E-01
ZNF184	0.138	0.085	1.02E-01	4	4.45E-01
AC093609.1	-0.082	0.050	1.02E-01	3	7.42E-01
COMMD5	0.113	0.069	1.03E-01	6	1.61E-01
MAN2A1	-0.138	0.084	1.03E-01	6	7.04E-01
SNX30	-0.064	0.039	1.03E-01	10	5.60E-02
RP11-434D12.1	-0.047	0.029	1.03E-01	5	5.07E-01
PPWD1	0.059	0.036	1.03E-01	19	5.06E-01
RAB6A	0.083	0.051	1.03E-01	12	1.89E-01
IGFBP7	-0.072	0.044	1.03E-01	19	2.61E-01
DNAJB11	0.233	0.143	1.03E-01	3	6.69E-02
EFTUD2	0.067	0.041	1.03E-01	23	7.62E-02
CTB-61M7.2	-0.039	0.024	1.03E-01	7	6.04E-01
MORN4	-0.087	0.053	1.03E-01	8	7.39E-02
RP11-61O1.1	-0.083	0.051	1.03E-01	3	5.92E-01
CDC34	-0.066	0.040	1.03E-01	9	8.59E-01
ZNF276	0.081	0.050	1.03E-01	18	4.51E-01
SNAPIN	0.116	0.071	1.03E-01	4	1.59E-01
MRPL19	-0.072	0.044	1.03E-01	12	5.48E-01
WDR83OS	-0.077	0.047	1.04E-01	11	7.28E-01
RP11-334C17.5	0.021	0.013	1.04E-01	20	7.44E-01
NINJ2	-0.058	0.036	1.04E-01	21	2.93E-01
RP3-449M8.6	0.038	0.024	1.04E-01	4	2.68E-01
DHRS7B	0.185	0.114	1.04E-01	3	5.50E-02
SERPINC1	0.067	0.041	1.04E-01	4	4.56E-01
STX10	0.123	0.076	1.04E-01	6	6.50E-01
HS1BP3	-0.198	0.122	1.04E-01	3	9.53E-01
PIP5K1C	-0.107	0.066	1.04E-01	4	1.77E-01
RPP25L	-0.065	0.040	1.04E-01	14	5.81E-02
NT5C2	-0.053	0.032	1.04E-01	21	4.45E-01
FAM221B	-0.092	0.057	1.04E-01	3	1.21E-01
NIT2	0.073	0.045	1.04E-01	8	8.90E-01
CFH	-0.144	0.089	1.04E-01	5	9.57E-01
TRIM13	-0.151	0.093	1.04E-01	4	3.61E-01
RP11-750H9.5	-0.054	0.033	1.05E-01	6	5.63E-01
UBQLN4	0.106	0.065	1.05E-01	3	4.24E-01
MTFP1	0.090	0.056	1.05E-01	8	6.79E-01
LINC00426	0.041	0.025	1.05E-01	17	1.13E-01
ANKRD55	-0.041	0.025	1.05E-01	41	3.71E-01
RP11-834C11.4	0.090	0.056	1.05E-01	10	5.71E-01
LINC00338	0.089	0.055	1.05E-01	7	8.21E-01
LY6G5C	-0.042	0.026	1.05E-01	14	1.05E-02
NACA3P	-0.030	0.018	1.05E-01	5	6.26E-01
RRAS2	-0.068	0.042	1.05E-01	6	1.60E-01
GPN1	0.133	0.082	1.05E-01	3	9.22E-01
NFE2L1	0.084	0.052	1.05E-01	7	5.22E-01
ADAMTS6	0.080	0.049	1.05E-01	8	4.36E-01
RNPEP	0.022	0.014	1.06E-01	33	8.57E-01
SLC6A12	0.057	0.035	1.06E-01	16	3.32E-01
DTYMK	0.146	0.090	1.06E-01	3	9.66E-01
PROSC	0.045	0.028	1.06E-01	10	1.01E-01
ALKBH8	-0.124	0.076	1.06E-01	6	5.38E-01
LRRC25	-0.038	0.023	1.06E-01	29	8.72E-01
ICA1L	-0.081	0.050	1.06E-01	20	2.76E-01
NEURL1B	0.187	0.116	1.06E-01	3	8.12E-01
MFSD12	-0.093	0.057	1.06E-01	5	8.66E-01
PPFIA4	0.027	0.017	1.06E-01	32	6.44E-01
CTD-2001E22.2	-0.150	0.093	1.06E-01	4	1.33E-01
TMEM176B	0.020	0.012	1.07E-01	36	5.69E-01
RGS6	0.101	0.063	1.07E-01	8	2.05E-01
KLHL9	0.053	0.033	1.07E-01	18	3.46E-01
RNF217	0.122	0.076	1.07E-01	4	8.52E-01
B4GALT6	-0.137	0.085	1.07E-01	6	5.05E-01
FBXO25	0.160	0.099	1.07E-01	5	7.85E-01
PTAR1	-0.074	0.046	1.07E-01	5	5.77E-01
RPE	-0.204	0.127	1.08E-01	4	8.96E-01
TMEM170A	0.087	0.054	1.08E-01	5	3.99E-01
L3MBTL3	-0.035	0.022	1.08E-01	40	6.93E-01
ALG1L6P	-0.060	0.037	1.08E-01	4	2.52E-01
ANXA5	0.025	0.016	1.08E-01	46	9.46E-01
POFUT2	-0.093	0.058	1.08E-01	5	2.83E-01
STYK1	0.178	0.111	1.08E-01	4	8.58E-01
TSTD1	0.057	0.035	1.08E-01	6	8.11E-02
TREM1	-0.032	0.020	1.08E-01	27	5.58E-01
MT1E	-0.080	0.050	1.08E-01	12	6.23E-01
ALDH2	0.060	0.037	1.09E-01	21	1.13E-01
YTHDF3	-0.093	0.058	1.09E-01	3	5.48E-01
ING1	-0.072	0.045	1.09E-01	8	7.35E-01
FCGR1C	-0.061	0.038	1.09E-01	4	5.71E-01
PHF23	0.096	0.060	1.09E-01	5	3.60E-01
CXCR7	-0.073	0.046	1.09E-01	5	8.29E-01
GALM	-0.079	0.049	1.09E-01	14	5.37E-01
CRLS1	0.053	0.033	1.09E-01	12	9.13E-01
GPX3	0.071	0.044	1.09E-01	10	7.53E-01
POMT2	0.081	0.050	1.09E-01	11	5.35E-01
C2orf82	0.212	0.133	1.09E-01	4	6.76E-01
ZNF236	-0.124	0.077	1.10E-01	5	1.89E-01
TDRD9	-0.035	0.022	1.10E-01	26	8.68E-01
ETV6	-0.140	0.088	1.10E-01	3	2.72E-01
DAAM1	0.050	0.031	1.10E-01	18	6.07E-01
MED23	0.088	0.055	1.10E-01	6	7.27E-01
ZNF883	-0.095	0.059	1.10E-01	3	3.02E-01
ATF6	0.061	0.038	1.10E-01	15	7.81E-02
HKDC1	0.037	0.023	1.10E-01	32	1.89E-01
RP11-96D1.10	0.096	0.060	1.10E-01	3	2.66E-02
GABPB1-AS1	-0.030	0.019	1.10E-01	31	6.54E-01
KLF6	0.185	0.116	1.10E-01	4	2.91E-01
PEX6	-0.021	0.013	1.11E-01	49	2.75E-01
LINC00189	0.060	0.037	1.11E-01	8	3.43E-01
SLC2A14	0.047	0.029	1.11E-01	8	9.99E-02
ARHGAP1	-0.117	0.073	1.11E-01	6	6.76E-01
HPS4	-0.135	0.084	1.11E-01	5	8.24E-01
VPS33B	-0.061	0.039	1.11E-01	13	7.00E-01
NUP133	0.075	0.047	1.11E-01	7	3.50E-01
PPP4R1	0.057	0.036	1.11E-01	20	1.24E-02
EPHX4	-0.076	0.048	1.11E-01	5	5.68E-01
VPS11	-0.065	0.041	1.11E-01	8	3.09E-01
LRRC37B	-0.111	0.070	1.11E-01	4	4.05E-01
RP11-182J23.1	-0.041	0.026	1.11E-01	7	7.76E-01
ALDH18A1	0.106	0.067	1.11E-01	7	4.03E-01
DSP	-0.031	0.019	1.11E-01	28	1.75E-01
PARP10	0.089	0.056	1.12E-01	7	7.26E-01
USP38	-0.088	0.055	1.12E-01	14	4.62E-01
PPIL3	-0.023	0.014	1.12E-01	50	9.84E-01
RP11-108M9.5	-0.082	0.052	1.12E-01	3	7.15E-01
STARD3	-0.110	0.069	1.12E-01	3	1.33E-01
CD1D	0.166	0.104	1.12E-01	5	2.46E-01
TVP23B	0.042	0.026	1.12E-01	8	2.66E-01
FYB	-0.178	0.112	1.12E-01	3	1.65E-01
LDHB	-0.169	0.106	1.12E-01	3	3.14E-01
PMEPA1	0.155	0.098	1.12E-01	3	5.26E-02
PPIG	0.113	0.071	1.12E-01	8	5.44E-02
ASL	0.092	0.058	1.13E-01	13	5.43E-01
RP11-75L1.2	-0.025	0.016	1.13E-01	19	8.40E-01
TMEM30A	-0.070	0.044	1.13E-01	9	8.83E-01
TSPAN13	-0.128	0.081	1.13E-01	9	7.42E-02
RP11-809O17.1	-0.023	0.015	1.13E-01	17	3.57E-02
TP53BP2	0.106	0.067	1.13E-01	3	1.41E-01
ASNS	0.035	0.022	1.13E-01	27	2.56E-01
MCM3AP	0.045	0.028	1.13E-01	21	4.81E-01
CNOT3	-0.214	0.135	1.13E-01	3	5.95E-01
TM4SF1	-0.120	0.076	1.13E-01	6	9.73E-01
GNB4	-0.158	0.100	1.13E-01	4	1.51E-01
ALPK2	0.067	0.042	1.13E-01	14	8.66E-01
TRGV9	0.074	0.047	1.14E-01	7	2.87E-01
RP11-288H12.3	0.031	0.020	1.14E-01	11	1.21E-01
USP15	0.075	0.047	1.14E-01	20	5.49E-01
TXN	-0.072	0.045	1.14E-01	8	5.47E-01
XKR8	-0.122	0.077	1.14E-01	6	3.69E-01
DNPH1	-0.054	0.034	1.14E-01	14	6.42E-01
RNF114	-0.102	0.065	1.14E-01	4	5.61E-02
SOCS6	0.155	0.098	1.14E-01	4	5.52E-01
PTK2	0.077	0.049	1.14E-01	12	4.16E-01
ZNHIT1	-0.062	0.039	1.14E-01	5	5.97E-01
MAK16	0.107	0.068	1.14E-01	3	5.59E-01
NUP93	0.120	0.076	1.14E-01	4	5.58E-01
COG5	-0.024	0.015	1.14E-01	34	1.63E-01
HSPB1	-0.151	0.095	1.14E-01	3	1.68E-01
NRDE2	0.063	0.040	1.14E-01	12	6.14E-01
EFCAB8	0.140	0.088	1.14E-01	3	1.52E-01
ANO10	-0.118	0.075	1.14E-01	10	7.15E-01
CTB-83J4.2	-0.032	0.020	1.14E-01	6	7.59E-01
TARSL2	-0.078	0.049	1.14E-01	9	8.79E-01
STX16-NPEPL1	0.120	0.076	1.14E-01	3	1.11E-01
GCAT	0.032	0.021	1.14E-01	31	7.27E-01
FBXO15	-0.116	0.073	1.14E-01	3	2.60E-01
BMP8A	-0.043	0.027	1.14E-01	4	4.71E-01
ST6GALNAC2	0.030	0.019	1.15E-01	26	5.57E-01
LRRC27	-0.077	0.049	1.15E-01	9	1.60E-01
CCT8	-0.028	0.018	1.15E-01	25	4.94E-01
TRAV41	-0.064	0.041	1.15E-01	5	1.46E-01
APOL4	-0.150	0.095	1.15E-01	4	5.05E-01
HPS5	-0.059	0.038	1.15E-01	11	7.44E-01
ANKRD12	0.123	0.078	1.15E-01	8	5.87E-01
GOLGA5	0.165	0.105	1.15E-01	3	1.64E-01
XPNPEP1	-0.049	0.031	1.15E-01	26	5.34E-02
ZFP1	0.047	0.030	1.15E-01	23	9.89E-01
ZNF668	-0.060	0.038	1.16E-01	20	4.44E-01
CHCHD5	0.135	0.086	1.16E-01	5	2.20E-01
IFT140	0.119	0.076	1.16E-01	3	6.65E-01
PIK3AP1	-0.146	0.093	1.16E-01	9	1.97E-01
UBE2Z	0.051	0.033	1.16E-01	22	2.02E-01
NAALADL1	-0.099	0.063	1.16E-01	9	6.19E-01
RAP1A	-0.127	0.081	1.17E-01	4	7.96E-01
ITCH	0.120	0.077	1.17E-01	4	8.50E-01
ARHGAP33	0.044	0.028	1.17E-01	26	2.21E-01
PDK2	0.109	0.070	1.17E-01	3	4.73E-01
C4B	0.030	0.019	1.17E-01	6	1.51E-01
C8orf40	-0.036	0.023	1.17E-01	26	6.13E-01
MCTP2	-0.067	0.043	1.17E-01	16	4.60E-01
CES1P1	0.108	0.069	1.17E-01	7	5.32E-01
MLF2	0.132	0.085	1.17E-01	7	9.93E-01
GPRIN3	-0.140	0.089	1.17E-01	5	1.43E-01
ARMC3	0.088	0.056	1.17E-01	6	5.40E-01
POU2AF1	-0.193	0.123	1.17E-01	4	6.54E-02
RP11-71H17.7	0.054	0.035	1.18E-01	4	6.42E-01
MRFAP1	-0.140	0.089	1.18E-01	3	2.25E-01
PRRG4	0.063	0.040	1.18E-01	12	4.12E-01
GNG7	0.091	0.058	1.18E-01	6	2.42E-02
ATP5SL	0.079	0.051	1.18E-01	8	2.03E-01
SLPI	0.086	0.055	1.18E-01	10	3.07E-01
VNN2	0.031	0.020	1.18E-01	31	7.10E-01
C18orf25	0.109	0.070	1.18E-01	3	3.04E-01
SLC15A3	0.102	0.065	1.18E-01	10	8.80E-01
PRSS21	-0.172	0.110	1.18E-01	3	5.63E-01
GIMAP4	0.057	0.036	1.19E-01	14	4.28E-01
STRCP1	-0.034	0.022	1.19E-01	12	6.28E-01
TMX2	0.078	0.050	1.19E-01	5	1.32E-01
TGOLN2	-0.097	0.062	1.19E-01	11	7.12E-01
CACUL1	-0.081	0.052	1.19E-01	7	1.90E-01
VIPR2	0.093	0.060	1.19E-01	8	7.97E-01
HLA-E	0.082	0.052	1.19E-01	9	2.52E-01
EBAG9	-0.105	0.068	1.19E-01	11	5.36E-01
GPR19	0.047	0.030	1.19E-01	9	1.60E-01
HIATL2	-0.066	0.042	1.19E-01	8	4.49E-01
NOP14-AS1	-0.077	0.049	1.19E-01	7	2.06E-01
SNX6	0.053	0.034	1.19E-01	15	1.30E-01
KCTD7	-0.038	0.024	1.19E-01	19	9.43E-01
CTB-109A12.1	0.065	0.042	1.19E-01	4	9.95E-01
USP12	0.087	0.056	1.19E-01	4	8.31E-01
PNPT1	-0.124	0.080	1.20E-01	4	5.24E-01
IKBIP	0.071	0.045	1.20E-01	15	4.23E-01
RP3-449M8.9	0.040	0.026	1.20E-01	5	3.55E-01
ERGIC2	0.094	0.060	1.20E-01	6	9.26E-01
TMEM154	0.113	0.073	1.20E-01	4	2.79E-01
A3GALT2P	-0.094	0.061	1.20E-01	7	9.77E-01
SGCE	-0.073	0.047	1.20E-01	12	1.94E-01
SRPRB	-0.046	0.030	1.20E-01	17	2.97E-01
RP11-166P13.3	0.089	0.057	1.20E-01	3	7.66E-01
NOP16	0.071	0.046	1.21E-01	7	9.38E-01
SYCE1L	0.075	0.048	1.21E-01	13	1.24E-01
RP11-673E1.3	0.024	0.016	1.21E-01	14	6.11E-01
ZNF90	0.112	0.072	1.21E-01	4	9.02E-01
DLL1	0.052	0.034	1.21E-01	14	9.84E-01
ACTN3	-0.114	0.073	1.21E-01	6	4.11E-01
CDR2	0.050	0.032	1.21E-01	6	6.87E-01
USP6	0.104	0.067	1.22E-01	7	4.82E-01
EIF5	-0.058	0.037	1.22E-01	27	2.01E-01
CTC-462L7.1	0.033	0.021	1.22E-01	8	8.70E-01
GSR	-0.063	0.041	1.22E-01	20	1.87E-01
PGM2L1	-0.077	0.050	1.22E-01	10	4.38E-01
RP11-697E2.7	0.064	0.042	1.22E-01	7	7.98E-01
CEACAM1	-0.131	0.085	1.22E-01	5	3.15E-01
MIF	-0.083	0.053	1.22E-01	4	8.76E-01
PNP	-0.058	0.038	1.22E-01	13	1.74E-01
SDHC	0.035	0.023	1.22E-01	10	5.40E-01
GGTA1P	0.049	0.032	1.22E-01	20	7.47E-01
IGHV3-66	0.023	0.015	1.22E-01	7	6.34E-01
PRKAR2B	-0.079	0.051	1.22E-01	3	1.25E-02
RP11-345J4.8	-0.052	0.034	1.22E-01	5	6.12E-01
FARS2	0.058	0.037	1.23E-01	9	3.98E-01
EDAR	-0.137	0.089	1.23E-01	7	5.53E-01
HVCN1	0.100	0.065	1.23E-01	5	3.26E-01
CYP2C8	-0.170	0.110	1.23E-01	3	1.91E-01
GRAMD3	0.112	0.073	1.23E-01	8	7.96E-01
RECQL	0.066	0.043	1.23E-01	9	9.94E-01
RBMS2	0.030	0.019	1.23E-01	33	2.49E-01
DOCK4	-0.181	0.117	1.23E-01	4	8.22E-01
PNMA2	0.147	0.095	1.23E-01	3	8.71E-01
CYYR1	0.081	0.052	1.23E-01	6	8.81E-01
ZFAND2A	0.027	0.018	1.23E-01	28	8.41E-01
ZNF584	-0.073	0.048	1.23E-01	8	3.83E-01
SHPRH	0.118	0.077	1.23E-01	3	9.92E-01
RASSF5	-0.167	0.108	1.23E-01	3	1.38E-01
RP11-561C5.5	-0.058	0.038	1.24E-01	3	3.71E-01
TRIM8	0.071	0.046	1.24E-01	14	7.52E-02
TDRKH	-0.055	0.036	1.24E-01	26	3.43E-01
RP3-395M20.7	0.088	0.057	1.24E-01	4	5.97E-01
ETV7	-0.038	0.025	1.24E-01	31	7.53E-01
GPX4	0.031	0.020	1.24E-01	20	6.33E-01
CAPZA2	0.060	0.039	1.24E-01	12	5.66E-01
PPP3R1	-0.053	0.035	1.24E-01	13	7.28E-01
RP11-1094M14.8	0.098	0.064	1.24E-01	6	3.31E-01
MITD1	0.072	0.047	1.24E-01	4	7.79E-01
C19orf53	-0.059	0.038	1.24E-01	7	7.93E-01
MLF1IP	0.036	0.024	1.24E-01	14	3.59E-01
SLX4	0.156	0.101	1.24E-01	3	5.96E-02
ZNF486	0.038	0.025	1.24E-01	17	2.75E-01
ACVR2A	0.081	0.053	1.24E-01	10	9.57E-01
OXTR	0.110	0.072	1.25E-01	7	1.99E-01
PHF19	0.076	0.050	1.25E-01	19	2.90E-01
TNNC2	0.046	0.030	1.25E-01	27	6.66E-01
PMF1	0.178	0.116	1.25E-01	3	7.91E-01
MCM9	-0.116	0.076	1.25E-01	8	6.31E-01
CWF19L2	0.035	0.023	1.25E-01	25	7.67E-01
SLC2A1-AS1	0.026	0.017	1.25E-01	11	1.95E-01
GRB10	0.117	0.076	1.25E-01	7	1.05E-01
RP11-152L20.3	-0.055	0.036	1.25E-01	5	2.65E-01
RP11-522I20.3	-0.029	0.019	1.25E-01	19	5.37E-01
COL9A2	0.069	0.045	1.25E-01	9	7.29E-01
RP11-77H9.2	0.044	0.029	1.26E-01	13	1.47E-01
C17orf66	0.116	0.075	1.26E-01	3	7.22E-01
RAP1GAP	-0.025	0.017	1.26E-01	47	3.16E-01
TIMM44	0.094	0.061	1.26E-01	6	6.68E-01
RAMP1	-0.077	0.050	1.26E-01	5	4.08E-01
RP11-366M4.11	-0.040	0.026	1.26E-01	6	7.41E-02
ZNF252P	-0.036	0.024	1.26E-01	6	1.36E-01
LRRC20	-0.084	0.055	1.26E-01	10	4.74E-01
KDELR2	-0.029	0.019	1.26E-01	33	7.29E-01
CDH23	0.032	0.021	1.26E-01	39	8.65E-01
CCDC104	0.108	0.070	1.26E-01	9	6.65E-01
ECD	0.063	0.041	1.26E-01	5	1.39E-01
SLCO4C1	0.048	0.031	1.27E-01	13	5.56E-01
RP11-252A24.7	-0.056	0.037	1.27E-01	5	8.15E-01
MED20	0.122	0.080	1.27E-01	6	5.21E-01
B4GALT7	0.057	0.037	1.27E-01	11	2.21E-02
HIST1H3D	0.072	0.047	1.27E-01	4	9.15E-01
NFYA	-0.081	0.053	1.27E-01	5	4.67E-01
FAM53A	-0.068	0.045	1.27E-01	8	2.46E-01
TMEM167B	0.101	0.066	1.27E-01	5	4.69E-01
PASK	-0.026	0.017	1.27E-01	17	8.76E-01
PPP1R17	-0.049	0.032	1.27E-01	14	2.16E-01
NDRG3	-0.061	0.040	1.28E-01	15	8.91E-01
RNF216	-0.095	0.062	1.28E-01	7	5.48E-01
ABCC1	0.077	0.051	1.28E-01	11	9.29E-01
CENPK	0.019	0.013	1.28E-01	50	5.67E-01
KRT72	0.023	0.015	1.28E-01	50	5.32E-01
RP11-75L1.1	0.028	0.019	1.28E-01	15	6.93E-01
ZNF823	0.125	0.082	1.28E-01	5	8.22E-01
KIAA2013	-0.023	0.015	1.28E-01	13	5.30E-01
PPARGC1A	-0.044	0.029	1.28E-01	22	6.22E-01
SLC40A1	0.041	0.027	1.28E-01	29	8.05E-01
PRPSAP1	0.107	0.071	1.29E-01	5	1.71E-01
C21orf7	0.041	0.027	1.29E-01	27	9.40E-02
B9D2	0.119	0.078	1.29E-01	4	4.22E-01
CTC-559E9.6	0.059	0.039	1.29E-01	6	7.63E-01
OPTN	0.044	0.029	1.29E-01	19	2.69E-01
TRIP12	-0.085	0.056	1.29E-01	7	7.09E-01
TNFAIP6	-0.051	0.034	1.29E-01	20	9.21E-01
KLHDC10	0.051	0.034	1.29E-01	12	6.13E-01
SH3RF3	-0.073	0.048	1.29E-01	9	1.11E-01
MGC10955	0.053	0.035	1.29E-01	9	5.61E-01
SYT11	0.086	0.057	1.30E-01	6	9.30E-02
BPGM	-0.134	0.088	1.30E-01	5	5.06E-01
SLC7A10	0.190	0.125	1.30E-01	5	7.83E-01
BTAF1	-0.119	0.078	1.30E-01	4	2.52E-01
GAD1	0.091	0.060	1.30E-01	3	7.96E-01
ZNF223	-0.139	0.092	1.30E-01	3	6.91E-01
SMC1B	-0.113	0.074	1.30E-01	4	7.96E-01
ZFAND1	-0.091	0.060	1.30E-01	8	7.41E-01
HIST2H2BE	0.128	0.085	1.30E-01	3	4.21E-01
SGK223	-0.106	0.070	1.30E-01	10	2.07E-01
NT5DC1	-0.095	0.063	1.30E-01	11	4.33E-01
[truncated: 8,341 more rows]
