# Supplementary material for: GWAS and meta-analysis identifies 49 genetic variants underlying critical COVID-19
Source: Nature. 2023 May 17;617(7962):764–8. doi: 10.1038/s41586-023-06034-3 (PMC10208981; doi:10.1038/s41586-023-06034-3)
Supplement: Supplementary file 8 — Table of variants in credible sets with 95% probability of containing the causal SNP. Credible set ID is the credible set index to which the variant belongs; posterior is the posterior probability of causality for the variant. Variant indicates chromosome, position, reference and alternative alleles; beta is the effect, beta.se is the error and P is the P value. [file 41586_2023_6034_MOESM8_ESM.xlsx]

## Sheet: CredibleSets
Table of variants in credible sets with 95% probability to contain the causal snp. Credible set ID is the credible set index to which the variant belongs; Posterior is the posterior probability of causality for the variant. Variant indcates chromosome, position, reference and alternative alleles; Beta is the effect, Beta.se is the error and P is the p-value
Credible Set ID	Posterior Inclusion Probability	Variant	Beta	Beta s.e.	P
0	0.986443	chr1:9067157:C:A	-0.0807	0.0126	1.48e-10
1	0.0163875	chr1:64935347:T:C	0.0922	0.0153	1.673e-09
1	0.365401	chr1:64947147:G:T	-0.0941	0.0144	5.828e-11
1	0.488891	chr1:64948270:A:G	0.0941	0.0143	5.079e-11
1	0.028058	chr1:64951889:C:G	0.0887	0.0145	8.76e-10
1	0.0194337	chr1:64955375:G:A	-0.0878	0.0145	1.473e-09
1	0.0158857	chr1:64956740:A:C	0.0867	0.0144	1.878e-09
1	0.0172087	chr1:64957179:A:C	0.0875	0.0145	1.612e-09
2	0.0139483	chr1:77483438:G:A	0.0723	0.014	2.359e-07
2	0.937551	chr1:77501822:T:A	0.1231	0.0207	2.852e-09
3	0.495069	chr19:10352442:G:C	0.4034	0.0365	2.241e-28
3	0.504931	chr19:10381598:C:T	0.3747	0.0341	3.65e-28
4	0.988154	chr19:10414696:G:A	0.2166	0.0232	9.43e-21
5	0.999178	chr2:60480453:A:G	0.1116	0.0144	1.007e-14
6	0.495069	chr19:10352442:G:C	0.4034	0.0365	2.241e-28
6	0.504931	chr19:10381598:C:T	0.3747	0.0341	3.65e-28
7	0.988154	chr19:10414696:G:A	0.2166	0.0232	9.43e-21
8	0.0236829	chr3:101647854:G:A	-0.0738	0.013	1.193e-08
8	0.0254326	chr3:101653078:A:G	0.0734	0.0129	1.437e-08
8	0.0083971	chr3:101655122:C:T	-0.0702	0.0128	4.531e-08
8	0.0083971	chr3:101655382:T:G	0.0702	0.0128	4.276e-08
8	0.0173808	chr3:101655860:C:T	-0.0725	0.0129	1.901e-08
8	0.00714743	chr3:101656914:A:T	0.0709	0.013	4.742e-08
8	0.00454593	chr3:101659632:C:T	-0.0687	0.0128	8.559e-08
8	0.0114486	chr3:101664718:G:A	-0.0715	0.0129	3.334e-08
8	0.00773152	chr3:101668074:G:A	-0.07	0.0128	5.003e-08
8	0.0083971	chr3:101673426:T:C	0.0702	0.0128	4.594e-08
8	0.00725536	chr3:101674452:C:T	-0.0693	0.0127	5.207e-08
8	0.0119336	chr3:101674739:C:A	-0.0716	0.0129	2.996e-08
8	0.0307511	chr3:101675373:C:T	-0.0727	0.0127	1.178e-08
8	0.0217571	chr3:101677685:G:C	-0.0719	0.0127	1.587e-08
8	0.00683374	chr3:101678128:T:C	0.0697	0.0128	5.626e-08
8	0.0175601	chr3:101678779:T:C	0.0714	0.0127	1.945e-08
8	0.00473382	chr3:101679033:T:G	0.0688	0.0128	8.191e-08
8	0.0199661	chr3:101680075:C:G	0.0717	0.0127	1.713e-08
8	0.00513413	chr3:101680282:G:A	-0.069	0.0128	7.679e-08
8	0.00397228	chr3:101681323:T:C	0.0689	0.0129	9.75e-08
8	0.010984	chr3:101683151:T:C	0.0714	0.0129	3.045e-08
8	0.0240443	chr3:101705956:G:A	-0.0727	0.0128	1.515e-08
8	0.00912212	chr3:101714596:C:T	-0.0704	0.0128	3.88e-08
8	0.010984	chr3:101714671:T:C	0.0714	0.0129	2.837e-08
8	0.00931179	chr3:101715604:T:G	0.071	0.0129	3.338e-08
8	0.00991205	chr3:101715605:T:C	0.0706	0.0128	3.695e-08
8	0.00912212	chr3:101716075:C:T	-0.0704	0.0128	3.884e-08
8	0.00741943	chr3:101722846:G:A	-0.0699	0.0128	4.819e-08
8	0.00875185	chr3:101726282:A:G	0.0703	0.0128	3.981e-08
8	0.00712036	chr3:101735014:C:T	-0.0698	0.0128	5.001e-08
8	0.0321188	chr3:101737122:T:C	0.0728	0.0127	9.982e-09
8	0.00655904	chr3:101741808:G:A	-0.0696	0.0128	5.474e-08
8	0.00513413	chr3:101741899:A:G	0.069	0.0128	7.202e-08
8	0.0197789	chr3:101742333:T:C	0.0745	0.0132	1.64e-08
8	0.00441489	chr3:101744547:C:T	-0.0697	0.013	8.166e-08
8	0.0040775	chr3:101745051:C:T	-0.0695	0.013	9.049e-08
8	0.00497617	chr3:101754244:G:A	-0.07	0.013	7.422e-08
8	0.0153254	chr3:101755855:G:A	-0.0722	0.0129	2.135e-08
8	0.0205729	chr3:101756089:A:G	0.0729	0.0129	1.555e-08
8	0.00441489	chr3:101759687:T:G	0.0697	0.013	8.813e-08
8	0.00497617	chr3:101761312:C:T	-0.07	0.013	7.646e-08
8	0.0109528	chr3:101770785:G:A	-0.0725	0.0131	3.406e-08
8	0.0254326	chr3:101771434:A:G	0.0734	0.0129	1.307e-08
8	0.0250311	chr3:101778725:C:T	-0.0745	0.0131	1.182e-08
8	0.032215	chr3:101780431:T:C	0.0751	0.0131	9.107e-09
8	0.0308841	chr3:101781904:C:G	0.075	0.0131	9.769e-09
8	0.0172088	chr3:101784921:G:A	-0.0736	0.0131	2.012e-08
8	0.0197789	chr3:101785830:G:A	-0.0745	0.0132	1.649e-08
8	0.00950253	chr3:101785973:C:T	-0.0716	0.013	4.054e-08
8	0.0272213	chr3:101786624:A:G	0.0747	0.0131	1.132e-08
8	0.0283897	chr3:101786663:T:C	0.0748	0.0131	1.072e-08
8	0.0211794	chr3:101790202:T:C	0.0741	0.0131	1.572e-08
8	0.0203157	chr3:101790527:T:A	-0.074	0.0131	1.666e-08
8	0.0350573	chr3:101790631:A:T	0.0753	0.0131	9.44e-09
8	0.0272213	chr3:101791104:C:T	-0.0747	0.0131	1.139e-08
8	0.0296098	chr3:101791544:T:C	0.0749	0.0131	1.133e-08
8	0.032215	chr3:101792309:T:C	0.0751	0.0131	1.048e-08
8	0.0174807	chr3:101792358:A:G	0.0742	0.0132	1.659e-08
8	0.0250311	chr3:101800177:T:C	0.0745	0.0131	1.381e-08
8	0.0250311	chr3:101800253:T:C	0.0745	0.0131	1.435e-08
8	0.00486539	chr3:101809637:T:C	0.0764	0.0142	7.465e-08
8	0.00543071	chr3:101828889:C:T	-0.0767	0.0142	7e-08
9	0.0117404	chr3:146430956:C:T	0.1741	0.0352	7.52e-07
9	0.0748328	chr3:146514682:C:T	0.116	0.0218	1.078e-07
9	0.142373	chr3:146517122:G:A	0.1345	0.0247	5.43e-08
9	0.0909546	chr3:146518204:T:C	-0.1179	0.022	8.21e-08
9	0.0543021	chr3:146518374:A:G	-0.1141	0.0217	1.515e-07
9	0.076611	chr3:146520241:A:G	-0.1161	0.0218	1e-07
9	0.0681367	chr3:146520256:A:T	-0.1156	0.0218	1.132e-07
9	0.0565431	chr3:146520389:T:C	-0.1148	0.0218	1.354e-07
9	0.111871	chr3:146521151:A:G	-0.1204	0.0223	7.057e-08
9	0.157933	chr3:146522652:C:T	0.141	0.0258	4.643e-08
9	0.106845	chr3:146522970:G:A	0.1547	0.0287	7.46e-08
10	0.0111256	chr4:25309427:G:A	-0.0746	0.0152	9.736e-07
10	0.00643534	chr4:25309802:C:T	-0.0733	0.0153	1.539e-06
10	0.006244	chr4:25309846:T:C	0.0732	0.0153	1.617e-06
10	0.010485	chr4:25310282:G:A	-0.0842	0.0172	9.413e-07
10	0.0138192	chr4:25310702:A:T	0.0852	0.0172	7.018e-07
10	0.0566182	chr4:25433537:T:C	0.0959	0.0183	1.686e-07
10	0.0193736	chr4:25443770:A:G	-0.1271	0.0253	5.134e-07
10	0.515625	chr4:25446871:A:G	0.0985	0.0174	1.457e-08
10	0.31619	chr4:25447603:G:A	-0.0908	0.0163	2.583e-08
11	0.00259873	chr4:105592817:A:G	-0.1242	0.0249	5.937e-07
11	0.00347322	chr4:105597040:T:A	0.1257	0.0249	4.49e-07
11	0.00291722	chr4:105599695:C:T	0.1248	0.0249	5.365e-07
11	0.00430593	chr4:105602279:C:G	-0.1268	0.0249	3.447e-07
11	0.00545518	chr4:105603573:T:G	-0.128	0.0249	2.658e-07
11	0.00692649	chr4:105605537:C:A	0.1292	0.0249	2.004e-07
11	0.00354147	chr4:105610689:C:T	0.1258	0.0249	4.336e-07
11	0.00414035	chr4:105610984:C:T	0.1266	0.0249	3.642e-07
11	0.00403296	chr4:105629115:C:A	0.1158	0.0228	4.002e-07
11	0.00514083	chr4:105646060:A:G	-0.1277	0.0249	3.064e-07
11	0.00275318	chr4:105654112:A:G	-0.123	0.0246	5.905e-07
11	0.0127052	chr4:105661987:G:A	0.1322	0.0249	1.133e-07
11	0.0212877	chr4:105669131:A:T	-0.1347	0.0249	6.395e-08
11	0.0217361	chr4:105669137:T:G	-0.1348	0.0249	6.292e-08
11	0.0217361	chr4:105672417:T:C	-0.1348	0.0249	6.279e-08
11	0.0289013	chr4:105673359:G:A	0.1378	0.0252	4.43e-08
11	0.00693579	chr4:105676138:G:C	0.0851	0.0164	2.015e-07
11	0.00380932	chr4:105678657:C:T	0.1206	0.0238	4.263e-07
11	0.00388232	chr4:105679181:A:C	-0.1212	0.0239	3.734e-07
11	0.00653178	chr4:105682115:G:A	0.1258	0.0243	2.352e-07
11	0.00866746	chr4:105683033:A:G	-0.1277	0.0244	1.581e-07
11	0.00365695	chr4:105683207:A:G	-0.1204	0.0238	4.411e-07
11	0.00336522	chr4:105683629:G:C	0.121	0.024	4.416e-07
11	0.00412012	chr4:105684563:A:C	-0.122	0.024	3.578e-07
11	0.00476287	chr4:105685451:A:G	-0.1222	0.0239	3.155e-07
11	0.00680454	chr4:105689774:C:T	0.126	0.0243	2.204e-07
11	0.00337092	chr4:105690380:A:C	-0.12	0.0238	4.75e-07
11	0.00680454	chr4:105692596:T:C	-0.126	0.0243	2.203e-07
11	0.00412714	chr4:105694446:C:T	0.1215	0.0239	3.583e-07
11	0.0040438	chr4:105695935:C:A	0.1214	0.0239	3.654e-07
11	0.00337092	chr4:105696204:G:A	0.12	0.0238	4.693e-07
11	0.00396831	chr4:105697062:A:G	-0.1208	0.0238	3.953e-07
11	0.00421226	chr4:105697983:G:T	0.1216	0.0239	3.461e-07
11	0.00653178	chr4:105699826:C:T	0.1258	0.0243	2.32e-07
11	0.00388232	chr4:105700351:G:C	0.1212	0.0239	3.796e-07
11	0.00388797	chr4:105701033:T:C	-0.1207	0.0238	4.107e-07
11	0.00486168	chr4:105702285:G:A	0.1223	0.0239	3.033e-07
11	0.00412714	chr4:105702517:A:T	-0.1215	0.0239	3.581e-07
11	0.00666671	chr4:105703345:T:C	-0.1259	0.0243	2.263e-07
11	0.00453309	chr4:105703372:C:T	0.124	0.0243	3.466e-07
11	0.00413422	chr4:105703643:C:T	0.121	0.0238	3.816e-07
11	0.00501455	chr4:105710713:A:G	-0.1245	0.0243	3.089e-07
11	0.00412714	chr4:105711500:G:A	0.1215	0.0239	3.563e-07
11	0.00380412	chr4:105711872:A:G	-0.1211	0.0239	3.904e-07
11	0.00323454	chr4:105711888:T:A	0.1203	0.0239	4.654e-07
11	0.00447878	chr4:105713579:T:C	-0.1219	0.0239	3.263e-07
11	0.00357918	chr4:105714745:A:G	-0.1208	0.0239	4.141e-07
11	0.00639969	chr4:105715441:A:G	-0.1257	0.0243	2.361e-07
11	0.00357918	chr4:105717099:T:G	-0.1208	0.0239	4.154e-07
11	0.00466615	chr4:105717540:A:G	-0.1221	0.0239	3.086e-07
11	0.00603961	chr4:105718555:A:G	-0.1249	0.0242	2.467e-07
11	0.0040438	chr4:105720951:T:C	-0.1214	0.0239	3.642e-07
11	0.00317174	chr4:105722661:T:A	0.1197	0.0238	5.061e-07
11	0.00683049	chr4:105726142:A:G	-0.1255	0.0242	2.163e-07
11	0.00421226	chr4:105726209:C:T	0.1216	0.0239	3.513e-07
11	0.00568045	chr4:105726522:C:T	0.1246	0.0242	2.637e-07
11	0.00259311	chr4:105727484:C:T	0.1197	0.024	5.888e-07
11	0.00655555	chr4:105728881:A:G	-0.1253	0.0242	2.256e-07
11	0.00447878	chr4:105730094:A:G	-0.1219	0.0239	3.297e-07
11	0.0061645	chr4:105730980:A:G	-0.125	0.0242	2.427e-07
11	0.0040438	chr4:105732477:A:G	-0.1214	0.0239	3.631e-07
11	0.00502714	chr4:105732985:T:C	-0.124	0.0242	3.013e-07
11	0.00741689	chr4:105733687:G:A	0.1259	0.0242	1.994e-07
11	0.00421986	chr4:105734562:T:C	-0.1211	0.0238	3.662e-07
11	0.00396831	chr4:105734919:A:G	-0.1208	0.0238	3.924e-07
11	0.00591733	chr4:105736501:T:G	-0.1248	0.0242	2.509e-07
11	0.00518499	chr4:105737501:G:A	0.1221	0.0238	2.944e-07
11	0.00839633	chr4:105738188:C:A	0.1265	0.0242	1.708e-07
11	0.00373233	chr4:105739167:A:G	-0.1205	0.0238	4.201e-07
11	0.00473027	chr4:105740037:G:A	0.1237	0.0242	3.105e-07
11	0.00506575	chr4:105740813:A:G	-0.1225	0.0239	2.853e-07
11	0.00283599	chr4:105740961:G:A	0.0811	0.0162	5.39e-07
11	0.0039622	chr4:105741535:G:C	0.1213	0.0239	3.691e-07
11	0.00476287	chr4:105742077:C:T	0.1222	0.0239	2.99e-07
11	0.00365695	chr4:105742500:C:T	0.1204	0.0238	4.344e-07
11	0.00413422	chr4:105743267:T:C	-0.121	0.0238	3.686e-07
11	0.00629209	chr4:105744838:T:A	0.1251	0.0242	2.336e-07
11	0.0035109	chr4:105745178:C:G	-0.1202	0.0238	4.5e-07
11	0.00603961	chr4:105746868:T:C	-0.1249	0.0242	2.446e-07
11	0.00421226	chr4:105747389:G:A	0.1216	0.0239	3.425e-07
11	0.00579763	chr4:105748137:C:T	0.1247	0.0242	2.522e-07
11	0.00669155	chr4:105750316:C:T	0.1254	0.0242	2.188e-07
11	0.00629209	chr4:105751354:T:G	-0.1251	0.0242	2.339e-07
11	0.00439673	chr4:105753947:G:A	0.1213	0.0238	3.569e-07
11	0.00429922	chr4:105754789:A:T	-0.1217	0.0239	3.401e-07
11	0.00467662	chr4:105756227:G:A	0.1216	0.0238	3.365e-07
11	0.00448804	chr4:105756384:A:T	-0.1214	0.0238	3.535e-07
11	0.00448804	chr4:105758535:A:G	-0.1214	0.0238	3.521e-07
11	0.00448804	chr4:105758691:G:A	0.1214	0.0238	3.545e-07
11	0.00430735	chr4:105759206:G:A	0.1212	0.0238	3.563e-07
11	0.00629209	chr4:105759879:A:G	-0.1251	0.0242	2.302e-07
11	0.00388797	chr4:105760022:A:G	-0.1207	0.0238	4.003e-07
11	0.0035109	chr4:105761279:T:C	-0.1202	0.0238	4.446e-07
11	0.00380932	chr4:105764476:T:C	-0.1206	0.0238	4.253e-07
11	0.00344017	chr4:105764668:C:A	0.1201	0.0238	4.717e-07
11	0.00497508	chr4:105771316:G:C	0.1219	0.0238	3.181e-07
11	0.00381989	chr4:105771324:A:G	-0.1196	0.0236	3.865e-07
11	0.00344017	chr4:105771787:C:T	0.1201	0.0238	4.544e-07
11	0.00534343	chr4:105772965:C:T	0.1243	0.0242	2.746e-07
11	0.00380932	chr4:105773490:A:G	-0.1206	0.0238	4.171e-07
11	0.00373233	chr4:105775090:T:G	-0.1205	0.0238	4.326e-07
11	0.00502714	chr4:105775620:G:C	0.124	0.0242	2.981e-07
11	0.00418993	chr4:105776097:G:A	0.1231	0.0242	3.65e-07
11	0.00323674	chr4:105779665:C:G	-0.1198	0.0238	4.846e-07
11	0.00412714	chr4:105780522:A:T	-0.1215	0.0239	3.516e-07
11	0.00298377	chr4:105782237:C:T	0.1199	0.0239	5.01e-07
11	0.0040438	chr4:105782386:A:G	-0.1214	0.0239	3.687e-07
11	0.00343695	chr4:105782400:A:G	-0.1206	0.0239	4.323e-07
11	0.00310652	chr4:105784182:G:A	0.1201	0.0239	4.755e-07
11	0.00473027	chr4:105784206:C:G	-0.1237	0.0242	3.175e-07
11	0.00380412	chr4:105786140:T:C	-0.1211	0.0239	3.876e-07
11	0.00492609	chr4:105787607:C:T	0.1239	0.0242	3.072e-07
11	0.00275318	chr4:105787628:C:T	0.119	0.0238	5.788e-07
11	0.00373233	chr4:105788935:A:G	-0.1205	0.0238	4.389e-07
11	0.00380412	chr4:105789297:G:T	0.1211	0.0239	3.842e-07
11	0.00418263	chr4:105789496:T:C	-0.1236	0.0243	3.813e-07
11	0.00591733	chr4:105791189:C:T	0.1248	0.0242	2.48e-07
11	0.0040438	chr4:105792333:G:A	0.1214	0.0239	3.586e-07
11	0.00396831	chr4:105793991:T:A	0.1208	0.0238	4.08e-07
11	0.00357918	chr4:105794967:C:T	0.1208	0.0239	4.117e-07
11	0.00357918	chr4:105795370:T:G	-0.1208	0.0239	4.131e-07
11	0.0040438	chr4:105796382:T:G	-0.1214	0.0239	3.617e-07
11	0.00591733	chr4:105798035:A:G	-0.1248	0.0242	2.531e-07
11	0.00418993	chr4:105798816:G:T	0.1231	0.0242	3.687e-07
11	0.00450685	chr4:105808776:C:T	0.1204	0.0236	3.348e-07
11	0.00357136	chr4:105809185:C:G	-0.1218	0.0241	4.255e-07
11	0.00888286	chr4:105809553:C:A	0.1252	0.0239	1.594e-07
11	0.0075116	chr4:105813189:A:G	-0.1244	0.0239	1.838e-07
11	0.0127302	chr4:105814465:A:T	-0.1269	0.0239	1.072e-07
11	0.0141645	chr4:105814487:C:T	0.1274	0.0239	9.975e-08
11	0.0210428	chr4:105814505:C:T	0.1314	0.0243	6.044e-08
11	0.00720443	chr4:105815779:T:C	-0.1242	0.0239	1.975e-07
11	0.0105562	chr4:105818217:G:A	0.1276	0.0242	1.377e-07
11	0.00738739	chr4:105818436:G:T	0.1238	0.0238	2.071e-07
11	0.00971084	chr4:105820006:G:A	0.1272	0.0242	1.505e-07
11	0.00427532	chr4:105821059:T:C	-0.1232	0.0242	3.595e-07
11	0.00239601	chr4:105824594:T:C	-0.1198	0.0241	6.465e-07
11	0.00892771	chr4:105824791:T:C	-0.1247	0.0238	1.7e-07
11	0.00735635	chr4:105824855:A:G	-0.1243	0.0239	1.912e-07
11	0.00665355	chr4:105824908:C:T	0.1233	0.0238	2.292e-07
11	0.00518499	chr4:105828436:T:A	0.1221	0.0238	2.742e-07
11	0.00264403	chr4:105831183:A:G	-0.1183	0.0237	5.932e-07
11	0.00487345	chr4:105833074:G:C	0.1218	0.0238	2.961e-07
11	0.00581585	chr4:105833190:C:G	-0.1242	0.0241	2.549e-07
11	0.00420474	chr4:105834287:T:A	0.1221	0.024	3.713e-07
11	0.00559893	chr4:105834839:G:A	0.1235	0.024	2.773e-07
11	0.00614218	chr4:105835720:T:C	-0.1224	0.0237	2.404e-07
11	0.00317556	chr4:105835832:A:G	-0.1187	0.0236	5.111e-07
11	0.00553372	chr4:105836899:T:C	-0.1219	0.0237	2.808e-07
11	0.00429117	chr4:105840259:C:G	-0.1222	0.024	3.586e-07
11	0.00587177	chr4:105841192:C:T	0.1227	0.0238	2.402e-07
11	0.00269871	chr4:105841743:C:T	0.1199	0.024	5.922e-07
11	0.0047852	chr4:105844194:C:G	-0.1212	0.0237	3.176e-07
11	0.00323895	chr4:105844368:C:A	0.1193	0.0237	4.856e-07
11	0.00286704	chr4:105845273:T:C	-0.1187	0.0237	5.492e-07
11	0.00239042	chr4:105845339:A:G	-0.1178	0.0237	6.536e-07
11	0.00248868	chr4:105846466:C:T	0.118	0.0237	6.17e-07
11	0.00379896	chr4:105849841:C:T	0.1216	0.024	4.137e-07
11	0.00395615	chr4:105852230:G:T	0.1218	0.024	4.001e-07
11	0.00281073	chr4:105852278:T:C	-0.1161	0.0232	5.579e-07
11	0.00654024	chr4:105854112:C:T	0.1227	0.0237	2.319e-07
11	0.00379896	chr4:105854868:G:C	0.1216	0.024	4.183e-07
11	0.00682042	chr4:105857561:A:C	-0.1229	0.0237	2.259e-07
11	0.00323895	chr4:105858324:A:C	-0.1193	0.0237	4.723e-07
11	0.00519904	chr4:105858768:T:C	-0.1216	0.0237	2.901e-07
11	0.00258777	chr4:105859144:G:A	0.1157	0.0232	6.341e-07
11	0.00346014	chr4:105860479:T:G	-0.1171	0.0232	4.62e-07
11	0.00367943	chr4:105861290:G:A	0.1179	0.0233	4.017e-07
11	0.00428321	chr4:105861772:G:A	0.1227	0.0241	3.412e-07
11	0.00429117	chr4:105863123:G:C	0.1222	0.024	3.716e-07
11	0.00638159	chr4:105863295:C:T	0.1231	0.0238	2.255e-07
11	0.00257905	chr4:105874890:G:C	0.1097	0.022	6.078e-07
11	0.00275318	chr4:105875672:C:G	-0.1105	0.0221	6.098e-07
11	0.00259311	chr4:105879222:A:C	-0.1197	0.024	6.146e-07
11	0.00254194	chr4:105880558:C:T	0.1196	0.024	6.071e-07
11	0.00286558	chr4:105886950:G:A	0.1202	0.024	5.194e-07
11	0.00231749	chr4:105888826:G:A	0.1102	0.0222	6.847e-07
11	0.00395615	chr4:105889390:A:G	-0.1218	0.024	3.856e-07
11	0.00241636	chr4:105892152:A:G	-0.1094	0.022	6.786e-07
11	0.00323236	chr4:105893145:A:G	-0.1208	0.024	4.967e-07
11	0.00349992	chr4:105893931:T:C	-0.1116	0.0221	4.344e-07
11	0.00560904	chr4:105897896:G:A	-0.088	0.0171	2.441e-07
12	0.00307037	chr4:167806668:A:T	0.0697	0.0133	1.543e-07
12	0.00401562	chr4:167810121:G:T	-0.0704	0.0133	1.206e-07
12	0.00519605	chr4:167814341:C:A	-0.0716	0.0134	8.896e-08
12	0.0368845	chr4:167821919:A:T	0.0708	0.0124	1.069e-08
12	0.0758473	chr4:167822543:C:A	-0.0724	0.0124	5.117e-09
12	0.0577717	chr4:167822713:A:T	0.0718	0.0124	6.752e-09
12	0.230117	chr4:167822747:C:A	-0.0754	0.0125	1.557e-09
12	0.0604438	chr4:167822781:A:G	0.0719	0.0124	6.37e-09
12	0.319525	chr4:167824478:A:G	0.0761	0.0125	1.104e-09
12	0.0661768	chr4:167826326:A:G	0.0721	0.0124	5.742e-09
12	0.037386	chr4:167829441:C:T	-0.0754	0.0132	1.094e-08
12	0.0111285	chr4:167829640:A:G	0.0719	0.0131	3.796e-08
12	0.0236651	chr4:167831930:A:T	0.0743	0.0132	1.826e-08
12	0.00909233	chr4:167832791:A:T	0.0714	0.0131	4.608e-08
12	0.0106865	chr4:167834280:A:T	0.0718	0.0131	3.92e-08
13	0.0179921	chr5:132076545:A:G	-0.0859	0.0146	3.899e-09
13	0.0701029	chr5:132077562:G:A	0.0887	0.0145	9.646e-10
13	0.230778	chr5:132422622:A:G	0.1143	0.0181	3.014e-10
13	0.120331	chr5:132423020:T:C	0.1136	0.0183	5.173e-10
13	0.0240328	chr5:132424387:A:G	0.108	0.0182	2.774e-09
13	0.0978415	chr5:132424726:A:G	0.1105	0.0179	7.193e-10
13	0.0400692	chr5:132424758:A:G	0.1084	0.018	1.636e-09
13	0.147837	chr5:132427482:T:C	0.1136	0.0182	3.848e-10
13	0.152838	chr5:132428411:A:G	0.1137	0.0182	3.835e-10
13	0.0549408	chr5:132441275:T:C	-0.1039	0.0171	1.136e-09
14	0.495069	chr19:10352442:G:C	0.4034	0.0365	2.241e-28
14	0.504931	chr19:10381598:C:T	0.3747	0.0341	3.65e-28
15	0.988154	chr19:10414696:G:A	0.2166	0.0232	9.43e-21
16	0.437072	chr6:32621381:A:G	0.085	0.0129	3.846e-11
16	0.358558	chr6:32622457:A:T	0.0846	0.0129	5.767e-11
16	0.0173151	chr6:32681996:G:A	-0.0758	0.0125	1.171e-09
16	0.0050137	chr6:32692598:A:G	0.0819	0.014	4.327e-09
16	0.00364432	chr6:32696148:C:A	-0.073	0.0126	6.789e-09
16	0.0540331	chr6:32697302:T:C	0.0763	0.0122	4.446e-10
16	0.00499111	chr6:32697590:T:G	0.0737	0.0126	4.891e-09
16	0.00734151	chr6:32702531:A:G	0.0781	0.0132	3.246e-09
16	0.011897	chr6:32702687:G:T	-0.0756	0.0126	2.123e-09
16	0.0478872	chr6:32707868:G:A	-0.1677	0.0269	4.601e-10
16	0.00495442	chr6:32714422:T:C	0.1538	0.0263	4.855e-09
17	0.985405	chr6:41522644:G:C	0.3423	0.0368	1.499e-20
18	0.0941629	chr7:75617379:A:G	-0.0817	0.0138	3.429e-09
18	0.0508297	chr7:75618011:C:T	0.0802	0.0138	6.647e-09
18	0.0981535	chr7:75618206:A:G	-0.0818	0.0138	3.113e-09
18	0.126043	chr7:75623396:T:C	-0.0824	0.0138	2.264e-09
18	0.00642622	chr7:75624016:C:T	0.0869	0.016	5.237e-08
18	0.00824926	chr7:75624854:T:C	-0.0767	0.014	4.774e-08
18	0.00924349	chr7:75625516:G:C	0.0726	0.0132	3.737e-08
18	0.0258364	chr7:75626173:A:G	-0.0734	0.0129	1.418e-08
18	0.045207	chr7:75629670:A:G	-0.0747	0.0129	7.605e-09
18	0.0153712	chr7:75631674:T:C	-0.0856	0.0153	1.963e-08
18	0.0269178	chr7:75633879:G:A	0.0866	0.0152	1.358e-08
18	0.0397334	chr7:75634382:C:T	0.0819	0.0142	9.017e-09
18	0.121244	chr7:75634474:C:T	0.0835	0.014	2.241e-09
18	0.00943617	chr7:75635026:A:G	-0.071	0.0129	3.616e-08
18	0.0227386	chr7:75635111:C:T	0.0782	0.0138	1.458e-08
18	0.0300161	chr7:75635447:G:A	0.0869	0.0152	1.221e-08
18	0.0227386	chr7:75636223:C:T	0.0867	0.0153	1.388e-08
18	0.0984737	chr7:75637381:G:A	0.0907	0.0153	3.257e-09
18	0.0880218	chr7:75638296:A:G	-0.0904	0.0153	3.529e-09
18	0.0146216	chr7:75642737:C:T	0.0849	0.0152	2.419e-08
19	0.0674212	chr7:100018668:T:C	-0.0811	0.013	3.962e-10
19	0.187167	chr7:100020229:G:C	0.0807	0.0126	1.524e-10
19	0.109144	chr7:100020983:G:A	0.0796	0.0126	2.784e-10
19	0.0826598	chr7:100022850:G:T	0.0784	0.0125	3.664e-10
19	0.172898	chr7:100031438:C:T	0.0799	0.0125	1.709e-10
19	0.331452	chr7:100032719:C:T	0.0812	0.0125	8.924e-11
20	0.0044807	chr8:60419668:AG:A	0.0829	0.016	2.201e-07
20	0.00504351	chr8:60428117:G:A	0.0635	0.0122	1.896e-07
20	0.00446014	chr8:60428269:T:C	-0.0632	0.0122	2.179e-07
20	0.00446014	chr8:60429152:A:G	-0.0632	0.0122	2.189e-07
20	0.00504351	chr8:60434613:G:A	0.0635	0.0122	1.856e-07
20	0.00484072	chr8:60436791:T:C	-0.0634	0.0122	1.97e-07
20	0.00428163	chr8:60440803:T:G	-0.0631	0.0122	2.164e-07
20	0.0037893	chr8:60446664:G:A	0.0628	0.0122	2.493e-07
20	0.0084212	chr8:60451038:CAGAA:C	-0.0849	0.016	1.166e-07
20	0.0082944	chr8:60462310:G:A	0.0647	0.0122	1.057e-07
20	0.00594708	chr8:60465804:T:A	0.0639	0.0122	1.462e-07
20	0.00701974	chr8:60473974:T:C	-0.0643	0.0122	1.213e-07
20	0.00408339	chr8:60477775:A:C	-0.0635	0.0123	2.295e-07
20	0.00731805	chr8:60479906:A:C	-0.0644	0.0122	1.181e-07
20	0.00464639	chr8:60480165:A:G	-0.0633	0.0122	2.032e-07
20	0.00525513	chr8:60484270:T:C	-0.0636	0.0122	1.702e-07
20	0.00701974	chr8:60485526:A:G	-0.0643	0.0122	1.204e-07
20	0.00673403	chr8:60485601:T:C	-0.0642	0.0122	1.304e-07
20	0.00594708	chr8:60486724:A:G	-0.0639	0.0122	1.792e-07
20	0.0098106	chr8:60487028:C:T	0.0651	0.0122	8.818e-08
20	0.00319345	chr8:60491406:T:C	-0.0634	0.0124	2.859e-07
20	0.00686613	chr8:60493638:T:C	-0.0653	0.0124	1.312e-07
20	0.00296149	chr8:60494696:T:C	-0.0627	0.0123	3.842e-07
20	0.0126444	chr8:60496251:G:A	0.0657	0.0122	7.012e-08
20	0.0098106	chr8:60497312:G:T	0.0651	0.0122	9.026e-08
20	0.00394652	chr8:60498637:C:T	0.0629	0.0122	2.375e-07
20	0.00411053	chr8:60498916:T:C	-0.063	0.0122	2.256e-07
20	0.00308214	chr8:60499691:T:C	-0.0628	0.0123	3.586e-07
20	0.00632787	chr8:60500250:T:C	-0.0651	0.0124	1.433e-07
20	0.0106738	chr8:60503367:G:A	0.0653	0.0122	7.876e-08
20	0.00525513	chr8:60504725:A:G	-0.0636	0.0122	1.729e-07
20	0.0143674	chr8:60505806:C:T	0.066	0.0122	5.694e-08
20	0.0116159	chr8:60505872:C:T	0.0655	0.0122	7.041e-08
20	0.00464639	chr8:60507169:G:A	0.0633	0.0122	1.976e-07
20	0.00594708	chr8:60512009:A:G	-0.0639	0.0122	1.476e-07
20	0.00915491	chr8:60512699:T:C	-0.066	0.0124	9.177e-08
20	0.00380072	chr8:60513815:A:AG	-0.0834	0.0162	2.796e-07
20	0.00613596	chr8:60515721:C:A	0.0645	0.0123	1.729e-07
20	0.0149943	chr8:60519448:G:A	0.0661	0.0122	5.359e-08
20	0.0035754	chr8:60524396:A:AT	-0.0832	0.0162	2.75e-07
20	0.00408339	chr8:60525200:A:G	-0.0635	0.0123	2.447e-07
20	0.0194	chr8:60530433:C:A	0.0667	0.0122	4.1e-08
20	0.0445354	chr8:60532539:C:T	0.0686	0.0122	1.715e-08
20	0.0167647	chr8:60534124:T:A	0.0718	0.0132	5.509e-08
20	0.0116159	chr8:60535189:T:C	-0.0655	0.0122	7.112e-08
20	0.00516529	chr8:60538335:G:A	0.0646	0.0124	1.734e-07
20	0.0170506	chr8:60540625:A:G	-0.0664	0.0122	4.809e-08
20	0.00988315	chr8:60541289:TA:T	0.0854	0.016	9.611e-08
20	0.00659131	chr8:60541357:G:T	0.0652	0.0124	1.32e-07
20	0.0113071	chr8:60543302:A:G	-0.0708	0.0132	7.674e-08
20	0.00537865	chr8:60544450:G:A	0.0647	0.0124	1.626e-07
20	0.00560117	chr8:60544485:T:C	-0.0648	0.0124	1.595e-07
20	0.00461096	chr8:60549736:G:C	0.0638	0.0123	2.111e-07
20	0.00461096	chr8:60551088:A:T	-0.0638	0.0123	2.351e-07
20	0.00306925	chr8:60551668:T:C	-0.0633	0.0124	3.141e-07
20	0.0156496	chr8:60551790:T:C	-0.0662	0.0122	5.068e-08
20	0.0111345	chr8:60552173:C:T	0.0654	0.0122	7.598e-08
20	0.0126444	chr8:60552280:T:C	-0.0657	0.0122	6.543e-08
20	0.00666169	chr8:60555575:T:C	-0.0647	0.0123	1.636e-07
20	0.00639322	chr8:60563982:G:T	0.0646	0.0123	1.682e-07
20	0.0121189	chr8:60564150:C:T	0.0656	0.0122	6.826e-08
20	0.0327017	chr8:60572229:C:G	-0.0679	0.0122	2.386e-08
20	0.0275295	chr8:60573082:T:TAGTC	-0.0996	0.018	3.185e-08
20	0.0299569	chr8:60573807:G:A	0.0677	0.0122	2.594e-08
20	0.00516529	chr8:60576265:T:C	-0.0646	0.0124	1.964e-07
20	0.00808994	chr8:60576300:A:G	-0.0657	0.0124	1.073e-07
20	0.0414704	chr8:60580169:G:A	0.069	0.0123	1.964e-08
20	0.00878464	chr8:60580334:T:C	-0.0659	0.0124	9.597e-08
20	0.0262782	chr8:60581772:C:T	0.0674	0.0122	3.099e-08
20	0.0373155	chr8:60582432:G:C	0.0682	0.0122	2.069e-08
20	0.00320791	chr8:60584391:C:T	0.0629	0.0123	3.13e-07
20	0.00537865	chr8:60591534:A:G	-0.0647	0.0124	1.679e-07
20	0.0077642	chr8:60591634:G:A	0.0656	0.0124	1.121e-07
20	0.00326309	chr8:60597936:ACT:A	0.0829	0.0162	3.015e-07
20	0.0143674	chr8:60599483:G:A	0.066	0.0122	5.83e-08
20	0.00480215	chr8:60600893:A:C	-0.0639	0.0123	2.067e-07
20	0.0039218	chr8:60603130:A:T	-0.0634	0.0123	2.545e-07
20	0.0251585	chr8:60605239:C:T	0.0673	0.0122	3.294e-08
20	0.00303514	chr8:60605714:C:T	0.0796	0.0156	3.242e-07
20	0.00808994	chr8:60606766:T:C	-0.0657	0.0124	1.099e-07
20	0.0274495	chr8:60611439:C:T	0.0675	0.0122	2.997e-08
20	0.0286749	chr8:60612836:G:A	0.0676	0.0122	2.971e-08
20	0.0312982	chr8:60616317:T:G	-0.0678	0.0122	2.542e-08
20	0.0251585	chr8:60621869:A:G	-0.0673	0.0122	3.317e-08
20	0.0156496	chr8:60622336:C:T	0.0662	0.0122	5.402e-08
20	0.00715287	chr8:60623150:G:C	0.0654	0.0124	1.247e-07
20	0.0086491	chr8:60624964:T:C	-0.0648	0.0122	1.035e-07
20	0.00349408	chr8:60626719:A:T	-0.0626	0.0122	2.671e-07
20	0.00365938	chr8:60628714:T:C	-0.0622	0.0121	3.017e-07
20	0.00404084	chr8:60630375:TA:T	0.0836	0.0162	2.3e-07
20	0.00619821	chr8:60633716:A:G	-0.064	0.0122	1.396e-07
21	0.106458	chr9:21172826:G:A	0.5024	0.0906	2.924e-08
21	0.00714913	chr9:21198663:G:T	0.1364	0.0272	5.478e-07
21	0.00336876	chr9:21203243:T:C	-0.1389	0.0286	1.165e-06
21	0.00500707	chr9:21203294:T:G	-0.1329	0.0269	8.019e-07
21	0.00341031	chr9:21203885:A:G	-0.1312	0.027	1.128e-06
21	0.00443124	chr9:21205709:T:G	-0.1327	0.027	8.771e-07
21	0.00221773	chr9:21205944:A:G	-0.1654	0.0347	1.922e-06
21	0.00405949	chr9:21206082:T:G	-0.1322	0.027	9.64e-07
21	0.00398913	chr9:21206267:C:A	0.1321	0.027	9.852e-07
21	0.532274	chr9:21206606:C:G	-0.5284	0.0905	5.261e-09
21	0.00263943	chr9:21207301:T:G	-0.1571	0.0327	1.53e-06
21	0.00392004	chr9:21207335:C:G	-0.1408	0.0288	1.045e-06
21	0.00184114	chr9:21207653:G:A	0.1276	0.027	2.307e-06
21	0.00351889	chr9:21208168:T:G	-0.1343	0.0276	1.098e-06
21	0.00340131	chr9:21208212:A:G	-0.1341	0.0276	1.151e-06
21	0.00221871	chr9:21208415:A:G	-0.1287	0.027	1.866e-06
21	0.00254362	chr9:21208684:A:G	-0.1295	0.027	1.631e-06
21	0.00344508	chr9:21208918:A:C	-0.1298	0.0267	1.146e-06
21	0.00189034	chr9:21210598:C:G	-0.1358	0.0287	2.179e-06
21	0.00135601	chr9:21210623:C:A	0.1309	0.0281	3.207e-06
21	0.00149291	chr9:21210848:C:T	0.1315	0.0281	2.859e-06
21	0.00220921	chr9:21211684:C:T	0.1363	0.0286	1.926e-06
21	0.00105148	chr9:21211828:C:A	0.1293	0.0281	4.298e-06
21	0.00091059	chr9:21215765:A:T	-0.1293	0.0283	4.899e-06
21	0.00175399	chr9:21216184:A:G	-0.1358	0.0288	2.384e-06
21	0.00089836	chr9:21216865:A:G	-0.1283	0.0281	4.986e-06
21	0.00191255	chr9:21217167:T:C	-0.1354	0.0286	2.125e-06
21	0.00143004	chr9:21217954:G:C	0.1331	0.0285	2.991e-06
21	0.00191255	chr9:21218144:G:T	0.1354	0.0286	2.183e-06
21	0.00105148	chr9:21220675:T:G	-0.1293	0.0281	4.142e-06
21	0.00202286	chr9:21226521:C:T	0.1367	0.0288	2.02e-06
21	0.00164948	chr9:21228290:C:T	0.134	0.0285	2.642e-06
21	0.00156321	chr9:21230682:A:G	-0.1346	0.0287	2.664e-06
21	0.00143004	chr9:21231507:T:C	-0.1331	0.0285	3.093e-06
21	0.00143718	chr9:21233751:C:T	0.135	0.0289	3.096e-06
21	0.00164948	chr9:21234563:G:T	0.134	0.0285	2.612e-06
21	0.108766	chr9:21236568:G:T	0.5294	0.0954	2.912e-08
21	0.00112963	chr9:21238751:T:G	-0.1316	0.0285	3.972e-06
21	0.0018984	chr9:21241601:G:A	0.1363	0.0288	2.139e-06
21	0.00101284	chr9:21243351:A:G	-0.1309	0.0285	4.493e-06
21	0.00219055	chr9:21243904:G:C	0.1372	0.0288	1.828e-06
21	0.00155556	chr9:21245194:G:T	0.1341	0.0286	2.717e-06
21	0.00245012	chr9:21259191:G:A	0.1379	0.0288	1.648e-06
21	0.00139277	chr9:21265799:C:G	-0.132	0.0283	3.17e-06
21	0.00108092	chr9:21266901:G:T	0.1327	0.0288	4.237e-06
21	0.00191255	chr9:21273378:C:A	0.1354	0.0286	2.175e-06
21	0.00187417	chr9:21283655:T:C	-0.1348	0.0285	2.272e-06
21	0.0021144	chr9:21284762:A:G	-0.1346	0.0283	1.998e-06
21	0.00111212	chr9:21286890:C:T	0.1315	0.0285	4.031e-06
21	0.00210532	chr9:21288624:A:G	-0.136	0.0286	1.966e-06
21	0.00235615	chr9:21290368:C:A	0.1367	0.0286	1.811e-06
21	0.00165731	chr9:21292349:T:G	-0.1345	0.0286	2.544e-06
21	0.00166019	chr9:21294212:T:C	-0.1331	0.0283	2.667e-06
21	0.00225629	chr9:21294504:G:A	0.135	0.0283	1.884e-06
21	0.00300469	chr9:21295100:G:T	0.1382	0.0286	1.409e-06
21	0.00116782	chr9:21307073:G:A	0.1332	0.0288	3.79e-06
21	0.00111484	chr9:21307341:G:A	0.1329	0.0288	4e-06
21	0.00117006	chr9:21312009:G:A	0.1346	0.0291	3.789e-06
21	0.00124419	chr9:21313526:C:T	0.135	0.0291	3.596e-06
21	0.00130302	chr9:21314640:C:T	0.1353	0.0291	3.418e-06
21	0.00132326	chr9:21317068:C:G	-0.1354	0.0291	3.351e-06
21	0.00665902	chr9:21318893:G:T	0.1375	0.0275	5.913e-07
21	0.00132241	chr9:21322732:T:C	-0.134	0.0288	3.206e-06
21	0.00198381	chr9:21323202:C:G	-0.138	0.0291	2.128e-06
21	0.00126062	chr9:21323589:G:C	0.1323	0.0285	3.48e-06
21	0.00223406	chr9:21328246:C:T	0.1378	0.0289	1.904e-06
21	0.0035692	chr9:21329496:T:A	0.1412	0.029	1.106e-06
21	0.00323937	chr9:21329499:A:C	-0.1406	0.029	1.229e-06
21	0.00223406	chr9:21329609:C:A	0.1378	0.0289	1.91e-06
21	0.00238113	chr9:21329892:A:C	-0.1382	0.0289	1.776e-06
21	0.00213819	chr9:21332578:A:C	-0.138	0.029	1.884e-06
21	0.00210462	chr9:21332636:C:G	-0.1379	0.029	1.92e-06
21	0.00340787	chr9:21333255:T:C	-0.1414	0.0291	1.201e-06
21	0.00433837	chr9:21337037:G:A	0.1424	0.029	9.079e-07
21	0.00406439	chr9:21339366:C:A	0.142	0.029	9.797e-07
21	0.00380841	chr9:21340722:G:A	0.1416	0.029	1.056e-06
21	0.00368678	chr9:21341619:C:A	0.1414	0.029	1.105e-06
21	0.00361242	chr9:21341881:T:G	-0.1403	0.0288	1.112e-06
21	0.00312861	chr9:21346641:G:A	0.1399	0.0289	1.338e-06
21	0.00340787	chr9:21349987:C:A	0.1414	0.0291	1.187e-06
21	0.00112903	chr9:21352136:T:C	-0.1219	0.0264	3.852e-06
21	0.00102751	chr9:21352176:G:A	0.1218	0.0265	4.484e-06
21	0.00124643	chr9:21352637:C:T	0.1313	0.0283	3.371e-06
21	0.00329205	chr9:21352905:G:A	0.1407	0.029	1.227e-06
21	0.00182912	chr9:21353533:G:T	0.1389	0.0294	2.252e-06
21	0.00174609	chr9:21354186:T:C	-0.1386	0.0294	2.348e-06
21	0.00110329	chr9:21357651:A:T	-0.1356	0.0294	3.936e-06
21	0.00165462	chr9:21360576:G:A	0.482	0.1025	2.568e-06
21	0.00122694	chr9:21361485:G:A	0.1363	0.0294	3.527e-06
21	0.00089293	chr9:21362134:C:G	-0.131	0.0287	4.906e-06
21	0.000920781	chr9:21362399:T:C	-0.1344	0.0294	4.958e-06
21	0.00112013	chr9:21363061:T:G	-0.1357	0.0294	3.954e-06
21	0.00113723	chr9:21364272:A:G	-0.1358	0.0294	3.827e-06
21	0.00110073	chr9:21396689:T:C	-0.1259	0.0273	3.984e-06
22	0.0350142	chr9:33421222:C:T	0.0913	0.0167	4.315e-08
22	0.0410088	chr9:33422520:T:C	-0.0896	0.0163	3.821e-08
22	0.141115	chr9:33425186:GTAAC:G	0.0979	0.0171	9.705e-09
22	0.0853195	chr9:33425462:T:C	-0.0845	0.015	1.865e-08
22	0.137161	chr9:33425570:G:A	0.0858	0.015	1.16e-08
22	0.118429	chr9:33425586:G:T	0.0854	0.015	1.373e-08
22	0.0346786	chr9:33425787:T:C	-0.1022	0.0187	4.557e-08
22	0.0894268	chr9:33425965:G:A	0.0914	0.0162	1.882e-08
22	0.0652871	chr9:33426457:T:G	-0.0832	0.0149	2.644e-08
22	0.0515823	chr9:33426485:A:G	-0.0831	0.015	3.032e-08
22	0.0822844	chr9:33426685:C:G	-0.0844	0.015	1.963e-08
22	0.0822844	chr9:33426686:A:G	-0.0844	0.015	1.936e-08
23	0.966198	chr9:133271182:T:C	0.1226	0.0148	1.032e-16
24	0.00165252	chr10:79468285:T:C	-0.0707	0.015	2.312e-06
24	0.001096	chr10:79502116:G:A	-0.0966	0.0209	3.666e-06
24	0.00987737	chr10:79539958:G:C	-0.1273	0.025	3.748e-07
24	0.0702275	chr10:79539959:G:C	-0.1342	0.0245	4.535e-08
24	0.00917454	chr10:79556699:C:A	0.0726	0.0143	4.131e-07
24	0.00982468	chr10:79556700:C:T	0.0728	0.0143	3.846e-07
24	0.00110225	chr10:79558486:C:T	0.0675	0.0146	3.665e-06
24	0.00339397	chr10:79577610:C:T	-0.0745	0.0153	1.088e-06
24	0.00112852	chr10:79580798:G:A	-0.0972	0.021	3.791e-06
24	0.00126063	chr10:79600287:C:A	-0.0698	0.015	3.407e-06
24	0.00104941	chr10:79612817:A:G	0.0678	0.0147	4.219e-06
24	0.0181629	chr10:79614895:C:T	0.0777	0.0149	1.82e-07
24	0.00535958	chr10:79615230:T:C	-0.0725	0.0146	7.389e-07
24	0.00366966	chr10:79617234:T:A	0.0728	0.0149	1.113e-06
24	0.000679911	chr10:79619690:A:G	-0.0668	0.0148	6.127e-06
24	0.000787942	chr10:79630621:C:T	0.0673	0.0148	5.25e-06
24	0.00188058	chr10:79634012:A:G	-0.0716	0.0151	2.01e-06
24	0.029615	chr10:79639809:C:G	-0.0802	0.0151	1.142e-07
24	0.0101398	chr10:79645797:T:A	0.1152	0.0226	3.252e-07
24	0.0723597	chr10:79646308:T:C	-0.0817	0.0149	3.794e-08
24	0.0508876	chr10:79653283:G:C	0.0807	0.0149	6.071e-08
24	0.0252526	chr10:79656046:G:A	0.0792	0.015	1.381e-07
24	0.0162095	chr10:79656346:T:G	-0.0784	0.0151	2.052e-07
24	0.0175615	chr10:79657795:G:C	0.0776	0.0149	2.066e-07
24	0.00762583	chr10:79663389:G:C	0.0776	0.0154	4.676e-07
24	0.00147637	chr10:79675406:A:G	-0.0933	0.0199	2.701e-06
24	0.0224445	chr10:79686046:A:G	-0.0778	0.0148	1.464e-07
24	0.0274029	chr10:79817858:G:T	-0.0805	0.0152	1.162e-07
24	0.00438416	chr10:79819135:C:T	-0.0773	0.0157	7.77e-07
24	0.00542145	chr10:79819869:T:C	0.078	0.0157	7.022e-07
24	0.00290889	chr10:79834529:C:T	-0.1093	0.0226	1.392e-06
24	0.0027716	chr10:79836744:G:T	-0.1081	0.0224	1.411e-06
24	0.000763657	chr10:79889812:G:A	0.0622	0.0137	5.695e-06
24	0.0805684	chr10:79896305:T:C	-0.0776	0.0141	4.118e-08
24	0.000651394	chr10:79899019:G:A	0.0617	0.0137	6.558e-06
24	0.000852427	chr10:79899434:A:C	-0.063	0.0138	5.194e-06
24	0.000788453	chr10:79902710:T:C	-0.0623	0.0137	5.338e-06
24	0.000814095	chr10:79904639:G:C	0.0624	0.0137	5.032e-06
24	0.000716489	chr10:79909718:A:G	-0.062	0.0137	5.857e-06
24	0.000868043	chr10:79910108:G:A	0.0626	0.0137	4.825e-06
24	0.00122569	chr10:79922889:A:G	-0.0632	0.0136	3.515e-06
24	0.000884196	chr10:79923822:G:C	0.0622	0.0136	4.913e-06
24	0.000651547	chr10:79929985:G:T	0.0608	0.0135	6.616e-06
24	0.000844018	chr10:79930616:G:C	0.0616	0.0135	5.167e-06
24	0.000651547	chr10:79931278:A:G	-0.0608	0.0135	6.394e-06
24	0.000930853	chr10:79940334:A:G	-0.0619	0.0135	4.82e-06
24	0.00118603	chr10:79941966:T:C	-0.0631	0.0136	3.573e-06
24	0.332776	chr10:79946568:A:G	-0.0761	0.0132	7.576e-09
24	0.00129966	chr10:79951311:C:G	-0.0713	0.0153	3.182e-06
24	0.000999689	chr10:79952684:C:T	0.0704	0.0153	4.206e-06
24	0.00129966	chr10:79964128:C:T	0.0713	0.0153	3.217e-06
24	0.00119037	chr10:79964780:T:A	0.071	0.0153	3.439e-06
24	0.00242653	chr10:79969516:G:A	0.0686	0.0143	1.542e-06
24	0.00155099	chr10:79970823:T:C	-0.0719	0.0153	2.667e-06
24	0.00361573	chr10:79973266:A:C	-0.0708	0.0145	1.067e-06
24	0.00398602	chr10:79975318:A:C	-0.0711	0.0145	9.433e-07
24	0.0080184	chr10:79979389:G:A	0.0717	0.0142	4.573e-07
24	0.00114016	chr10:79980164:C:A	0.069	0.0149	3.461e-06
24	0.00572295	chr10:79981386:A:G	-0.0727	0.0146	6.789e-07
24	0.00469363	chr10:79982904:A:T	-0.0716	0.0145	8.254e-07
24	0.00631684	chr10:79983822:T:C	-0.0725	0.0145	6.073e-07
24	0.0234377	chr10:79986521:G:T	0.0774	0.0147	1.443e-07
24	0.00114591	chr10:79996792:A:G	-0.0579	0.0125	3.644e-06
24	0.00329402	chr10:79999239:A:G	-0.0603	0.0124	1.242e-06
24	0.00138479	chr10:80000198:G:A	0.0617	0.0132	2.985e-06
24	0.0030532	chr10:80000907:T:C	-0.0727	0.015	1.293e-06
24	0.00397342	chr10:80002591:T:A	0.0706	0.0144	9.459e-07
24	0.000852427	chr10:80012807:A:G	-0.063	0.0138	4.814e-06
24	0.000938167	chr10:80012826:A:G	-0.0633	0.0138	4.399e-06
24	0.00259363	chr10:80030127:G:C	0.0664	0.0138	1.53e-06
24	0.00464442	chr10:80030279:C:A	0.0691	0.014	7.703e-07
24	0.000962268	chr10:80069261:C:G	-0.3394	0.0739	4.423e-06
25	0.999999	chr11:1219991:G:T	-0.1544	0.0204	3.83e-14
26	0.271363	chr11:34479140:G:A	-0.1233	0.0126	1.678e-22
26	0.229031	chr11:34480495:C:T	-0.1221	0.0125	1.673e-22
26	0.499605	chr11:34482745:G:A	-0.1241	0.0126	1.017e-22
27	0.407865	chr12:112919404:G:A	0.1009	0.0128	3.154e-15
27	0.585878	chr12:112919637:G:A	0.1015	0.0128	2.77e-15
28	0.997906	chr12:132481571:G:A	0.101	0.0123	2.111e-16
29	0.992006	chr13:112881427:C:T	0.1402	0.0146	9.603e-22
30	0.117038	chr16:89132700:G:A	0.1346	0.017	2.893e-15
30	0.880775	chr16:89196249:G:A	0.1455	0.0178	2.617e-16
31	0.0212256	chr17:39970859:G:A	-0.07	0.012	4.945e-09
31	0.015864	chr17:39972395:C:T	-0.0688	0.0119	8.255e-09
31	0.0280221	chr17:39972461:G:A	-0.07	0.0119	4.522e-09
31	0.0373796	chr17:39973743:A:T	0.0706	0.0119	3.445e-09
31	0.0242846	chr17:39974934:C:A	-0.0697	0.0119	5.442e-09
31	0.0668916	chr17:39978636:T:C	0.0724	0.012	1.433e-09
31	0.0104203	chr17:39981370:C:T	0.0679	0.0119	1.071e-08
31	0.0732096	chr17:39989575:A:G	0.0744	0.0123	1.731e-09
31	0.0172772	chr17:39994239:T:C	-0.0713	0.0123	7.117e-09
31	0.0550971	chr17:39994351:C:T	-0.0744	0.0124	1.825e-09
31	0.0550971	chr17:39997622:T:A	-0.0744	0.0124	1.952e-09
31	0.0346122	chr17:39998342:A:G	0.0734	0.0124	3.008e-09
31	0.010641	chr17:40000459:C:T	-0.0708	0.0124	1.017e-08
31	0.0190904	chr17:40000768:C:G	0.0721	0.0124	6.644e-09
31	0.019977	chr17:40001742:C:T	-0.0722	0.0124	5.426e-09
31	0.0127232	chr17:40001880:C:T	-0.0712	0.0124	9.025e-09
31	0.0929377	chr17:40003082:T:C	-0.0749	0.0123	1.154e-09
31	0.0229002	chr17:40003755:C:T	-0.0725	0.0124	4.911e-09
31	0.0397662	chr17:40004501:C:T	-0.0737	0.0124	2.581e-09
31	0.0229002	chr17:40005570:T:C	0.0725	0.0124	4.776e-09
31	0.0140686	chr17:40007042:T:C	0.072	0.0125	9.294e-09
31	0.010641	chr17:40007314:G:A	-0.0708	0.0124	1.227e-08
31	0.0119801	chr17:40007772:T:G	0.0682	0.0119	1.025e-08
31	0.010641	chr17:40008217:G:A	-0.0708	0.0124	1.238e-08
31	0.0330513	chr17:40008598:T:C	0.0733	0.0124	3.247e-09
31	0.0116342	chr17:40009045:C:A	-0.071	0.0124	1.123e-08
31	0.00879088	chr17:40009288:T:C	0.0681	0.012	1.211e-08
31	0.0346122	chr17:40009750:G:A	-0.0734	0.0124	3.114e-09
31	0.00931231	chr17:40010012:A:T	0.0705	0.0124	1.378e-08
31	0.019977	chr17:40011260:A:G	0.0722	0.0124	5.424e-09
31	0.0250907	chr17:40011374:A:G	0.0727	0.0124	4.346e-09
31	0.0101776	chr17:40015415:C:G	0.0707	0.0124	1.126e-08
31	0.012021	chr17:40018602:T:G	0.0705	0.0123	1.16e-08
31	0.00589076	chr17:40021029:T:C	0.0689	0.0123	2.385e-08
31	0.0229002	chr17:40022374:A:G	0.0725	0.0124	5.02e-09
31	0.0111262	chr17:40023037:G:A	-0.0709	0.0124	9.909e-09
31	0.016666	chr17:40028327:C:T	0.0718	0.0124	7.8e-09
31	0.00573792	chr17:40033540:T:C	-0.0694	0.0124	2.132e-08
32	0.00154807	chr17:45630254:G:T	-0.1175	0.0151	8.382e-15
32	0.00133131	chr17:45630585:C:T	-0.1172	0.0151	9.577e-15
32	0.0013999	chr17:45630589:C:A	-0.1173	0.0151	8.911e-15
32	0.00162804	chr17:45632501:T:G	0.1176	0.0151	7.885e-15
32	0.00154807	chr17:45632527:A:G	0.1175	0.0151	8.414e-15
32	0.00231898	chr17:45632761:T:A	-0.1183	0.0151	5.244e-15
32	0.00154807	chr17:45633005:G:A	-0.1175	0.0151	8.006e-15
32	0.00171221	chr17:45633018:A:C	0.1177	0.0151	7.499e-15
32	0.000985715	chr17:45633946:C:T	-0.1166	0.0151	1.161e-14
32	0.00147209	chr17:45634173:G:C	-0.1174	0.0151	7.88e-15
32	0.00171221	chr17:45634971:C:T	-0.1177	0.0151	6.704e-15
32	0.00154807	chr17:45635098:G:A	-0.1175	0.0151	7.176e-15
32	0.00105031	chr17:45635291:T:C	0.1175	0.0152	1.242e-14
32	0.00284112	chr17:45636559:A:G	0.1187	0.0151	4.043e-15
32	0.00171221	chr17:45637307:A:T	0.1177	0.0151	6.547e-15
32	0.00147209	chr17:45637484:G:A	-0.1174	0.0151	7.724e-15
32	0.0014162	chr17:45638253:G:C	-0.1181	0.0152	9.166e-15
32	0.00162804	chr17:45639519:A:G	0.1176	0.0151	6.993e-15
32	0.00089205	chr17:45640049:A:G	0.1164	0.0151	1.375e-14
32	0.000570385	chr17:45643917:G:C	-0.1155	0.0151	1.975e-14
32	0.000742512	chr17:45644091:C:T	-0.1168	0.0152	1.661e-14
32	0.000985715	chr17:45645823:G:A	-0.1166	0.0151	1.068e-14
32	0.000331748	chr17:45647846:G:A	-0.1144	0.0151	3.597e-14
32	0.000468086	chr17:45648396:G:A	-0.1151	0.0151	2.476e-14
32	0.000570385	chr17:45648626:G:A	-0.1155	0.0151	2.011e-14
32	0.000599342	chr17:45648759:A:C	0.1156	0.0151	1.898e-14
32	0.000468086	chr17:45649208:T:C	0.1151	0.0151	2.632e-14
32	0.000599342	chr17:45649222:C:T	-0.1156	0.0151	2.022e-14
32	0.000629796	chr17:45650521:A:T	0.1157	0.0151	1.795e-14
32	0.000807421	chr17:45650771:G:A	-0.1162	0.0151	1.384e-14
32	0.000819683	chr17:45652018:G:A	-0.117	0.0152	1.516e-14
32	0.000599342	chr17:45652066:C:T	-0.1156	0.0151	1.933e-14
32	0.00165356	chr17:45653232:G:A	-0.1262	0.0162	6.641e-15
32	0.000468086	chr17:45653270:G:T	-0.1151	0.0151	2.535e-14
32	0.000768216	chr17:45654353:A:C	0.1161	0.0151	1.464e-14
32	0.000516666	chr17:45655682:A:T	0.1153	0.0151	2.289e-14
32	0.00070674	chr17:45656617:G:A	-0.1167	0.0152	1.752e-14
32	0.00054285	chr17:45656938:T:C	0.1154	0.0151	2.107e-14
32	0.00070674	chr17:45657137:A:G	0.1167	0.0152	1.742e-14
32	0.000468086	chr17:45657277:T:C	0.1151	0.0151	2.59e-14
32	0.00054285	chr17:45657910:C:T	-0.1154	0.0151	2.09e-14
32	0.000516666	chr17:45659397:C:T	-0.1153	0.0151	2.164e-14
32	0.00054285	chr17:45659674:G:A	-0.1154	0.0151	2.094e-14
32	0.000468086	chr17:45661261:T:G	0.1151	0.0151	2.461e-14
32	0.000807421	chr17:45661310:C:A	-0.1162	0.0151	1.488e-14
32	0.000424145	chr17:45663490:C:T	-0.1149	0.0151	2.687e-14
32	0.000424145	chr17:45663601:C:T	-0.1149	0.0151	2.945e-14
32	0.000322569	chr17:45663662:A:G	0.1151	0.0152	2.961e-14
32	0.000570385	chr17:45664086:C:T	-0.1155	0.0151	1.992e-14
32	0.000445564	chr17:45669052:T:A	-0.115	0.0151	3.197e-14
32	0.00054285	chr17:45669473:T:C	0.1154	0.0151	2.096e-14
32	0.000491766	chr17:45670311:C:T	-0.1152	0.0151	2.299e-14
32	0.000516666	chr17:45670317:G:A	-0.1153	0.0151	2.177e-14
32	0.000468086	chr17:45670680:C:T	-0.1151	0.0151	2.4e-14
32	0.000384394	chr17:45670735:A:G	0.1147	0.0151	3.086e-14
32	0.00054285	chr17:45671046:A:G	0.1154	0.0151	2.161e-14
32	0.000819683	chr17:45671802:G:C	-0.117	0.0152	1.516e-14
32	0.000365961	chr17:45671895:T:C	0.1146	0.0151	3.718e-14
32	0.00054285	chr17:45672088:G:A	-0.1154	0.0151	2.204e-14
32	0.000384394	chr17:45672583:G:A	-0.1147	0.0151	3.06e-14
32	0.000570385	chr17:45672644:G:A	-0.1155	0.0151	2e-14
32	0.000516666	chr17:45672771:G:C	-0.1153	0.0151	2.259e-14
32	0.000570385	chr17:45673573:T:C	0.1155	0.0151	2.029e-14
32	0.000516666	chr17:45675200:C:T	-0.1153	0.0151	2.291e-14
32	0.00054285	chr17:45676088:A:G	0.1154	0.0151	2.054e-14
32	0.000516666	chr17:45676276:A:G	0.1153	0.0151	2.207e-14
32	0.00054285	chr17:45676644:T:C	0.1154	0.0151	2.115e-14
32	0.000468086	chr17:45676843:G:C	-0.1151	0.0151	2.423e-14
32	0.000661825	chr17:45677139:A:C	0.1158	0.0151	1.728e-14
32	0.00165356	chr17:45678974:T:C	0.1262	0.0162	6.268e-15
32	0.000491766	chr17:45679010:G:C	-0.1152	0.0151	2.368e-14
32	0.000468086	chr17:45679467:C:A	-0.1151	0.0151	2.627e-14
32	0.000403772	chr17:45679544:T:C	0.1148	0.0151	3.134e-14
32	0.000695512	chr17:45679795:C:T	-0.1159	0.0151	1.646e-14
32	0.000949328	chr17:45680084:C:A	-0.1281	0.0166	1.203e-14
32	0.000392054	chr17:45680410:T:C	0.1155	0.0152	2.605e-14
32	0.000432332	chr17:45680411:C:T	-0.1157	0.0152	2.376e-14
32	0.000629796	chr17:45681376:T:C	0.1157	0.0151	1.82e-14
32	0.000355589	chr17:45682060:C:T	-0.1153	0.0152	3.569e-14
32	0.00054285	chr17:45682714:C:A	-0.1154	0.0151	2.338e-14
32	0.000384394	chr17:45682826:A:G	0.1147	0.0151	3.019e-14
32	0.000525989	chr17:45683023:A:G	0.1161	0.0152	2.414e-14
32	0.000491766	chr17:45683150:A:T	0.1152	0.0151	2.282e-14
32	0.000445564	chr17:45683211:G:A	-0.115	0.0151	2.562e-14
32	0.000516666	chr17:45683233:A:C	0.1153	0.0151	2.242e-14
32	0.00054285	chr17:45683319:T:C	0.1154	0.0151	2.088e-14
32	0.000403772	chr17:45684015:A:G	0.1148	0.0151	2.965e-14
32	0.00054285	chr17:45684116:T:C	0.1154	0.0151	2.127e-14
32	0.000445564	chr17:45684490:C:T	-0.115	0.0151	2.552e-14
32	0.000516666	chr17:45684573:G:C	-0.1153	0.0151	2.186e-14
32	0.000384394	chr17:45684608:C:A	-0.1147	0.0151	3.06e-14
32	0.00264998	chr17:45684889:T:C	0.1272	0.0162	3.992e-15
32	0.000384394	chr17:45685063:C:T	-0.1147	0.0151	3.042e-14
32	0.000476827	chr17:45685188:A:G	0.1159	0.0152	2.737e-14
32	0.000491766	chr17:45685228:A:T	0.1152	0.0151	2.311e-14
32	0.00054285	chr17:45685480:A:G	0.1154	0.0151	2.094e-14
32	0.00054285	chr17:45685641:T:C	0.1154	0.0151	2.046e-14
32	0.00219342	chr17:45685875:C:T	-0.1268	0.0162	4.701e-15
32	0.000403772	chr17:45687012:G:A	-0.1148	0.0151	2.885e-14
32	0.000599342	chr17:45687199:A:G	0.1156	0.0151	1.903e-14
32	0.000516666	chr17:45687430:G:T	-0.1153	0.0151	2.151e-14
32	0.000384394	chr17:45687481:G:A	-0.1147	0.0151	3.082e-14
32	0.00054285	chr17:45688015:G:C	-0.1154	0.0151	2.066e-14
32	0.000516666	chr17:45688412:C:T	-0.1153	0.0151	2.193e-14
32	0.000445564	chr17:45688986:G:C	-0.115	0.0151	2.422e-14
32	0.000365961	chr17:45689049:A:G	0.1146	0.0151	3.354e-14
32	0.000365961	chr17:45689052:C:T	-0.1146	0.0151	3.334e-14
32	0.000403772	chr17:45690172:A:G	0.1148	0.0151	2.826e-14
32	0.000424145	chr17:45690449:C:T	-0.1149	0.0151	2.663e-14
32	0.000365961	chr17:45691101:C:T	-0.1146	0.0151	3.049e-14
32	0.000384394	chr17:45691267:G:A	-0.1147	0.0151	2.985e-14
32	0.000609588	chr17:45691337:C:T	-0.1164	0.0152	1.924e-14
32	0.000331748	chr17:45691361:G:A	-0.1144	0.0151	3.321e-14
32	0.000516666	chr17:45691722:T:C	0.1153	0.0151	2.166e-14
32	0.000516666	chr17:45691911:C:G	0.1153	0.0151	2.206e-14
32	0.000468086	chr17:45691955:A:C	0.1151	0.0151	2.42e-14
32	0.000468086	chr17:45693050:T:C	0.1151	0.0151	2.404e-14
32	0.000516666	chr17:45693077:T:C	0.1153	0.0151	2.181e-14
32	0.000445564	chr17:45693229:A:G	0.115	0.0151	2.548e-14
32	0.000468086	chr17:45693629:G:A	-0.1151	0.0151	2.404e-14
32	0.00054285	chr17:45693827:T:C	0.1154	0.0151	2.005e-14
32	0.000516666	chr17:45694127:G:A	-0.1153	0.0151	2.104e-14
32	0.000516666	chr17:45694261:A:G	0.1153	0.0151	2.149e-14
32	0.000445564	chr17:45694652:G:T	-0.115	0.0151	2.501e-14
32	0.000365961	chr17:45695041:C:T	-0.1146	0.0151	3.118e-14
32	0.000348427	chr17:45695174:G:A	-0.1145	0.0151	3.319e-14
32	0.000468086	chr17:45695719:G:A	-0.1151	0.0151	2.306e-14
32	0.000500794	chr17:45695882:A:T	0.116	0.0152	2.377e-14
32	0.000403772	chr17:45696081:T:C	0.1148	0.0151	2.703e-14
32	0.000491766	chr17:45696241:T:G	0.1152	0.0151	2.223e-14
32	0.000384394	chr17:45696418:C:A	-0.1147	0.0151	2.923e-14
32	0.000424145	chr17:45696511:A:T	0.1149	0.0151	2.612e-14
32	0.000491766	chr17:45697131:A:T	0.1152	0.0151	2.288e-14
32	0.000365961	chr17:45697479:C:T	-0.1146	0.0151	3.112e-14
32	0.000445564	chr17:45697649:T:C	0.115	0.0151	2.493e-14
32	0.000491766	chr17:45697779:G:A	-0.1152	0.0151	2.255e-14
32	0.000491766	chr17:45698036:T:C	0.1152	0.0151	2.272e-14
32	0.000424145	chr17:45698180:A:G	0.1149	0.0151	2.523e-14
32	0.000403772	chr17:45698563:C:G	0.1148	0.0151	2.734e-14
32	0.000491766	chr17:45699579:T:C	0.1152	0.0151	2.232e-14
32	0.000348427	chr17:45700212:C:T	-0.1145	0.0151	3.161e-14
32	0.000424145	chr17:45700637:T:A	-0.1149	0.0151	2.65e-14
32	0.000384394	chr17:45701386:C:T	-0.1147	0.0151	3.187e-14
32	0.000599342	chr17:45701462:T:G	0.1156	0.0151	1.826e-14
32	0.000491766	chr17:45701985:G:A	-0.1152	0.0151	2.312e-14
32	0.000348427	chr17:45702053:T:A	-0.1145	0.0151	3.255e-14
32	0.000411692	chr17:45702291:T:C	0.1156	0.0152	2.992e-14
32	0.000348427	chr17:45703195:C:T	-0.1145	0.0151	3.264e-14
32	0.000445564	chr17:45704060:T:C	0.115	0.0151	2.574e-14
32	0.00173313	chr17:45704139:C:T	-0.1263	0.0162	5.867e-15
32	0.000516666	chr17:45704938:T:C	0.1153	0.0151	2.105e-14
32	0.000500794	chr17:45705192:T:C	0.116	0.0152	2.317e-14
32	0.00103624	chr17:45705327:A:G	0.1167	0.0151	9.491e-15
32	0.000445564	chr17:45705342:T:C	0.115	0.0151	2.315e-14
32	0.000373369	chr17:45706856:T:C	0.1154	0.0152	3.281e-14
32	0.000348427	chr17:45707258:T:C	0.1145	0.0151	3.075e-14
32	0.000661825	chr17:45707628:C:T	-0.1158	0.0151	1.924e-14
32	0.00034132	chr17:45707983:T:C	0.1137	0.015	2.999e-14
32	0.000348427	chr17:45708442:T:C	0.1145	0.0151	3.071e-14
32	0.000331748	chr17:45708572:C:T	-0.1144	0.0151	3.377e-14
32	0.000365961	chr17:45709310:T:G	0.1146	0.0151	2.981e-14
32	0.000348427	chr17:45709860:G:A	-0.1145	0.0151	2.994e-14
32	0.000580317	chr17:45709940:T:C	0.1163	0.0152	2.005e-14
32	0.00031588	chr17:45711053:C:A	-0.1143	0.0151	3.457e-14
32	0.000365961	chr17:45711778:G:A	-0.1146	0.0151	2.969e-14
32	0.00103624	chr17:45712274:A:C	0.1167	0.0151	1.096e-14
32	0.00128169	chr17:45712332:G:A	-0.1179	0.0152	7.502e-15
32	0.000454025	chr17:45713035:A:G	0.1158	0.0152	2.481e-14
32	0.000392054	chr17:45713080:A:G	0.1155	0.0152	2.896e-14
32	0.000322569	chr17:45713966:T:C	0.1151	0.0152	3.573e-14
32	0.000331748	chr17:45714102:T:C	0.1144	0.0151	3.147e-14
32	0.000365961	chr17:45714244:T:C	0.1146	0.0151	2.855e-14
32	0.000384394	chr17:45715220:A:C	0.1147	0.0151	2.71e-14
32	0.000331748	chr17:45715976:A:G	0.1144	0.0151	3.119e-14
32	0.00031588	chr17:45716022:C:T	-0.1143	0.0151	3.321e-14
32	0.00031588	chr17:45716285:G:A	-0.1143	0.0151	3.3e-14
32	0.000331748	chr17:45716299:A:G	0.1144	0.0151	3.135e-14
32	0.000338669	chr17:45716816:G:A	-0.1152	0.0152	3.506e-14
32	0.00031588	chr17:45716920:C:T	-0.1143	0.0151	3.374e-14
32	0.00108503	chr17:45719880:C:T	-0.1253	0.0162	8.998e-15
32	0.000365961	chr17:45720649:A:C	0.1146	0.0151	2.869e-14
32	0.00031588	chr17:45720794:G:A	-0.1143	0.0151	3.507e-14
32	0.000384394	chr17:45721035:G:A	-0.1147	0.0151	2.735e-14
32	0.0015777	chr17:45721180:A:G	0.1261	0.0162	5.875e-15
32	0.000445564	chr17:45722143:A:C	0.115	0.0151	2.358e-14
32	0.000348427	chr17:45722985:A:C	0.1145	0.0151	2.983e-14
32	0.000348427	chr17:45723038:T:G	0.1145	0.0151	3.02e-14
32	0.000445564	chr17:45723621:C:A	-0.115	0.0151	2.328e-14
32	0.00143643	chr17:45724227:G:A	-0.1259	0.0162	6.585e-15
32	0.000525989	chr17:45724329:C:T	-0.1161	0.0152	2.065e-14
32	0.000365961	chr17:45725159:C:T	-0.1146	0.0151	2.851e-14
32	0.000468086	chr17:45725541:T:C	0.1151	0.0151	2.169e-14
32	0.000500794	chr17:45726422:T:C	0.116	0.0152	2.238e-14
32	0.00173313	chr17:45726940:T:C	0.1263	0.0162	5.328e-15
32	0.000365961	chr17:45727023:T:A	-0.1146	0.0151	2.776e-14
32	0.000348427	chr17:45727253:C:T	-0.1145	0.0151	2.927e-14
32	0.000424145	chr17:45728159:A:C	0.1149	0.0151	2.242e-14
32	0.000533272	chr17:45728224:C:T	-0.1146	0.015	2.534e-14
32	0.00032488	chr17:45729747:C:T	-0.1136	0.015	4.302e-14
32	0.000459394	chr17:45730119:T:C	0.1143	0.015	2.986e-14
32	0.000459394	chr17:45730589:A:C	0.1143	0.015	2.883e-14
32	0.000358608	chr17:45730701:G:A	-0.1138	0.015	3.805e-14
32	0.000416009	chr17:45730955:G:A	-0.1141	0.015	3.279e-14
32	0.000437155	chr17:45731077:A:C	0.1142	0.015	3.095e-14
32	0.00032488	chr17:45731579:C:T	-0.1136	0.015	4.273e-14
32	0.000482786	chr17:45731650:C:T	-0.1144	0.015	2.813e-14
32	0.000459394	chr17:45733242:T:A	-0.1143	0.015	2.998e-14
32	0.00119122	chr17:45733507:A:T	0.1255	0.0162	8.48e-15
32	0.000859701	chr17:45733536:A:G	0.1248	0.0162	1.24e-14
32	0.00032488	chr17:45733694:T:G	0.1136	0.015	4.142e-14
32	0.00034132	chr17:45733706:A:G	0.1137	0.015	4.066e-14
32	0.000416009	chr17:45734144:T:C	0.1141	0.015	3.302e-14
32	0.000395904	chr17:45734584:A:C	0.114	0.015	3.402e-14
32	0.00156169	chr17:45734811:C:T	-0.1253	0.0161	7.491e-15
32	0.000416009	chr17:45735032:C:G	0.1141	0.015	3.358e-14
32	0.000355589	chr17:45735233:A:G	0.1153	0.0152	2.759e-14
32	0.000376787	chr17:45735258:G:A	-0.1139	0.015	3.59e-14
32	0.000482786	chr17:45735283:T:C	0.1144	0.015	2.796e-14
32	0.000619269	chr17:45735318:A:G	0.1149	0.015	2.213e-14
32	0.00034132	chr17:45735636:G:A	-0.1137	0.015	4.134e-14
32	0.000459394	chr17:45735886:C:G	0.1143	0.015	2.977e-14
32	0.00032488	chr17:45736049:G:A	-0.1136	0.015	4.309e-14
32	0.000426648	chr17:45736654:T:C	0.121	0.0159	3.252e-14
32	0.000482786	chr17:45737061:T:C	0.1144	0.015	2.85e-14
32	0.000482786	chr17:45737970:A:G	0.1144	0.015	2.861e-14
32	0.000358608	chr17:45738347:C:T	-0.1138	0.015	3.829e-14
32	0.000416009	chr17:45738493:A:C	0.1141	0.015	3.22e-14
32	0.000437155	chr17:45738686:C:T	-0.1142	0.015	3.121e-14
32	0.000358608	chr17:45738740:C:A	-0.1138	0.015	3.735e-14
32	0.000358608	chr17:45738940:G:A	-0.1138	0.015	3.806e-14
32	0.000437155	chr17:45739239:A:C	0.1142	0.015	3.074e-14
32	0.000395904	chr17:45740093:C:T	-0.114	0.015	3.502e-14
32	0.000395904	chr17:45740242:G:A	-0.114	0.015	3.51e-14
32	0.00034132	chr17:45740466:G:A	-0.1137	0.015	3.965e-14
32	0.000358608	chr17:45740532:G:A	-0.1138	0.015	3.919e-14
32	0.00034132	chr17:45740794:A:C	0.1137	0.015	4.06e-14
32	0.000376787	chr17:45740856:C:A	-0.1139	0.015	3.648e-14
32	0.000416009	chr17:45741324:G:T	-0.1141	0.015	3.322e-14
32	0.000560497	chr17:45743375:A:T	0.1147	0.015	2.441e-14
32	0.000416009	chr17:45743696:A:G	0.1141	0.015	3.297e-14
32	0.000358608	chr17:45745960:A:G	0.1138	0.015	4.022e-14
32	0.000358608	chr17:45746835:G:A	-0.1138	0.015	3.85e-14
32	0.00117713	chr17:45746982:T:C	0.1247	0.0161	1.07e-14
32	0.000416009	chr17:45747016:T:G	0.1141	0.015	3.404e-14
32	0.00050739	chr17:45747973:C:G	0.1145	0.015	2.699e-14
32	0.000437155	chr17:45748112:G:A	-0.1142	0.015	3.043e-14
32	0.000459394	chr17:45748546:A:G	0.1143	0.015	3.158e-14
32	0.00117713	chr17:45748939:G:A	-0.1247	0.0161	1.07e-14
32	0.000424145	chr17:45753274:C:T	-0.1149	0.0151	2.381e-14
32	0.000403772	chr17:45753746:G:A	-0.1148	0.0151	2.605e-14
32	0.000365961	chr17:45754749:A:G	0.1146	0.0151	2.964e-14
32	0.000348427	chr17:45755498:T:C	0.1145	0.0151	2.942e-14
32	0.000985715	chr17:45755574:A:G	0.1166	0.0151	1.217e-14
32	0.000365961	chr17:45756458:G:C	-0.1146	0.0151	2.753e-14
32	0.000491766	chr17:45756708:C:G	0.1152	0.0151	2.032e-14
32	0.000445564	chr17:45757116:G:A	-0.115	0.0151	2.296e-14
32	0.000424145	chr17:45757604:C:T	-0.1149	0.0151	2.314e-14
32	0.000331748	chr17:45757985:T:C	0.1144	0.0151	3.044e-14
32	0.000468086	chr17:45758825:G:A	-0.1151	0.0151	2.145e-14
32	0.000403772	chr17:45759307:C:T	-0.1148	0.0151	2.526e-14
32	0.000348427	chr17:45759554:T:C	0.1145	0.0151	2.85e-14
32	0.000331748	chr17:45759725:T:C	0.1144	0.0151	3.06e-14
32	0.000468086	chr17:45759749:A:G	0.1151	0.0151	2.175e-14
32	0.000424145	chr17:45759871:A:G	0.1149	0.0151	2.406e-14
32	0.000445564	chr17:45760201:C:T	-0.115	0.0151	2.268e-14
32	0.000609588	chr17:45760416:A:G	0.1164	0.0152	1.761e-14
32	0.000331748	chr17:45760648:A:G	0.1144	0.0151	3.05e-14
32	0.000322569	chr17:45760705:C:T	-0.1151	0.0152	3.482e-14
32	0.000570385	chr17:45761116:G:T	-0.1155	0.0151	1.796e-14
32	0.000424145	chr17:45761312:G:A	-0.1149	0.0151	2.42e-14
32	0.00165356	chr17:45761887:G:A	-0.1262	0.0162	5.672e-15
32	0.000516666	chr17:45763315:C:T	-0.1153	0.0151	2.18e-14
32	0.000491766	chr17:45763498:G:A	-0.1152	0.0151	2.078e-14
32	0.000819683	chr17:45763533:G:C	-0.117	0.0152	1.363e-14
32	0.000599342	chr17:45763569:T:C	0.1156	0.0151	1.757e-14
32	0.000599342	chr17:45764363:T:C	0.1156	0.0151	1.717e-14
32	0.000599342	chr17:45764546:C:T	-0.1156	0.0151	1.609e-14
32	0.000432332	chr17:45765096:T:C	0.1157	0.0152	2.694e-14
32	0.00070674	chr17:45765128:A:G	0.1167	0.0152	1.574e-14
32	0.000848663	chr17:45766577:G:A	-0.1163	0.0151	1.286e-14
32	0.000730945	chr17:45766678:A:G	0.116	0.0151	1.451e-14
32	0.000730945	chr17:45766835:C:T	-0.116	0.0151	1.453e-14
32	0.000695512	chr17:45767120:T:A	-0.1159	0.0151	1.545e-14
32	0.00054285	chr17:45767432:G:A	-0.1154	0.0151	1.942e-14
32	0.000629796	chr17:45767493:A:G	0.1157	0.0151	1.743e-14
32	0.000629796	chr17:45767611:T:A	-0.1157	0.0151	1.627e-14
32	0.000807421	chr17:45767636:C:G	0.1162	0.0151	1.339e-14
32	0.000629796	chr17:45767675:G:A	-0.1157	0.0151	1.633e-14
32	0.000599342	chr17:45769302:C:A	-0.1156	0.0151	1.693e-14
32	0.000599342	chr17:45769454:G:A	-0.1156	0.0151	1.696e-14
32	0.000629796	chr17:45769673:C:T	-0.1157	0.0151	1.679e-14
32	0.000768216	chr17:45770008:G:A	-0.1161	0.0151	1.345e-14
32	0.000742512	chr17:45770375:T:C	0.1168	0.0152	1.514e-14
32	0.000848663	chr17:45770502:T:C	0.1163	0.0151	1.167e-14
32	0.000695512	chr17:45770546:T:C	0.1159	0.0151	1.426e-14
32	0.000516666	chr17:45770815:C:T	-0.1153	0.0151	1.98e-14
32	0.000491766	chr17:45771095:G:A	-0.1152	0.0151	2.282e-14
32	0.000331748	chr17:45772421:A:T	0.1144	0.0151	3.446e-14
32	0.000629796	chr17:45772530:A:G	0.1157	0.0151	1.601e-14
32	0.000424145	chr17:45773153:C:T	-0.1149	0.0151	2.434e-14
32	0.000905025	chr17:45774485:G:A	-0.1172	0.0152	1.228e-14
32	0.000780127	chr17:45774605:C:A	-0.1169	0.0152	1.487e-14
32	0.000445564	chr17:45775367:G:A	-0.115	0.0151	2.524e-14
32	0.000348427	chr17:45775376:T:C	0.1145	0.0151	3.195e-14
32	0.000661825	chr17:45775743:G:A	-0.1158	0.0151	1.58e-14
32	0.000848663	chr17:45775767:T:C	0.1163	0.0151	1.172e-14
32	0.000695512	chr17:45775869:T:G	0.1159	0.0151	1.5e-14
32	0.000516666	chr17:45776091:A:G	0.1153	0.0151	2.043e-14
32	0.000937694	chr17:45776556:G:A	-0.1165	0.0151	1.271e-14
32	0.000395904	chr17:45777862:G:T	-0.114	0.015	2.572e-14
32	0.000468086	chr17:45779273:C:G	0.1151	0.0151	2.268e-14
32	0.000384394	chr17:45779364:C:T	-0.1147	0.0151	2.715e-14
32	0.000468086	chr17:45779667:C:T	-0.1151	0.0151	2.31e-14
32	0.000570385	chr17:45779763:A:C	0.1155	0.0151	1.768e-14
32	0.000468086	chr17:45781699:T:C	0.1151	0.0151	2.159e-14
32	0.000661825	chr17:45782274:A:G	0.1158	0.0151	1.523e-14
32	0.000599342	chr17:45782325:C:G	0.1156	0.0151	1.697e-14
32	0.000730945	chr17:45794616:C:T	-0.116	0.0151	1.487e-14
32	0.000661825	chr17:45794862:G:A	-0.1158	0.0151	1.681e-14
32	0.000661825	chr17:45801942:A:G	0.1158	0.0151	1.581e-14
32	0.000780127	chr17:45804424:C:T	-0.1169	0.0152	1.443e-14
32	0.000661825	chr17:45807925:G:A	-0.1158	0.0151	1.589e-14
32	0.000599342	chr17:45815607:T:C	0.1156	0.0151	1.718e-14
32	0.000331748	chr17:45815893:G:A	-0.1144	0.0151	3.414e-14
32	0.000468086	chr17:45815894:T:C	0.1151	0.0151	2.363e-14
32	0.000516666	chr17:45816037:G:A	-0.1153	0.0151	2.037e-14
32	0.000331748	chr17:45816736:T:C	0.1144	0.0151	3.196e-14
32	0.000516666	chr17:45817181:C:T	-0.1153	0.0151	2.037e-14
32	0.000491766	chr17:45817243:A:G	0.1152	0.0151	2.141e-14
32	0.000599342	chr17:45817624:T:G	0.1156	0.0151	1.823e-14
32	0.000403772	chr17:45818135:G:C	-0.1148	0.0151	2.718e-14
32	0.000570385	chr17:45818164:C:T	-0.1155	0.0151	1.941e-14
32	0.000384394	chr17:45818236:T:G	0.1147	0.0151	2.751e-14
32	0.000355589	chr17:45818330:G:A	-0.1153	0.0152	3.358e-14
32	0.000365961	chr17:45818385:G:A	-0.1146	0.0151	2.836e-14
32	0.000491766	chr17:45818431:T:C	0.1152	0.0151	2.035e-14
32	0.00031588	chr17:45818666:C:T	-0.1143	0.0151	3.534e-14
32	0.000629796	chr17:45818862:T:C	0.1157	0.0151	1.721e-14
32	0.00054285	chr17:45819162:C:G	0.1154	0.0151	1.98e-14
32	0.000768216	chr17:45819250:T:C	0.1161	0.0151	1.389e-14
32	0.000661825	chr17:45819271:T:C	0.1158	0.0151	1.621e-14
32	0.000629796	chr17:45819368:T:C	0.1157	0.0151	1.635e-14
32	0.000445564	chr17:45819836:T:A	-0.115	0.0151	2.414e-14
32	0.000695512	chr17:45819880:A:G	0.1159	0.0151	1.558e-14
32	0.000491766	chr17:45820083:A:T	0.1152	0.0151	2.253e-14
32	0.000516666	chr17:45820114:A:G	0.1153	0.0151	2.114e-14
32	0.00054285	chr17:45820356:T:C	0.1154	0.0151	1.97e-14
32	0.000516666	chr17:45821093:C:T	-0.1153	0.0151	2.073e-14
32	0.00105031	chr17:45821521:T:C	0.1175	0.0152	1.038e-14
32	0.000491766	chr17:45821597:A:T	0.1152	0.0151	2.176e-14
32	0.000629796	chr17:45821795:A:C	0.1157	0.0151	1.66e-14
32	0.000331748	chr17:45822051:G:C	-0.1144	0.0151	3.349e-14
32	0.000629796	chr17:45822245:C:T	-0.1157	0.0151	1.675e-14
32	0.000491766	chr17:45822289:T:C	0.1152	0.0151	2.222e-14
32	0.000424145	chr17:45822291:C:G	0.1149	0.0151	2.627e-14
32	0.000570385	chr17:45823872:A:G	0.1155	0.0151	1.857e-14
32	0.000742512	chr17:45824162:T:C	0.1168	0.0152	1.626e-14
32	0.000599342	chr17:45824192:A:G	0.1156	0.0151	1.794e-14
32	0.00070674	chr17:45824850:C:T	-0.1167	0.0152	1.645e-14
32	0.000403772	chr17:45825139:C:T	-0.1148	0.0151	2.687e-14
32	0.000570385	chr17:45825631:G:A	-0.1155	0.0151	1.863e-14
32	0.00150538	chr17:45825740:A:G	0.126	0.0162	6.468e-15
32	0.000533272	chr17:45825932:G:A	-0.1146	0.015	2.591e-14
32	0.000424145	chr17:45825970:G:A	-0.1149	0.0151	2.582e-14
32	0.000695512	chr17:45826119:G:C	-0.1159	0.0151	1.728e-14
32	0.000516666	chr17:45826180:A:G	0.1153	0.0151	2.071e-14
32	0.000445564	chr17:45826182:C:T	-0.115	0.0151	2.486e-14
32	0.0049665	chr17:45826476:C:T	-0.119	0.015	1.818e-15
32	0.000570385	chr17:45826744:G:C	-0.1155	0.0151	1.897e-14
32	0.000629796	chr17:45827162:T:C	0.1157	0.0151	1.681e-14
32	0.000476827	chr17:45827244:C:T	-0.1159	0.0152	2.447e-14
32	0.00054285	chr17:45827307:C:T	-0.1154	0.0151	1.996e-14
32	0.000629796	chr17:45827582:G:C	-0.1157	0.0151	1.641e-14
32	0.000819683	chr17:45827768:G:A	-0.117	0.0152	1.37e-14
32	0.000742512	chr17:45827947:G:C	-0.1168	0.0152	1.546e-14
32	0.000411692	chr17:45828115:T:G	0.1156	0.0152	2.861e-14
32	0.000768216	chr17:45829360:A:C	0.1161	0.0151	1.477e-14
32	0.000516666	chr17:45829777:G:A	-0.1153	0.0151	2.083e-14
32	0.000491766	chr17:45830530:T:C	0.1152	0.0151	2.21e-14
32	0.000629796	chr17:45830600:G:A	-0.1157	0.0151	1.681e-14
32	0.000730945	chr17:45831407:G:C	-0.116	0.0151	1.392e-14
32	0.000807421	chr17:45832722:G:A	-0.1162	0.0151	1.33e-14
32	0.000403772	chr17:45832817:G:A	-0.1148	0.0151	2.792e-14
32	0.00054285	chr17:45832896:C:G	0.1154	0.0151	1.93e-14
32	0.000491766	chr17:45833986:C:T	-0.1152	0.0151	2.212e-14
32	0.000424145	chr17:45834077:T:C	0.1149	0.0151	2.515e-14
32	0.000695512	chr17:45834466:T:C	0.1159	0.0151	1.508e-14
32	0.00128169	chr17:45834532:C:T	-0.1179	0.0152	8.579e-15
32	0.000730945	chr17:45834793:G:C	-0.116	0.0151	1.438e-14
32	0.000599342	chr17:45835088:T:C	0.1156	0.0151	1.803e-14
32	0.000629796	chr17:45835124:C:G	0.1157	0.0151	1.673e-14
32	0.000661825	chr17:45835216:C:T	-0.1158	0.0151	1.619e-14
32	0.000819683	chr17:45835269:A:G	0.117	0.0152	1.383e-14
32	0.000599342	chr17:45835357:T:C	0.1156	0.0151	1.754e-14
32	0.000661825	chr17:45835420:G:C	-0.1158	0.0151	1.625e-14
32	0.000491766	chr17:45835464:T:C	0.1152	0.0151	2.161e-14
32	0.000403772	chr17:45835949:C:T	-0.1148	0.0151	2.723e-14
32	0.00150538	chr17:45836191:T:G	0.126	0.0162	7.159e-15
32	0.00119122	chr17:45836192:T:G	0.1255	0.0162	9.117e-15
32	0.000403772	chr17:45837188:C:A	-0.1148	0.0151	2.718e-14
32	0.000661825	chr17:45837232:G:C	-0.1158	0.0151	1.566e-14
32	0.000661825	chr17:45837443:C:T	-0.1158	0.0151	1.677e-14
32	0.000599342	chr17:45837688:A:G	0.1156	0.0151	1.801e-14
32	0.000468086	chr17:45837946:C:T	-0.1151	0.0151	2.318e-14
32	0.000629796	chr17:45839143:A:G	0.1157	0.0151	1.637e-14
32	0.000491766	chr17:45839407:A:C	0.1152	0.0151	2.108e-14
32	0.000629796	chr17:45841052:A:G	0.1157	0.0151	1.728e-14
32	0.000629796	chr17:45841158:A:G	0.1157	0.0151	1.669e-14
32	0.000516666	chr17:45841935:T:C	0.1153	0.0151	2.068e-14
32	0.000432332	chr17:45843012:C:T	-0.1157	0.0152	2.872e-14
32	0.00054285	chr17:45843045:T:C	0.1154	0.0151	1.961e-14
32	0.00054285	chr17:45843608:T:C	0.1154	0.0151	2.015e-14
32	0.000570385	chr17:45843844:G:T	-0.1155	0.0151	1.872e-14
32	0.000491766	chr17:45844206:T:A	-0.1152	0.0151	2.2e-14
32	0.000468086	chr17:45845900:G:A	-0.1151	0.0151	2.338e-14
32	0.00180081	chr17:45846288:G:C	-0.1178	0.0151	5.866e-15
32	0.000570385	chr17:45846317:A:G	0.1155	0.0151	1.879e-14
32	0.000937694	chr17:45846337:C:T	-0.1165	0.0151	1.157e-14
32	0.000985715	chr17:45846707:T:C	0.1166	0.0151	1.055e-14
32	0.000516666	chr17:45846764:G:A	-0.1153	0.0151	2.081e-14
32	0.000445564	chr17:45847155:G:A	-0.115	0.0151	2.424e-14
32	0.000491766	chr17:45847410:C:T	-0.1152	0.0151	2.205e-14
32	0.000807421	chr17:45848239:G:A	-0.1162	0.0151	1.204e-14
32	0.000599342	chr17:45848363:A:G	0.1156	0.0151	1.674e-14
32	0.000365961	chr17:45848690:A:C	0.1146	0.0151	2.982e-14
32	0.00103624	chr17:45848783:A:G	0.1167	0.0151	9.585e-15
32	0.000570385	chr17:45849389:A:G	0.1155	0.0151	1.754e-14
32	0.00089205	chr17:45849582:A:G	0.1164	0.0151	1.081e-14
32	0.000807421	chr17:45849889:G:T	-0.1162	0.0151	1.212e-14
32	0.00099942	chr17:45849924:G:A	-0.1174	0.0152	1.26e-14
32	0.000807421	chr17:45851663:A:G	0.1162	0.0151	1.217e-14
32	0.000445564	chr17:45852626:C:T	-0.115	0.0151	2.501e-14
32	0.000599342	chr17:45852667:G:A	-0.1156	0.0151	1.781e-14
32	0.000640363	chr17:45852872:C:A	-0.1165	0.0152	1.847e-14
32	0.000661825	chr17:45853432:A:G	0.1158	0.0151	1.632e-14
32	0.000445564	chr17:45853589:G:A	-0.115	0.0151	2.525e-14
32	0.000424145	chr17:45853614:C:T	-0.1149	0.0151	2.629e-14
32	0.00054285	chr17:45853878:G:C	-0.1154	0.0151	1.994e-14
32	0.000570385	chr17:45853879:G:A	-0.1155	0.0151	1.892e-14
32	0.000730945	chr17:45854014:A:G	0.116	0.0151	1.419e-14
32	0.000365961	chr17:45854541:C:A	-0.1146	0.0151	3.126e-14
32	0.000570385	chr17:45854662:A:G	0.1155	0.0151	1.703e-14
32	0.000629796	chr17:45854683:C:T	-0.1157	0.0151	1.811e-14
32	0.000468086	chr17:45854911:G:A	-0.1151	0.0151	2.42e-14
32	0.000339475	chr17:45855375:C:T	-0.1243	0.0164	2.878e-14
32	0.000424145	chr17:45856213:C:A	-0.1149	0.0151	2.873e-14
32	0.000384394	chr17:45856307:T:C	0.1147	0.0151	2.715e-14
32	0.000445564	chr17:45856513:C:G	0.115	0.0151	2.423e-14
32	0.000403772	chr17:45856948:T:C	0.1148	0.0151	2.633e-14
32	0.000570385	chr17:45857306:A:C	0.1155	0.0151	1.864e-14
32	0.000491766	chr17:45857410:A:G	0.1152	0.0151	2.264e-14
32	0.000672719	chr17:45857460:T:G	0.1166	0.0152	1.753e-14
32	0.000599342	chr17:45857582:A:G	0.1156	0.0151	1.773e-14
32	0.000516666	chr17:45857752:G:A	-0.1153	0.0151	2.157e-14
32	0.00054285	chr17:45858522:C:T	-0.1154	0.0151	2.061e-14
32	0.000570385	chr17:45858645:A:G	0.1155	0.0151	1.896e-14
32	0.000552474	chr17:45858932:C:A	-0.1162	0.0152	2.095e-14
32	0.000424145	chr17:45859738:G:A	-0.1149	0.0151	2.502e-14
32	0.000384394	chr17:45859796:C:T	-0.1147	0.0151	2.993e-14
32	0.000491766	chr17:45859967:T:G	0.1152	0.0151	2.22e-14
32	0.000570385	chr17:45860094:G:A	-0.1155	0.0151	1.884e-14
32	0.000403772	chr17:45860139:C:T	-0.1148	0.0151	2.67e-14
32	0.000491766	chr17:45860267:A:G	0.1152	0.0151	2.251e-14
32	0.000403772	chr17:45860370:C:T	-0.1148	0.0151	2.89e-14
32	0.000445564	chr17:45860741:A:G	0.115	0.0151	2.4e-14
32	0.000445564	chr17:45861133:G:A	-0.115	0.0151	2.375e-14
32	0.00054285	chr17:45861268:A:G	0.1154	0.0151	1.998e-14
32	0.00054285	chr17:45861430:A:G	0.1154	0.0151	1.955e-14
32	0.000491766	chr17:45861889:T:C	0.1152	0.0151	2.232e-14
32	0.00031588	chr17:45862066:G:T	-0.1143	0.0151	3.43e-14
32	0.000570385	chr17:45862243:A:T	0.1155	0.0151	1.909e-14
32	0.000516666	chr17:45862272:G:A	-0.1153	0.0151	2.085e-14
32	0.000516666	chr17:45862293:G:A	-0.1153	0.0151	2.06e-14
32	0.000348427	chr17:45862570:G:A	-0.1145	0.0151	3.119e-14
32	0.000516666	chr17:45862822:T:C	0.1153	0.0151	2.105e-14
32	0.000491766	chr17:45863131:C:T	-0.1152	0.0151	2.281e-14
32	0.000445564	chr17:45863319:G:A	-0.115	0.0151	2.428e-14
32	0.000516666	chr17:45863459:G:C	-0.1153	0.0151	2.109e-14
32	0.000445564	chr17:45863984:C:T	-0.115	0.0151	2.485e-14
32	0.000445564	chr17:45864110:A:C	0.115	0.0151	2.471e-14
32	0.000445564	chr17:45864125:A:G	0.115	0.0151	2.451e-14
32	0.000468086	chr17:45864242:C:G	0.1151	0.0151	2.318e-14
32	0.000403772	chr17:45864344:C:T	-0.1148	0.0151	2.691e-14
32	0.000516666	chr17:45864492:T:G	0.1153	0.0151	2.097e-14
32	0.000348427	chr17:45864680:T:A	-0.1145	0.0151	3.205e-14
32	0.000403772	chr17:45865290:G:A	-0.1148	0.0151	2.758e-14
32	0.000570385	chr17:45865454:T:C	0.1155	0.0151	1.908e-14
32	0.000468086	chr17:45865634:A:C	0.1151	0.0151	2.318e-14
32	0.000491766	chr17:45866289:A:C	0.1152	0.0151	2.203e-14
32	0.000445564	chr17:45866291:A:G	0.115	0.0151	2.494e-14
32	0.000599342	chr17:45866389:T:C	0.1156	0.0151	1.746e-14
32	0.000384394	chr17:45866608:C:T	-0.1147	0.0151	2.829e-14
32	0.000491766	chr17:45866792:C:T	-0.1152	0.0151	2.182e-14
32	0.000468086	chr17:45866838:T:C	0.1151	0.0151	2.34e-14
32	0.000348427	chr17:45867153:C:T	-0.1145	0.0151	3.208e-14
32	0.000468086	chr17:45867740:T:C	0.1151	0.0151	2.343e-14
32	0.000445564	chr17:45868129:A:G	0.115	0.0151	3.01e-14
32	0.000491766	chr17:45868489:G:A	-0.1152	0.0151	2.26e-14
32	0.000516666	chr17:45868565:T:C	0.1153	0.0151	2.087e-14
32	0.000424145	chr17:45868572:C:T	-0.1149	0.0151	2.649e-14
32	0.000593506	chr17:45868952:T:C	0.124	0.0162	1.704e-14
32	0.000384394	chr17:45869276:T:C	0.1147	0.0151	2.842e-14
32	0.000468086	chr17:45869341:T:C	0.1151	0.0151	2.151e-14
32	0.000516666	chr17:45870122:A:G	0.1153	0.0151	2.103e-14
32	0.000491766	chr17:45870562:A:G	0.1152	0.0151	2.127e-14
32	0.000403772	chr17:45870793:G:A	-0.1148	0.0151	2.631e-14
32	0.000365961	chr17:45871642:C:T	-0.1146	0.0151	3.104e-14
32	0.000516666	chr17:45871726:T:G	0.1153	0.0151	2.025e-14
32	0.0022236	chr17:45871976:G:A	-0.119	0.0152	4.253e-15
32	0.000695512	chr17:45872526:C:T	-0.1159	0.0151	1.506e-14
32	0.000384394	chr17:45872829:T:C	0.1147	0.0151	2.786e-14
32	0.000525989	chr17:45873754:T:C	0.1161	0.0152	2.198e-14
32	0.000500794	chr17:45873854:T:G	0.116	0.0152	2.327e-14
32	0.000424145	chr17:45873979:C:A	-0.1149	0.0151	2.488e-14
32	0.000384394	chr17:45874351:G:A	-0.1147	0.0151	2.815e-14
32	0.000331748	chr17:45874629:C:T	-0.1144	0.0151	3.416e-14
32	0.000384394	chr17:45874825:A:T	0.1147	0.0151	2.818e-14
32	0.000458137	chr17:45875268:A:T	0.1242	0.0163	2.738e-14
32	0.000365961	chr17:45875941:C:T	-0.1146	0.0151	3.051e-14
32	0.00031588	chr17:45876163:A:G	0.1143	0.0151	3.576e-14
32	0.000424145	chr17:45876448:G:A	-0.1149	0.0151	2.491e-14
32	0.000403772	chr17:45876625:C:G	0.1148	0.0151	2.672e-14
32	0.000384394	chr17:45876768:G:A	-0.1147	0.0151	2.814e-14
32	0.00031588	chr17:45876861:G:A	-0.1143	0.0151	3.532e-14
32	0.000500794	chr17:45876918:G:A	-0.116	0.0152	2.283e-14
32	0.000403772	chr17:45877664:A:G	0.1148	0.0151	2.66e-14
32	0.000468086	chr17:45877727:T:C	0.1151	0.0151	2.246e-14
32	0.000403772	chr17:45877999:C:A	-0.1148	0.0151	2.695e-14
32	0.000331748	chr17:45879059:C:T	-0.1144	0.0151	3.366e-14
32	0.000468086	chr17:45879139:A:C	0.1151	0.0151	2.305e-14
32	0.000331748	chr17:45879276:T:C	0.1144	0.0151	3.243e-14
32	0.000403772	chr17:45879368:C:A	-0.1148	0.0151	2.447e-14
32	0.000348427	chr17:45879855:C:T	-0.1145	0.0151	3.197e-14
32	0.000331748	chr17:45879962:C:T	-0.1144	0.0151	3.428e-14
32	0.00364569	chr17:45880713:C:T	-0.1184	0.015	2.691e-15
32	0.000411692	chr17:45880773:A:C	0.1156	0.0152	2.918e-14
32	0.000331748	chr17:45882386:A:T	0.1144	0.0151	3.39e-14
32	0.000365961	chr17:45882806:C:T	-0.1146	0.0151	2.961e-14
32	0.000348427	chr17:45882917:A:G	0.1145	0.0151	3.126e-14
32	0.000403772	chr17:45883234:T:C	0.1148	0.0151	2.652e-14
32	0.000348427	chr17:45883446:A:T	0.1145	0.0151	3.045e-14
32	0.000756334	chr17:45883545:A:G	0.1153	0.015	1.672e-14
32	0.000445564	chr17:45883631:T:C	0.115	0.0151	2.447e-14
32	0.000348427	chr17:45883678:A:G	0.1145	0.0151	3.019e-14
32	0.000445564	chr17:45883776:T:C	0.115	0.0151	2.343e-14
32	0.000331748	chr17:45884651:G:C	-0.1144	0.0151	3.375e-14
32	0.000348427	chr17:45885616:G:A	-0.1145	0.0151	3.172e-14
32	0.000468086	chr17:45885680:G:A	-0.1151	0.0151	2.298e-14
32	0.000491766	chr17:45885754:C:T	-0.1152	0.0151	2.211e-14
32	0.00031588	chr17:45885916:C:G	0.1143	0.0151	4.084e-14
32	0.000491766	chr17:45886478:C:T	-0.1152	0.0151	2.213e-14
32	0.000491766	chr17:45886577:C:A	-0.1152	0.0151	2.131e-14
32	0.000403772	chr17:45886797:G:A	-0.1148	0.0151	2.678e-14
32	0.000403772	chr17:45886917:G:C	-0.1148	0.0151	2.642e-14
32	0.000445564	chr17:45887389:C:T	-0.115	0.0151	2.491e-14
32	0.000384394	chr17:45887533:A:G	0.1147	0.0151	2.8e-14
32	0.000445564	chr17:45887697:T:C	0.115	0.0151	2.453e-14
32	0.000445564	chr17:45888229:G:C	-0.115	0.0151	2.456e-14
32	0.000384394	chr17:45888314:G:A	-0.1147	0.0151	2.87e-14
32	0.000403772	chr17:45888321:C:G	0.1148	0.0151	2.706e-14
32	0.000491766	chr17:45888589:A:G	0.1152	0.0151	2.171e-14
32	0.000516666	chr17:45888812:C:A	-0.1153	0.0151	2.113e-14
32	0.000491766	chr17:45888894:A:G	0.1152	0.0151	2.188e-14
32	0.000491766	chr17:45889242:A:T	0.1152	0.0151	2.121e-14
32	0.000491766	chr17:45889429:C:A	-0.1152	0.0151	2.2e-14
32	0.000468086	chr17:45889589:A:G	0.1151	0.0151	2.333e-14
32	0.000445564	chr17:45889772:T:G	0.115	0.0151	2.33e-14
32	0.000570385	chr17:45890853:A:G	0.1155	0.0151	1.863e-14
32	0.000468086	chr17:45891097:C:G	0.1151	0.0151	2.302e-14
32	0.000424145	chr17:45891206:G:A	-0.1149	0.0151	2.565e-14
32	0.000541195	chr17:45891508:A:G	0.1238	0.0162	1.913e-14
32	0.000468086	chr17:45891571:T:C	0.1151	0.0151	2.348e-14
32	0.000355589	chr17:45891628:T:C	0.1153	0.0152	3.426e-14
32	0.000338669	chr17:45891802:T:A	-0.1152	0.0152	3.626e-14
32	0.000445564	chr17:45892467:A:G	0.115	0.0151	2.423e-14
32	0.000365961	chr17:45892535:G:A	-0.1146	0.0151	3.251e-14
32	0.000365961	chr17:45892586:T:C	0.1146	0.0151	3.027e-14
32	0.000468086	chr17:45892788:T:C	0.1151	0.0151	2.238e-14
32	0.000424145	chr17:45892937:G:A	-0.1149	0.0151	2.634e-14
32	0.000424145	chr17:45893296:G:T	-0.1149	0.0151	2.612e-14
32	0.000331748	chr17:45894091:G:C	-0.1144	0.0151	3.343e-14
32	0.000411692	chr17:45894115:T:C	0.1156	0.0152	2.895e-14
32	0.000384394	chr17:45894238:C:G	0.1147	0.0151	2.865e-14
32	0.000384394	chr17:45894419:A:G	0.1147	0.0151	3.006e-14
32	0.000468086	chr17:45894776:G:A	-0.1151	0.0151	2.36e-14
32	0.000373369	chr17:45896533:T:C	0.1154	0.0152	3.313e-14
32	0.000331748	chr17:45896864:C:T	-0.1144	0.0151	3.251e-14
32	0.000355589	chr17:45897110:G:T	-0.1153	0.0152	3.379e-14
32	0.000468086	chr17:45897111:A:T	0.1151	0.0151	2.364e-14
32	0.000468086	chr17:45897183:G:C	-0.1151	0.0151	2.342e-14
32	0.000424145	chr17:45897523:C:G	0.1149	0.0151	2.5e-14
32	0.000491766	chr17:45897897:T:C	0.1152	0.0151	2.137e-14
32	0.000365961	chr17:45898049:A:C	0.1146	0.0151	3.427e-14
32	0.000491766	chr17:45898698:T:C	0.1152	0.0151	2.135e-14
32	0.000411692	chr17:45899261:G:T	-0.1156	0.0152	2.858e-14
32	0.000403772	chr17:45899278:G:A	-0.1148	0.0151	2.743e-14
32	0.000491766	chr17:45899652:A:G	0.1152	0.0151	2.217e-14
32	0.000468086	chr17:45899683:A:G	0.1151	0.0151	2.275e-14
32	0.000348427	chr17:45900336:C:T	-0.1145	0.0151	3.163e-14
32	0.000445564	chr17:45900675:C:T	-0.115	0.0151	2.386e-14
32	0.000468086	chr17:45900754:A:G	0.1151	0.0151	2.253e-14
32	0.000445564	chr17:45901238:A:G	0.115	0.0151	2.459e-14
32	0.000331748	chr17:45901568:T:G	0.1144	0.0151	3.897e-14
32	0.000348427	chr17:45902102:T:A	-0.1145	0.0151	3.11e-14
32	0.000384394	chr17:45902138:G:A	-0.1147	0.0151	2.807e-14
32	0.000552474	chr17:45902256:G:A	-0.1162	0.0152	2.11e-14
32	0.000365961	chr17:45902456:A:T	0.1146	0.0151	2.979e-14
32	0.000424145	chr17:45903164:A:C	0.1149	0.0151	2.638e-14
32	0.000331748	chr17:45904793:A:G	0.1144	0.0151	3.352e-14
32	0.000424145	chr17:45904920:C:T	-0.1149	0.0151	2.531e-14
32	0.000491766	chr17:45905595:T:C	0.1152	0.0151	2.216e-14
32	0.000491766	chr17:45905793:T:C	0.1152	0.0151	2.145e-14
32	0.000348427	chr17:45905997:G:A	-0.1145	0.0151	3.075e-14
32	0.000348427	chr17:45906435:A:G	0.1145	0.0151	3.124e-14
32	0.000445564	chr17:45906887:G:C	-0.115	0.0151	2.431e-14
32	0.000365961	chr17:45907033:C:T	-0.1146	0.0151	2.901e-14
32	0.000365961	chr17:45907498:C:T	-0.1146	0.0151	2.924e-14
32	0.000491766	chr17:45907881:C:T	-0.1152	0.0151	2.212e-14
32	0.000331748	chr17:45908231:C:T	-0.1144	0.0151	3.242e-14
32	0.000445564	chr17:45908296:T:C	0.115	0.0151	2.452e-14
32	0.000384394	chr17:45909054:A:G	0.1147	0.0151	2.861e-14
32	0.000348427	chr17:45909096:A:G	0.1145	0.0151	3.191e-14
32	0.000500794	chr17:45909626:G:C	-0.116	0.0152	2.28e-14
32	0.000516666	chr17:45910357:G:A	-0.1153	0.0151	2.262e-14
32	0.000516666	chr17:45911257:G:A	-0.1153	0.0151	2.066e-14
32	0.000445564	chr17:45911518:T:C	0.115	0.0151	2.589e-14
32	0.000468086	chr17:45911721:A:G	0.1151	0.0151	2.23e-14
32	0.000468086	chr17:45911855:T:C	0.1151	0.0151	2.309e-14
32	0.000384394	chr17:45912323:T:C	0.1147	0.0151	2.819e-14
32	0.000348427	chr17:45912532:T:G	0.1145	0.0151	3.23e-14
32	0.00054285	chr17:45912675:A:C	0.1154	0.0151	1.987e-14
32	0.000468086	chr17:45912706:A:G	0.1151	0.0151	2.297e-14
32	0.000348427	chr17:45913296:G:A	-0.1145	0.0151	3.001e-14
32	0.000384394	chr17:45913553:A:G	0.1147	0.0151	2.777e-14
32	0.000384394	chr17:45913906:A:G	0.1147	0.0151	2.949e-14
32	0.000348427	chr17:45914522:G:A	-0.1145	0.0151	3.023e-14
32	0.000365961	chr17:45914917:A:G	0.1146	0.0151	2.913e-14
32	0.000445564	chr17:45915090:G:A	-0.115	0.0151	2.444e-14
32	0.00114533	chr17:45915215:C:T	-0.1169	0.0151	8.626e-15
32	0.000468086	chr17:45916886:T:C	0.1151	0.0151	2.221e-14
32	0.000365961	chr17:45916992:C:T	-0.1146	0.0151	3.154e-14
32	0.000516666	chr17:45917020:C:A	-0.1153	0.0151	2.078e-14
32	0.00054285	chr17:45917069:A:G	0.1154	0.0151	1.973e-14
32	0.000695512	chr17:45917257:G:A	-0.1159	0.0151	1.554e-14
32	0.000580317	chr17:45917586:A:G	0.1163	0.0152	1.949e-14
32	0.000445564	chr17:45918624:A:G	0.115	0.0151	2.457e-14
32	0.000445564	chr17:45920133:A:T	0.115	0.0151	2.485e-14
32	0.000500794	chr17:45920154:C:T	-0.116	0.0152	2.325e-14
32	0.000445564	chr17:45920535:G:C	-0.115	0.0151	2.457e-14
32	0.000525989	chr17:45920785:C:T	-0.1161	0.0152	2.151e-14
32	0.000491766	chr17:45921208:T:G	0.1152	0.0151	2.155e-14
32	0.000424145	chr17:45922040:A:G	0.1149	0.0151	2.574e-14
32	0.000445564	chr17:45922163:G:C	-0.115	0.0151	2.405e-14
32	0.000491766	chr17:45922868:A:T	0.1152	0.0151	2.15e-14
32	0.000384394	chr17:45923139:C:T	-0.1147	0.0151	2.774e-14
32	0.000424145	chr17:45923244:G:A	-0.1149	0.0151	2.603e-14
32	0.000491766	chr17:45923548:T:C	0.1152	0.0151	2.198e-14
32	0.000365961	chr17:45923862:G:A	-0.1146	0.0151	3.092e-14
32	0.000468086	chr17:45924295:A:G	0.1151	0.0151	2.306e-14
32	0.000331748	chr17:45924591:T:G	0.1144	0.0151	3.284e-14
32	0.000348427	chr17:45924696:A:C	0.1145	0.0151	3.091e-14
32	0.000424145	chr17:45924772:A:G	0.1149	0.0151	2.572e-14
32	0.000365961	chr17:45925065:C:T	-0.1146	0.0151	3.014e-14
32	0.000445564	chr17:45925189:A:G	0.115	0.0151	2.436e-14
32	0.000516666	chr17:45925603:A:C	0.1153	0.0151	2.065e-14
32	0.000454025	chr17:45926031:T:A	-0.1158	0.0152	2.905e-14
32	0.000365961	chr17:45926233:C:T	-0.1146	0.0151	3.05e-14
32	0.000348427	chr17:45926527:A:G	0.1145	0.0151	3.33e-14
32	0.000384394	chr17:45926710:T:C	0.1147	0.0151	2.87e-14
32	0.000570385	chr17:45928249:A:G	0.1155	0.0151	1.845e-14
32	0.000820685	chr17:45928719:A:G	0.1247	0.0162	1.229e-14
32	0.000681791	chr17:45928764:T:C	0.1243	0.0162	1.507e-14
32	0.000445564	chr17:45928886:T:C	0.115	0.0151	2.42e-14
32	0.00054285	chr17:45929235:T:C	0.1154	0.0151	1.951e-14
32	0.000468086	chr17:45930127:C:T	-0.1151	0.0151	2.28e-14
32	0.000445564	chr17:45932752:G:C	-0.115	0.0151	2.443e-14
32	0.000384394	chr17:45932998:C:G	0.1147	0.0151	3.004e-14
32	0.000445564	chr17:45933039:A:G	0.115	0.0151	2.435e-14
32	0.000331748	chr17:45933618:G:A	-0.1144	0.0151	3.349e-14
32	0.000403772	chr17:45933707:G:A	-0.1148	0.0151	2.665e-14
32	0.000403772	chr17:45934160:A:G	0.1148	0.0151	2.766e-14
32	0.000424145	chr17:45934383:A:G	0.1149	0.0151	2.494e-14
32	0.000525989	chr17:45934730:A:G	0.1161	0.0152	2.292e-14
32	0.000392054	chr17:45934977:G:A	-0.1155	0.0152	2.984e-14
32	0.000348427	chr17:45935549:T:C	0.1145	0.0151	3.274e-14
32	0.000650968	chr17:45935658:T:C	0.1242	0.0162	1.583e-14
32	0.000403772	chr17:45935737:G:T	-0.1148	0.0151	2.704e-14
32	0.000403772	chr17:45935823:C:T	-0.1148	0.0151	2.65e-14
32	0.000403772	chr17:45935980:T:C	0.1148	0.0151	2.678e-14
32	0.000424145	chr17:45937018:G:A	-0.1149	0.0151	2.593e-14
32	0.000476827	chr17:45938258:G:A	-0.1159	0.0152	2.482e-14
32	0.000491766	chr17:45938379:A:G	0.1152	0.0151	2.196e-14
32	0.000491766	chr17:45938563:G:A	-0.1152	0.0151	2.199e-14
32	0.000525989	chr17:45938791:G:C	-0.1161	0.0152	2.265e-14
32	0.000384394	chr17:45938975:G:A	-0.1147	0.0151	2.856e-14
32	0.000445564	chr17:45939096:A:G	0.115	0.0151	2.529e-14
32	0.000384394	chr17:45939758:G:T	-0.1147	0.0151	3.012e-14
32	0.000445564	chr17:45939814:T:G	0.115	0.0151	2.519e-14
32	0.000445564	chr17:45939976:A:G	0.115	0.0151	2.485e-14
32	0.000331748	chr17:45942113:C:G	0.1144	0.0151	3.337e-14
32	0.000905025	chr17:45942277:G:A	-0.1172	0.0152	1.29e-14
32	0.000629796	chr17:45942314:T:C	0.1157	0.0151	1.769e-14
32	0.000661825	chr17:45942916:G:A	-0.1158	0.0151	1.622e-14
32	0.000599342	chr17:45943179:A:G	0.1156	0.0151	1.772e-14
32	0.000491766	chr17:45943695:C:T	-0.1152	0.0151	2.245e-14
32	0.000599342	chr17:45944097:T:C	0.1156	0.0151	1.808e-14
32	0.000516666	chr17:45944677:A:C	0.1153	0.0151	2.163e-14
32	0.000714099	chr17:45944702:G:A	-0.1244	0.0162	1.45e-14
32	0.000348427	chr17:45944953:G:A	-0.1145	0.0151	3.331e-14
32	0.000403772	chr17:45945162:A:G	0.1148	0.0151	2.82e-14
32	0.000552474	chr17:45945266:G:A	-0.1162	0.0152	2.202e-14
32	0.000445564	chr17:45945721:G:A	-0.115	0.0151	2.46e-14
32	0.000365961	chr17:45946154:T:G	0.1146	0.0151	3.229e-14
32	0.000331748	chr17:45947540:A:G	0.1144	0.0151	3.402e-14
32	0.000599342	chr17:45947907:G:A	-0.1156	0.0151	1.829e-14
32	0.000491766	chr17:45947981:T:C	0.1152	0.0151	2.244e-14
32	0.000599342	chr17:45948284:T:C	0.1156	0.0151	1.811e-14
32	0.000599342	chr17:45948955:T:C	0.1156	0.0151	1.805e-14
32	0.000491766	chr17:45949028:A:G	0.1152	0.0151	2.191e-14
32	0.000491766	chr17:45949724:C:T	-0.1152	0.0151	2.273e-14
32	0.000348427	chr17:45949950:G:A	-0.1145	0.0151	3.3e-14
32	0.000445564	chr17:45950387:A:G	0.115	0.0151	2.499e-14
32	0.000570385	chr17:45950817:T:C	0.1155	0.0151	1.94e-14
32	0.000468086	chr17:45951341:G:A	-0.1151	0.0151	2.341e-14
32	0.000424145	chr17:45951430:T:C	0.1149	0.0151	2.737e-14
32	0.000491766	chr17:45951812:G:C	-0.1152	0.0151	2.276e-14
32	0.00054285	chr17:45952749:C:T	-0.1154	0.0151	2.071e-14
32	0.000570385	chr17:45952829:A:T	0.1155	0.0151	1.936e-14
32	0.000599342	chr17:45952865:T:C	0.1156	0.0151	1.878e-14
32	0.000661825	chr17:45952945:T:G	0.1158	0.0151	1.657e-14
32	0.000570385	chr17:45953407:A:G	0.1155	0.0151	1.895e-14
32	0.000661825	chr17:45954054:G:A	-0.1158	0.0151	1.656e-14
32	0.000629796	chr17:45954174:G:T	-0.1157	0.0151	1.734e-14
32	0.000848663	chr17:45954580:A:G	0.1163	0.0151	1.285e-14
32	0.000661825	chr17:45954707:A:G	0.1158	0.0151	1.701e-14
32	0.000403772	chr17:45955231:G:A	-0.1148	0.0151	2.832e-14
32	0.000570385	chr17:45955402:T:C	0.1155	0.0151	1.88e-14
32	0.000491766	chr17:45955513:A:G	0.1152	0.0151	2.313e-14
32	0.000384394	chr17:45955549:T:C	0.1147	0.0151	2.931e-14
32	0.000331748	chr17:45955590:G:A	-0.1144	0.0151	3.362e-14
32	0.000661825	chr17:45955636:T:C	0.1158	0.0151	1.57e-14
32	0.000392291	chr17:45955803:T:C	0.1231	0.0162	3.256e-14
32	0.000552474	chr17:45956102:G:A	-0.1162	0.0152	2.134e-14
32	0.000491766	chr17:45956122:C:T	-0.1152	0.0151	2.198e-14
32	0.000768216	chr17:45957467:G:A	-0.1161	0.0151	1.451e-14
32	0.000629796	chr17:45957493:A:G	0.1157	0.0151	1.783e-14
32	0.00121938	chr17:45958001:A:G	0.1178	0.0152	9.315e-15
32	0.000807421	chr17:45958150:G:A	-0.1162	0.0151	1.347e-14
32	0.000807421	chr17:45958681:G:A	-0.1162	0.0151	1.256e-14
32	0.000399767	chr17:45958763:C:T	-0.1163	0.0153	2.606e-14
32	0.000695512	chr17:45958921:A:G	0.1159	0.0151	1.603e-14
32	0.00089205	chr17:45959096:T:A	-0.1164	0.0151	1.218e-14
32	0.000468086	chr17:45959548:C:T	-0.1151	0.0151	2.42e-14
32	0.000730945	chr17:45959713:G:A	-0.116	0.0151	1.507e-14
32	0.000848663	chr17:45959933:G:C	-0.1163	0.0151	1.307e-14
32	0.000848663	chr17:45961677:G:A	-0.1163	0.0151	1.374e-14
32	0.000848663	chr17:45962044:A:G	0.1163	0.0151	1.21e-14
32	0.000943491	chr17:45962325:A:G	0.125	0.0162	1.048e-14
32	0.000491766	chr17:45962754:C:T	-0.1152	0.0151	2.255e-14
32	0.000331748	chr17:45963457:C:T	-0.1144	0.0151	3.031e-14
32	0.000348427	chr17:45963735:T:C	0.1145	0.0151	3.434e-14
32	0.00189407	chr17:45966012:T:C	0.1179	0.0151	5.067e-15
32	0.00147209	chr17:45966270:C:T	-0.1174	0.0151	6.621e-15
32	0.00126613	chr17:45966453:G:A	-0.1171	0.0151	7.636e-15
32	0.00133131	chr17:45966854:A:T	0.1172	0.0151	7.247e-15
32	0.00126613	chr17:45967065:C:T	-0.1171	0.0151	7.893e-15
32	0.00154807	chr17:45967142:A:C	0.1175	0.0151	6.15e-15
32	0.00120419	chr17:45967457:T:A	-0.117	0.0151	7.974e-15
32	0.00147209	chr17:45967574:T:C	0.1174	0.0151	6.747e-15
32	0.00154807	chr17:45968108:A:G	0.1175	0.0151	6.376e-15
32	0.00171221	chr17:45968836:C:T	-0.1177	0.0151	5.623e-15
32	0.00154807	chr17:45969850:T:G	0.1175	0.0151	6.292e-15
32	0.0013999	chr17:45970243:C:T	-0.1173	0.0151	6.998e-15
32	0.00147209	chr17:45970436:A:T	0.1174	0.0151	6.591e-15
32	0.00126613	chr17:45971767:T:C	0.1171	0.0151	7.724e-15
32	0.00126613	chr17:45971963:C:T	-0.1171	0.0151	7.653e-15
32	0.00162804	chr17:45972501:A:G	0.1176	0.0151	6.096e-15
32	0.00103624	chr17:45972534:A:G	0.1167	0.0151	9.88e-15
32	0.000730945	chr17:45972916:G:A	-0.116	0.0151	1.382e-14
32	0.00114533	chr17:45972974:G:A	-0.1169	0.0151	8.701e-15
32	0.00126613	chr17:45973029:C:A	-0.1171	0.0151	7.694e-15
32	0.0013999	chr17:45973097:T:C	0.1173	0.0151	6.942e-15
32	0.00133131	chr17:45973457:G:T	-0.1172	0.0151	7.527e-15
32	0.00154807	chr17:45973484:A:G	0.1175	0.0151	6.394e-15
32	0.00201337	chr17:45974222:C:G	0.1274	0.0163	6.361e-15
32	0.00210997	chr17:45974223:T:G	0.1275	0.0163	6.1e-15
32	0.00291339	chr17:45974246:A:G	0.1274	0.0162	3.428e-15
32	0.00126613	chr17:45974480:A:G	0.1171	0.0151	7.845e-15
32	0.00126613	chr17:45974558:G:A	-0.1171	0.0151	7.803e-15
32	0.00424481	chr17:45974643:T:C	0.1274	0.0161	2.983e-15
32	0.0013999	chr17:45974918:G:A	-0.1173	0.0151	7.089e-15
32	0.00180081	chr17:45975367:A:G	0.1178	0.0151	5.305e-15
32	0.00171221	chr17:45975805:A:G	0.1177	0.0151	5.495e-15
32	0.00128169	chr17:45976623:G:A	-0.1179	0.0152	8.525e-15
32	0.00156509	chr17:45976871:G:A	-0.1183	0.0152	6.668e-15
32	0.00162804	chr17:45977022:T:C	0.1176	0.0151	5.951e-15
32	0.0013999	chr17:45977305:C:T	-0.1173	0.0151	7.157e-15
32	0.00110384	chr17:45978272:T:A	-0.1176	0.0152	1.012e-14
32	0.00110384	chr17:45978281:A:T	0.1176	0.0152	1.027e-14
32	0.00154807	chr17:45978872:A:G	0.1175	0.0151	6.338e-15
32	0.00114533	chr17:45979067:T:C	0.1169	0.0151	8.779e-15
32	0.00303607	chr17:45979068:G:A	-0.1267	0.0161	4.327e-15
32	0.00114533	chr17:45979401:G:A	-0.1169	0.0151	8.465e-15
32	0.0013999	chr17:45979467:G:A	-0.1173	0.0151	6.916e-15
32	0.000744484	chr17:45980229:G:A	-0.1145	0.0149	1.424e-14
32	0.000552474	chr17:45981263:T:A	-0.1162	0.0152	2.104e-14
32	0.00054285	chr17:45981495:C:A	-0.1154	0.0151	1.908e-14
32	0.000661825	chr17:45981849:C:T	-0.1158	0.0151	1.569e-14
32	0.00054285	chr17:45982882:G:A	-0.1154	0.0151	1.917e-14
32	0.0211865	chr17:45983409:C:T	-0.1234	0.0152	5.245e-16
32	0.00147209	chr17:45983657:G:A	-0.1174	0.0151	6.951e-15
32	0.00089205	chr17:45984330:C:T	-0.1164	0.0151	1.381e-14
32	0.00171221	chr17:45984532:T:C	0.1177	0.0151	7.336e-15
32	0.0010894	chr17:45984971:G:A	-0.1168	0.0151	1.119e-14
32	0.000848663	chr17:45985549:G:T	-0.1163	0.0151	1.464e-14
32	0.0010894	chr17:45985627:A:G	0.1168	0.0151	1.158e-14
32	0.00114533	chr17:45985774:A:G	0.1169	0.0151	1.072e-14
32	0.00103624	chr17:45986027:G:A	-0.1167	0.0151	1.161e-14
32	0.000937694	chr17:45986421:A:G	0.1165	0.0151	1.324e-14
32	0.00126613	chr17:45986842:G:A	-0.1171	0.0151	9.966e-15
32	0.00103624	chr17:45986968:T:C	0.1167	0.0151	1.212e-14
32	0.0014162	chr17:45988044:G:A	-0.1181	0.0152	7.346e-15
32	0.0010894	chr17:45988374:C:T	-0.1168	0.0151	8.939e-15
32	0.00120419	chr17:45988535:C:T	-0.117	0.0151	8.396e-15
32	0.00126613	chr17:45988722:T:A	-0.1171	0.0151	7.547e-15
32	0.00120419	chr17:45988806:A:G	0.117	0.0151	8.37e-15
32	0.00318461	chr17:45989268:C:G	0.1268	0.0161	3.993e-15
32	0.00147209	chr17:45989629:C:T	-0.1174	0.0151	6.509e-15
32	0.00103624	chr17:45989680:G:A	-0.1167	0.0151	9.675e-15
32	0.00209561	chr17:45990034:T:C	0.1181	0.0151	4.967e-15
32	0.00120419	chr17:45990142:A:G	0.117	0.0151	8.074e-15
32	0.00126613	chr17:45990180:T:C	0.1171	0.0151	7.422e-15
32	0.00120419	chr17:45990465:T:C	0.117	0.0151	8.119e-15
32	0.00133131	chr17:45990746:C:G	0.1172	0.0151	7.476e-15
32	0.0010894	chr17:45990872:C:T	-0.1168	0.0151	9.173e-15
32	0.000730945	chr17:45990928:G:C	-0.116	0.0151	1.42e-14
32	0.00089205	chr17:45991115:G:A	-0.1164	0.0151	1.099e-14
32	0.000985715	chr17:45991177:G:A	-0.1166	0.0151	9.95e-15
32	0.00128169	chr17:45992402:A:G	0.1179	0.0152	8.126e-15
32	0.00116015	chr17:45992474:G:A	-0.1177	0.0152	9.428e-15
32	0.000985715	chr17:45992604:C:G	0.1166	0.0151	9.704e-15
32	0.00089205	chr17:45992745:G:C	-0.1164	0.0151	1.122e-14
32	0.000985715	chr17:45993179:G:A	-0.1166	0.0151	9.892e-15
32	0.00116015	chr17:45993590:T:A	-0.1177	0.0152	8.98e-15
32	0.000985715	chr17:45993723:C:G	0.1166	0.0151	9.656e-15
32	0.00103624	chr17:45993928:T:C	0.1167	0.0151	9.88e-15
32	0.0010894	chr17:45994308:A:G	0.1168	0.0151	9.307e-15
32	0.000848663	chr17:45994675:T:A	-0.1163	0.0151	1.201e-14
32	0.000562142	chr17:45995057:A:C	0.117	0.0153	1.744e-14
32	0.000985715	chr17:45995488:T:C	0.1166	0.0151	1.055e-14
32	0.000848663	chr17:45995515:C:G	0.1163	0.0151	1.332e-14
32	0.00209561	chr17:45995618:A:G	0.1181	0.0151	4.459e-15
32	0.00126613	chr17:45995661:G:A	-0.1171	0.0151	8.09e-15
32	0.00180081	chr17:45995696:T:G	0.1178	0.0151	5.567e-15
32	0.000807421	chr17:45995779:G:C	-0.1162	0.0151	1.245e-14
32	0.000599342	chr17:45996373:G:A	-0.1156	0.0151	1.687e-14
32	0.00114533	chr17:45996607:T:C	0.1169	0.0151	8.386e-15
32	0.00147209	chr17:45997069:C:G	0.1174	0.0151	7.059e-15
32	0.0013999	chr17:45997215:A:G	0.1173	0.0151	6.953e-15
32	0.00120419	chr17:45997247:A:G	0.117	0.0151	8.37e-15
32	0.000937694	chr17:45997253:G:A	-0.1165	0.0151	1.131e-14
32	0.0010894	chr17:45997733:T:C	0.1168	0.0151	9.333e-15
32	0.000848663	chr17:45997744:A:T	0.1163	0.0151	1.202e-14
32	0.000570385	chr17:45998535:A:G	0.1155	0.0151	1.942e-14
32	0.00133131	chr17:45999100:A:G	0.1172	0.0151	7.506e-15
32	0.000848663	chr17:45999299:A:G	0.1163	0.0151	1.212e-14
32	0.0010894	chr17:46000342:G:T	-0.1168	0.0151	9.507e-15
32	0.00241074	chr17:46000485:T:A	-0.127	0.0162	4.03e-15
32	0.000807421	chr17:46001250:G:A	-0.1162	0.0151	1.299e-14
32	0.00128169	chr17:46001466:G:A	-0.1179	0.0152	8.493e-15
32	0.0010894	chr17:46001526:G:A	-0.1168	0.0151	9.283e-15
32	0.000780127	chr17:46002201:C:T	-0.1169	0.0152	1.341e-14
32	0.00103624	chr17:46002355:A:G	0.1167	0.0151	9.314e-15
32	0.00134724	chr17:46002673:T:G	0.118	0.0152	9.632e-15
32	0.000853248	chr17:46003698:A:G	0.114	0.0148	1.274e-14
32	0.00160964	chr17:46003858:G:A	-0.1277	0.0164	8.017e-15
32	0.00110384	chr17:46004096:T:C	0.1176	0.0152	1.114e-14
32	0.000807421	chr17:46004161:T:C	0.1162	0.0151	1.425e-14
32	0.000985715	chr17:46004815:A:G	0.1166	0.0151	1.101e-14
32	0.000599342	chr17:46004883:A:T	0.1156	0.0151	1.906e-14
32	0.000599342	chr17:46005148:T:C	0.1156	0.0151	1.88e-14
32	0.000951032	chr17:46005237:A:C	0.1173	0.0152	1.285e-14
32	0.000819683	chr17:46005715:G:A	-0.117	0.0152	1.518e-14
32	0.000424145	chr17:46007167:T:C	0.1149	0.0151	3.256e-14
32	0.000491766	chr17:46007310:C:T	-0.1152	0.0151	2.37e-14
32	0.000695512	chr17:46007478:G:C	-0.1159	0.0151	1.638e-14
32	0.000570385	chr17:46008734:T:C	0.1155	0.0151	1.967e-14
32	0.000491766	chr17:46009155:G:A	-0.1152	0.0151	2.297e-14
32	0.000629796	chr17:46011406:C:A	-0.1157	0.0151	1.83e-14
32	0.000730945	chr17:46011560:C:T	-0.116	0.0151	1.617e-14
32	0.000807421	chr17:46011742:T:C	0.1162	0.0151	1.499e-14
32	0.000445564	chr17:46012197:C:T	-0.115	0.0151	2.891e-14
32	0.000525989	chr17:46012361:G:A	-0.1161	0.0152	2.46e-14
32	0.000403772	chr17:46012555:C:T	-0.1148	0.0151	3.166e-14
32	0.00124822	chr17:46012669:C:G	0.1256	0.0162	9.747e-15
32	0.00089205	chr17:46012973:T:C	0.1164	0.0151	1.31e-14
32	0.000768216	chr17:46013280:A:G	0.1161	0.0151	1.595e-14
32	0.000780127	chr17:46013319:G:T	-0.1169	0.0152	1.628e-14
32	0.000516666	chr17:46013338:A:G	0.1153	0.0151	2.411e-14
32	0.000807421	chr17:46013430:T:C	0.1162	0.0151	1.41e-14
32	0.000768216	chr17:46013488:C:T	-0.1161	0.0151	1.584e-14
32	0.000599342	chr17:46013492:C:T	-0.1156	0.0151	1.988e-14
32	0.000661825	chr17:46013726:G:C	-0.1158	0.0151	1.769e-14
32	0.000807421	chr17:46013829:T:C	0.1162	0.0151	1.454e-14
32	0.00099942	chr17:46014358:G:A	-0.1174	0.0152	1.293e-14
32	0.00979783	chr17:46014520:C:T	-0.1171	0.0146	8.515e-16
32	0.000348427	chr17:46015435:G:A	-0.1145	0.0151	3.497e-14
32	0.00103624	chr17:46015953:G:A	-0.1167	0.0151	1.078e-14
32	0.000730945	chr17:46016130:A:G	0.116	0.0151	1.553e-14
32	0.00105031	chr17:46016261:A:G	0.1175	0.0152	1.18e-14
32	0.000985715	chr17:46016494:A:G	0.1166	0.0151	1.149e-14
32	0.00054285	chr17:46016746:A:G	0.1154	0.0151	2.115e-14
32	0.000730945	chr17:46017008:A:G	0.116	0.0151	1.532e-14
32	0.000445564	chr17:46017105:G:A	-0.115	0.0151	3.003e-14
32	0.000780127	chr17:46017301:C:G	0.1169	0.0152	1.612e-14
32	0.000730945	chr17:46018204:G:A	-0.116	0.0151	1.526e-14
32	0.000730945	chr17:46018295:T:G	0.116	0.0151	1.514e-14
32	0.00054285	chr17:46019120:C:T	-0.1154	0.0151	2.045e-14
32	0.000454025	chr17:46021496:A:G	0.1158	0.0152	2.215e-14
32	0.000937694	chr17:46021763:C:A	-0.1165	0.0151	1.201e-14
32	0.000516666	chr17:46022443:A:C	0.1153	0.0151	2.133e-14
32	0.000742512	chr17:46023187:C:A	-0.1168	0.0152	1.629e-14
32	0.000424145	chr17:46023300:A:C	0.1149	0.0151	2.647e-14
32	0.000629796	chr17:46023540:A:G	0.1157	0.0151	1.824e-14
32	0.000695512	chr17:46023638:A:G	0.1159	0.0151	1.627e-14
32	0.000599342	chr17:46025238:T:C	0.1156	0.0151	1.738e-14
32	0.000468086	chr17:46025272:A:G	0.1151	0.0151	2.465e-14
32	0.000661825	chr17:46025323:G:C	-0.1158	0.0151	1.742e-14
32	0.000848663	chr17:46025499:A:C	0.1163	0.0151	1.346e-14
32	0.000599342	chr17:46025930:T:C	0.1156	0.0151	2.001e-14
32	0.000424145	chr17:46026459:T:C	0.1149	0.0151	3.142e-14
32	0.000848663	chr17:46026977:A:C	0.1163	0.0151	1.339e-14
32	0.000937694	chr17:46027143:T:C	0.1165	0.0151	1.205e-14
32	0.000445564	chr17:46028853:C:T	-0.115	0.0151	2.616e-14
32	0.000468086	chr17:46028854:A:G	0.1151	0.0151	2.535e-14
32	0.000609588	chr17:46030734:C:T	-0.1164	0.0152	2.045e-14
32	0.000516666	chr17:46030989:G:A	-0.1153	0.0151	2.126e-14
32	0.000629796	chr17:46031882:G:A	-0.1157	0.0151	1.846e-14
32	0.0074969	chr17:46032905:G:A	-0.1166	0.0146	1.287e-15
32	0.000570385	chr17:46033166:G:A	-0.1155	0.0151	2.086e-14
32	0.0243684	chr17:46033304:C:G	0.1196	0.0147	3.99e-16
32	0.000730945	chr17:46033522:A:T	0.116	0.0151	1.595e-14
32	0.000491766	chr17:46033743:A:G	0.1152	0.0151	2.208e-14
32	0.000661825	chr17:46034247:A:G	0.1158	0.0151	1.719e-14
32	0.000424145	chr17:46034461:C:A	-0.1149	0.0151	2.684e-14
32	0.000424145	chr17:46035019:A:G	0.1149	0.0151	2.7e-14
32	0.000384394	chr17:46035075:G:A	-0.1147	0.0151	2.984e-14
32	0.000491766	chr17:46035377:C:A	-0.1152	0.0151	2.239e-14
32	0.000491766	chr17:46035993:T:C	0.1152	0.0151	2.336e-14
32	0.000807421	chr17:46036125:T:C	0.1162	0.0151	1.388e-14
32	0.000491766	chr17:46036597:C:T	-0.1152	0.0151	2.201e-14
32	0.000468086	chr17:46036852:T:C	0.1151	0.0151	2.361e-14
32	0.000516666	chr17:46037066:A:C	0.1153	0.0151	2.119e-14
32	0.000445564	chr17:46037708:T:C	0.115	0.0151	2.533e-14
32	0.000491766	chr17:46037741:C:T	-0.1152	0.0151	2.222e-14
32	0.0103381	chr17:46038074:T:C	0.1172	0.0146	8.261e-16
32	0.000424145	chr17:46038203:C:A	-0.1149	0.0151	2.647e-14
32	0.000468086	chr17:46038364:G:A	-0.1151	0.0151	2.413e-14
32	0.000491766	chr17:46038872:G:A	-0.1152	0.0151	2.283e-14
32	0.000570385	chr17:46038946:T:C	0.1155	0.0151	1.907e-14
32	0.000365961	chr17:46039753:A:G	0.1146	0.0151	3.123e-14
32	0.000445564	chr17:46040031:A:G	0.115	0.0151	2.472e-14
32	0.00120419	chr17:46041482:G:A	-0.117	0.0151	1.014e-14
32	0.000742512	chr17:46041633:A:G	0.1168	0.0152	1.669e-14
32	0.00103624	chr17:46042270:A:C	0.1167	0.0151	1.153e-14
32	0.00114533	chr17:46043076:A:G	0.1169	0.0151	1.026e-14
32	0.00089205	chr17:46043242:A:G	0.1164	0.0151	1.374e-14
32	0.000570385	chr17:46045882:T:C	0.1155	0.0151	2.15e-14
32	0.000819683	chr17:46046319:G:A	-0.117	0.0152	1.632e-14
32	0.000629796	chr17:46046351:C:T	-0.1157	0.0151	2.034e-14
32	0.00154807	chr17:46047169:T:C	0.1175	0.0151	7.416e-15
32	0.000988455	chr17:46047471:A:G	0.1251	0.0162	1.1e-14
32	0.00089205	chr17:46047700:C:T	-0.1164	0.0151	1.397e-14
32	0.000985715	chr17:46048338:C:T	-0.1166	0.0151	1.352e-14
32	0.00103624	chr17:46048852:G:A	-0.1167	0.0151	1.158e-14
32	0.037995	chr17:46048999:C:T	-0.1196	0.0146	2.494e-16
32	0.000695512	chr17:46049611:G:C	-0.1159	0.0151	1.866e-14
32	0.00128169	chr17:46051510:T:A	-0.1179	0.0152	1.013e-14
32	0.000985715	chr17:46051887:T:C	0.1166	0.0151	1.233e-14
32	0.000937694	chr17:46052519:C:T	-0.1165	0.0151	1.305e-14
32	0.000411692	chr17:46052583:C:G	0.1156	0.0152	2.496e-14
32	0.000905025	chr17:46053221:T:G	0.1172	0.0152	1.526e-14
32	0.000937694	chr17:46053512:A:G	0.1165	0.0151	1.324e-14
32	0.000848663	chr17:46053656:T:C	0.1163	0.0151	1.419e-14
32	0.000985715	chr17:46054226:A:G	0.1166	0.0151	1.245e-14
32	0.0016454	chr17:46054256:G:A	-0.1184	0.0152	7.762e-15
32	0.000937694	chr17:46054351:G:A	-0.1165	0.0151	1.309e-14
32	0.00103624	chr17:46054432:C:T	-0.1167	0.0151	1.148e-14
32	0.000355589	chr17:46055521:C:T	-0.1153	0.0152	2.862e-14
32	0.000695512	chr17:46055665:T:A	-0.1159	0.0151	1.78e-14
32	0.000599342	chr17:46055704:A:T	0.1156	0.0151	2.067e-14
32	0.000695512	chr17:46055776:G:A	-0.1159	0.0151	1.873e-14
32	0.00054285	chr17:46055796:A:C	0.1154	0.0151	2.319e-14
32	0.000348427	chr17:46056030:G:A	-0.1145	0.0151	3.773e-14
32	0.000516666	chr17:46056037:T:C	0.1153	0.0151	2.455e-14
32	0.000905025	chr17:46056168:C:T	-0.1172	0.0152	1.461e-14
32	0.000807421	chr17:46056267:A:G	0.1162	0.0151	1.469e-14
32	0.000661825	chr17:46056282:A:C	0.1158	0.0151	1.836e-14
32	0.000491766	chr17:46057544:G:A	-0.1152	0.0151	2.672e-14
32	0.000491766	chr17:46057660:G:C	-0.1152	0.0151	2.582e-14
32	0.000768216	chr17:46057993:T:C	0.1161	0.0151	1.602e-14
32	0.000516666	chr17:46058461:G:A	-0.1153	0.0151	2.312e-14
32	0.000516666	chr17:46058619:A:G	0.1153	0.0151	2.311e-14
32	0.000661825	chr17:46059211:A:C	0.1158	0.0151	1.769e-14
32	0.00089205	chr17:46059268:G:A	-0.1164	0.0151	1.402e-14
32	0.000730945	chr17:46059397:C:T	-0.116	0.0151	1.743e-14
32	0.0014162	chr17:46059823:A:T	0.1181	0.0152	9.2e-15
32	0.000861279	chr17:46059945:G:A	-0.1171	0.0152	1.584e-14
32	0.00089205	chr17:46060559:T:C	0.1164	0.0151	1.305e-14
32	0.0135293	chr17:46060835:T:C	0.1177	0.0146	7.172e-16
32	0.000695512	chr17:46061717:G:C	-0.1159	0.0151	1.806e-14
32	0.000848663	chr17:46061824:G:C	-0.1163	0.0151	1.424e-14
32	0.00089205	chr17:46064366:G:A	-0.1164	0.0151	1.347e-14
32	0.000768216	chr17:46064589:T:A	-0.1161	0.0151	1.531e-14
32	0.000695512	chr17:46064755:G:A	-0.1159	0.0151	1.692e-14
32	0.00116015	chr17:46065061:A:G	0.1177	0.0152	1.125e-14
32	0.000730945	chr17:46065200:C:T	-0.116	0.0151	1.653e-14
32	0.00103624	chr17:46065297:C:T	-0.1167	0.0151	1.156e-14
32	0.000516666	chr17:46065663:G:T	-0.1153	0.0151	2.466e-14
32	0.00105031	chr17:46065978:G:A	-0.1175	0.0152	1.224e-14
32	0.00089205	chr17:46066118:G:A	-0.1164	0.0151	1.369e-14
32	0.00133131	chr17:46066786:T:C	0.1172	0.0151	8.815e-15
32	0.0010894	chr17:46066885:G:T	-0.1168	0.0151	1.112e-14
32	0.00103624	chr17:46066979:A:G	0.1167	0.0151	1.131e-14
32	0.0010894	chr17:46067021:C:A	-0.1168	0.0151	1.115e-14
32	0.00103624	chr17:46067268:G:A	-0.1167	0.0151	1.137e-14
32	0.00114533	chr17:46068007:T:C	0.1169	0.0151	1.134e-14
32	0.00126613	chr17:46068226:A:G	0.1171	0.0151	9.57e-15
32	0.000848663	chr17:46068494:A:G	0.1163	0.0151	1.52e-14
32	0.00114533	chr17:46068970:A:C	0.1169	0.0151	1.052e-14
32	0.00114533	chr17:46068991:T:C	0.1169	0.0151	1.056e-14
32	0.000985715	chr17:46069085:T:C	0.1166	0.0151	1.288e-14
32	0.000848663	chr17:46069201:T:C	0.1163	0.0151	1.489e-14
32	0.000695512	chr17:46070045:G:A	-0.1159	0.0151	1.69e-14
32	0.00103624	chr17:46070208:G:A	-0.1167	0.0151	1.107e-14
32	0.00147209	chr17:46070233:G:C	-0.1174	0.0151	8.213e-15
32	0.00147209	chr17:46070355:C:T	-0.1174	0.0151	7.913e-15
32	0.0010894	chr17:46070901:C:T	-0.1168	0.0151	1.104e-14
32	0.00181884	chr17:46071247:G:A	-0.1186	0.0152	6.899e-15
32	0.00103624	chr17:46071308:A:G	0.1167	0.0151	1.153e-14
32	0.00120419	chr17:46072375:G:A	-0.117	0.0151	1.003e-14
32	0.0013999	chr17:46072676:T:C	0.1173	0.0151	8.724e-15
32	0.00133131	chr17:46072867:G:A	-0.1172	0.0151	9.091e-15
32	0.00120419	chr17:46073098:T:C	0.117	0.0151	9.755e-15
32	0.00114533	chr17:46073114:A:T	0.1169	0.0151	1.071e-14
32	0.00103624	chr17:46073790:T:C	0.1167	0.0151	1.136e-14
32	0.0273745	chr17:46074180:T:G	0.119	0.0146	3.474e-16
32	0.000730945	chr17:46074301:A:G	0.116	0.0151	1.605e-14
32	0.000661825	chr17:46074331:A:T	0.1158	0.0151	2.066e-14
32	0.00103624	chr17:46075024:C:T	-0.1167	0.0151	1.168e-14
32	0.00103624	chr17:46075081:G:A	-0.1167	0.0151	1.151e-14
32	0.00133131	chr17:46075778:A:G	0.1172	0.0151	8.897e-15
32	0.00126613	chr17:46075861:A:G	0.1171	0.0151	9.779e-15
32	0.000730945	chr17:46076020:A:T	0.116	0.0151	1.659e-14
32	0.000380829	chr17:46076260:C:T	-0.1162	0.0153	2.583e-14
32	0.00089205	chr17:46077027:A:G	0.1164	0.0151	1.408e-14
32	0.0010894	chr17:46077095:A:C	0.1168	0.0151	1.13e-14
32	0.00114533	chr17:46077241:T:C	0.1169	0.0151	1.087e-14
32	0.00154807	chr17:46077580:C:T	-0.1175	0.0151	7.851e-15
32	0.00229947	chr17:46077791:C:T	-0.1269	0.0162	4.834e-15
32	0.00162804	chr17:46078341:C:T	-0.1176	0.0151	7.367e-15
32	0.000730945	chr17:46080616:A:T	0.116	0.0151	1.662e-14
32	0.00120419	chr17:46081736:C:T	-0.117	0.0151	1.033e-14
32	0.00103624	chr17:46082189:C:A	-0.1167	0.0151	1.212e-14
32	0.00133131	chr17:46082306:A:G	0.1172	0.0151	8.99e-15
32	0.000730945	chr17:46082329:C:T	-0.116	0.0151	1.631e-14
32	0.0010894	chr17:46082483:T:C	0.1168	0.0151	1.109e-14
32	0.000848663	chr17:46082622:G:A	-0.1163	0.0151	1.441e-14
32	0.00099942	chr17:46082684:G:A	-0.1174	0.0152	1.305e-14
32	0.000768216	chr17:46083226:G:A	-0.1161	0.0151	1.527e-14
32	0.00126613	chr17:46083308:G:C	-0.1171	0.0151	9.444e-15
32	0.00126613	chr17:46083936:A:G	0.1171	0.0151	9.548e-15
32	0.00126613	chr17:46083994:A:T	0.1171	0.0151	9.707e-15
32	0.000641133	chr17:46084104:A:C	0.1257	0.0164	1.756e-14
32	0.000937694	chr17:46084494:C:T	-0.1165	0.0151	1.275e-14
32	0.00126613	chr17:46084918:T:C	0.1171	0.0151	9.503e-15
32	0.0528217	chr17:46085231:C:A	-0.1202	0.0146	1.754e-16
32	0.00089205	chr17:46086045:T:C	0.1164	0.0151	1.311e-14
32	0.00133131	chr17:46086724:G:C	-0.1172	0.0151	9.003e-15
32	0.00126613	chr17:46086767:G:A	-0.1171	0.0151	9.985e-15
32	0.000730945	chr17:46086957:G:A	-0.116	0.0151	1.68e-14
32	0.000629796	chr17:46087683:A:G	0.1157	0.0151	1.968e-14
32	0.000807421	chr17:46087703:A:G	0.1162	0.0151	1.558e-14
32	0.00133131	chr17:46087732:C:T	-0.1172	0.0151	1.018e-14
33	0.0429465	chr17:49782498:C:T	0.2219	0.029	1.945e-14
33	0.0548543	chr17:49863260:C:A	0.2751	0.0358	1.499e-14
33	0.87588	chr17:49863303:C:T	0.288	0.0358	8.688e-16
34	0.994679	chr19:4717660:A:G	-0.2293	0.0153	9.055e-51
35	0.495069	chr19:10352442:G:C	0.4034	0.0365	2.241e-28
35	0.504931	chr19:10381598:C:T	0.3747	0.0341	3.65e-28
36	0.988154	chr19:10414696:G:A	0.2166	0.0232	9.43e-21
37	0.115496	chr19:48702851:C:G	0.0976	0.0123	2.742e-15
37	0.123015	chr19:48702888:G:C	-0.0977	0.0123	2.29e-15
37	0.191631	chr19:48702915:C:T	-0.1024	0.0128	1.435e-15
37	0.131032	chr19:48703160:A:G	0.0978	0.0123	1.834e-15
37	0.0898015	chr19:48703205:C:T	-0.0972	0.0123	3.196e-15
37	0.061686	chr19:48703417:G:A	-0.0966	0.0123	4.195e-15
37	0.0293076	chr19:48703728:G:A	-0.0954	0.0123	7.767e-15
37	0.0424703	chr19:48704297:C:T	-0.096	0.0123	5.385e-15
37	0.0424086	chr19:48705608:G:A	-0.0999	0.0128	5.813e-15
37	0.0229156	chr19:48705721:A:G	0.095	0.0123	9.061e-15
37	0.0334298	chr19:48705753:T:C	0.0995	0.0128	7.634e-15
37	0.0311718	chr19:48705969:G:A	-0.0955	0.0123	7.344e-15
37	0.0229156	chr19:48706207:C:A	-0.095	0.0123	1.073e-14
37	0.016873	chr19:48706594:A:G	0.0945	0.0123	1.495e-14
38	0.107058	chr19:50362278:A:G	-0.0911	0.0127	8.318e-13
38	0.0290866	chr19:50363849:C:T	0.0901	0.0129	2.415e-12
38	0.032331	chr19:50370905:T:G	-0.0903	0.0129	2.184e-12
38	0.123652	chr19:50371537:G:A	0.0928	0.0129	7.621e-13
38	0.350698	chr19:50374423:G:A	0.0969	0.0132	1.882e-13
38	0.0550509	chr19:50375883:G:T	0.0913	0.0129	1.681e-12
38	0.1187	chr19:50376267:C:G	-0.0956	0.0133	6.001e-13
38	0.13351	chr19:50379362:T:C	-0.0915	0.0127	5.851e-13
39	0.0141232	chr20:6488949:G:A	-0.0708	0.0134	1.175e-07
39	0.0553027	chr20:6489388:T:C	0.0732	0.0132	3.064e-08
39	0.104928	chr20:6489447:G:A	-0.0759	0.0134	1.447e-08
39	0.0151771	chr20:6489618:A:G	0.0694	0.0131	1.203e-07
39	0.0150453	chr20:6492407:C:T	-0.0662	0.0125	1.279e-07
39	0.0156722	chr20:6492834:T:A	-0.0663	0.0125	1.263e-07
39	0.0095618	chr20:6493546:T:C	0.0656	0.0126	1.735e-07
39	0.0218694	chr20:6505048:C:T	-0.0655	0.0122	7.155e-08
39	0.0259214	chr20:6505893:C:T	-0.0659	0.0122	5.865e-08
39	0.0151625	chr20:6506621:T:A	-0.0641	0.0121	1.284e-07
39	0.0195489	chr20:6506674:A:G	0.0647	0.0121	9.905e-08
39	0.0134651	chr20:6506877:A:G	0.0654	0.0124	1.239e-07
39	0.0335143	chr20:6507080:G:A	-0.0665	0.0122	4.503e-08
39	0.0238063	chr20:6508149:G:A	-0.0657	0.0122	6.338e-08
39	0.0270511	chr20:6508518:T:C	0.066	0.0122	5.541e-08
39	0.0145371	chr20:6508920:A:G	0.064	0.0121	1.353e-07
39	0.0145371	chr20:6508937:A:G	0.064	0.0121	1.393e-07
39	0.0164983	chr20:6509040:T:C	0.0643	0.0121	1.209e-07
39	0.0145371	chr20:6509098:C:T	-0.064	0.0121	1.344e-07
39	0.0203992	chr20:6509138:T:C	0.0648	0.0121	9.617e-08
39	0.00997975	chr20:6509779:G:A	-0.0631	0.0121	1.962e-07
39	0.0238063	chr20:6513305:G:A	-0.0657	0.0122	6.944e-08
39	0.0231877	chr20:6514082:C:T	-0.0651	0.0121	8.43e-08
39	0.0321045	chr20:6514109:G:A	-0.0664	0.0122	4.677e-08
39	0.0287453	chr20:6514174:G:C	-0.0656	0.0121	6.312e-08
39	0.0313392	chr20:6514648:G:A	-0.0658	0.0121	5.941e-08
39	0.0381411	chr20:6515032:T:C	0.0668	0.0122	3.829e-08
39	0.0282318	chr20:6516294:A:G	0.0661	0.0122	5.724e-08
39	0.0473756	chr20:6517380:G:A	-0.0673	0.0122	3.088e-08
39	0.0381411	chr20:6518198:T:G	0.0668	0.0122	3.913e-08
39	0.0434316	chr20:6518553:A:G	0.0671	0.0122	3.361e-08
39	0.0349883	chr20:6518665:G:T	-0.0666	0.0122	4.3e-08
39	0.0307559	chr20:6519705:A:T	0.0663	0.0122	5.343e-08
39	0.0156146	chr20:6539030:A:C	0.0647	0.0122	1.245e-07
39	0.0101244	chr20:6561723:G:T	-0.0647	0.0124	1.784e-07
39	0.0203432	chr20:6567007:T:C	0.0664	0.0124	8.242e-08
39	0.00906992	chr20:6580129:A:G	0.0743	0.0143	2.026e-07
40	0.677131	chr21:33237639:A:G	-0.1891	0.013	5.166e-48
40	0.0665293	chr21:33239266:C:G	-0.1871	0.013	1.275e-46
40	0.256274	chr21:33240996:A:G	-0.1885	0.013	8.243e-48
41	0.00934628	chr21:33283765:T:C	-0.0721	0.0139	2.197e-07
41	0.0366169	chr21:33284033:C:T	0.0763	0.0141	5.751e-08
41	0.00895994	chr21:33284045:T:C	-0.0721	0.0139	2.161e-07
41	0.0112315	chr21:33284348:G:A	0.0746	0.0141	1.126e-07
41	0.0121397	chr21:33284714:A:C	-0.0744	0.0141	1.217e-07
41	0.0149327	chr21:33284820:G:A	0.0757	0.0141	8.307e-08
41	0.013771	chr21:33285111:G:A	0.0763	0.0141	6.491e-08
41	0.0101612	chr21:33285382:T:C	-0.0729	0.0139	1.45e-07
41	0.012992	chr21:33285501:A:G	-0.0769	0.0142	5.911e-08
41	0.812335	chr21:33287378:C:T	0.1245	0.016	6.146e-15
41	0.00913706	chr21:33290406:G:A	0.0895	0.0147	1.275e-09
42	0.995795	chr21:33949755:C:T	0.1663	0.0199	6.635e-17
43	1	chr21:33965615:CATAAT:C	0.2458	0.4722	0.6027
44	0.032508	chr21:41468902:C:T	-0.0851	0.0154	3.164e-08
44	0.0511934	chr21:41470061:G:A	-0.0763	0.0136	2.065e-08
44	0.3367	chr21:41471061:G:A	-0.0904	0.0152	3.004e-09
44	0.0131025	chr21:41473447:G:A	-0.0894	0.0167	8.034e-08
44	0.0262896	chr21:41478326:A:G	0.079	0.0144	3.923e-08
44	0.393362	chr21:41479527:A:C	0.0932	0.0156	2.139e-09
44	0.0419388	chr21:41480570:C:T	-0.0797	0.0143	2.779e-08
44	0.0158621	chr21:41481156:A:G	-0.076	0.0141	7.707e-08
44	0.0177659	chr21:41486440:T:C	0.0736	0.0136	6.895e-08
44	0.0288583	chr21:41492816:A:G	0.0754	0.0137	4.067e-08
45	0.0135276	chrX:15381161:A:G	-0.0385	0.0075	2.943e-07
45	0.0689709	chrX:15492951:C:T	0.0398	0.0073	5.266e-08
45	0.106651	chrX:15494752:C:G	-0.0404	0.0073	3.013e-08
45	0.351982	chrX:15497196:C:G	-0.042	0.0073	8.999e-09
45	0.379834	chrX:15523993:G:A	0.0421	0.0073	6.811e-09
45	0.0210991	chrX:15564667:C:T	0.0376	0.0072	1.881e-07
45	0.0103986	chrX:15624289:G:C	0.0381	0.0075	3.318e-07
