# Supplementary material for: GWAS and meta-analysis identifies 49 genetic variants underlying critical COVID-19
Source: Nature. 2023 May 17;617(7962):764–8. doi: 10.1038/s41586-023-06034-3 (PMC10208981; doi:10.1038/s41586-023-06034-3)
Supplement: Supplementary file 9 — The full results of the gene-level analysis performed using the mBAT-combo method. Gene indicates ensembl ID, gene_name indicates name of the gene, gene_p is the P value of the gene-level test, nsps is the number of SNPs used for the test, lead_snp is the chromosome, position, reference and alternative alleles for the SNPs with lowest P value in the region, and lead_snp_p indicates the P value of this lead SNP. [file 41586_2023_6034_MOESM9_ESM.xlsx]

## Sheet: mBAT-combo
Full results of the gene level analysis performed with the mBAT-combo method. Gene indicates ensembl ID, gene_name indicates name of the gene, gene_p is the p-value of the gene level test, nsps is the number of snps used for the test, lead_snp is the chromosome, position, reference and alternative alleles for the snps with lowest p-value in the region, and lead_snp_p indicates the p-value of this…
gene	gene_name	gene_p	n_snps	lead_snp	lead_snp_p
ENSG00000187634	SAMD11	0.482002	476	1:984121:G:T	0.00090911
ENSG00000188976	NOC2L	0.3575	514	1:995508:ATTTTT:A	3.47306e-05
ENSG00000187961	KLHL17	0.297538	466	1:995508:ATTTTT:A	3.47306e-05
ENSG00000187583	PLEKHN1	0.763651	483	1:995508:ATTTTT:A	3.47306e-05
ENSG00000187642	PERM1	0.678324	460	1:995508:ATTTTT:A	3.47306e-05
ENSG00000188290	HES4	0.054619	457	1:995508:ATTTTT:A	3.47306e-05
ENSG00000187608	ISG15	0.0684165	509	1:995508:ATTTTT:A	3.47306e-05
ENSG00000188157	AGRN	0.0467117	570	1:995508:ATTTTT:A	3.47306e-05
ENSG00000237330	RNF223	0.133088	431	1:1021472:C:T	0.000490456
ENSG00000131591	C1orf159	0.846475	579	1:1063661:ATG:A	0.000970231
ENSG00000162571	TTLL10	0.541385	636	1:1234186:C:T	0.00364134
ENSG00000186891	TNFRSF18	0.253924	552	1:1251285:G:A	0.000416823
ENSG00000186827	TNFRSF4	0.18586	529	1:1251285:G:A	0.000416823
ENSG00000078808	SDF4	0.189507	588	1:1251285:G:A	0.000416823
ENSG00000176022	B3GALT6	0.158559	518	1:1251285:G:A	0.000416823
ENSG00000184163	C1QTNF12	0.142086	483	1:1251285:G:A	0.000416823
ENSG00000160087	UBE2J2	0.132514	506	1:1251285:G:A	0.000416823
ENSG00000162572	SCNN1D	0.229018	416	1:1251285:G:A	0.000416823
ENSG00000131584	ACAP3	0.351053	410	1:1251285:G:A	0.000416823
ENSG00000169972	PUSL1	0.587896	357	1:1351870:C:G	0.00555887
ENSG00000127054	INTS11	0.535104	434	1:1351870:C:G	0.00555887
ENSG00000224051	CPTP	0.645505	419	1:1351870:C:G	0.00555887
ENSG00000169962	TAS1R3	0.598205	397	1:1351870:C:G	0.00555887
ENSG00000107404	DVL1	0.499874	413	1:1351870:C:G	0.00555887
ENSG00000162576	MXRA8	0.433564	403	1:1351870:C:G	0.00555887
ENSG00000175756	AURKAIP1	0.447947	407	1:1351870:C:G	0.00555887
ENSG00000221978	CCNL2	0.723868	435	1:1351870:C:G	0.00555887
ENSG00000242485	MRPL20	0.699885	420	1:1407014:G:A	0.00597206
ENSG00000235098	ANKRD65	0.899206	355	1:1407014:G:A	0.00597206
ENSG00000205116	TMEM88B	0.699731	315	1:1407014:G:A	0.00597206
ENSG00000179403	VWA1	0.921287	328	1:1407014:G:A	0.00597206
ENSG00000215915	ATAD3C	0.820942	371	1:1407014:G:A	0.00597206
ENSG00000160072	ATAD3B	0.941907	379	1:1516000:T:C	0.0110953
ENSG00000197785	ATAD3A	0.658836	379	1:1516000:T:C	0.0110953
ENSG00000205090	TMEM240	0.793589	369	1:1516000:T:C	0.0110953
ENSG00000160075	SSU72	0.822704	434	1:1516000:T:C	0.0110953
ENSG00000228594	FNDC10	0.774204	280	1:1582556:T:C	0.0190069
ENSG00000197530	MIB2	0.991197	289	1:1582556:T:C	0.0190069
ENSG00000189409	MMP23B	0.949725	231	1:1582556:T:C	0.0190069
ENSG00000248333	CDK11B	0.865785	246	1:1615731:C:G	0.045124
ENSG00000189339	SLC35E2B	0.900208	200	1:1615731:C:G	0.045124
ENSG00000008128	CDK11A	0.886648	202	1:1755845:G:A	0.0091792
ENSG00000008130	NADK	0.416824	219	1:1817785:G:A	0.00497044
ENSG00000078369	GNB1	0.4673	470	1:1897125:C:A	0.00162526
ENSG00000169885	CALML6	0.772321	336	1:1897125:C:A	0.00162526
ENSG00000178821	TMEM52	0.829107	353	1:1897125:C:A	0.00162526
ENSG00000142609	CFAP74	0.998236	676	1:1897125:C:A	0.00162526
ENSG00000187730	GABRD	0.977923	452	1:2074366:C:G	0.00361429
ENSG00000067606	PRKCZ	0.873258	840	1:2074366:C:G	0.00361429
ENSG00000162585	FAAP20	0.591967	398	1:2150745:G:A	0.00730758
ENSG00000157933	SKI	0.996111	721	1:2341227:C:T	0.00394371
ENSG00000116151	MORN1	0.999791	807	1:2341227:C:T	0.00394371
ENSG00000157916	RER1	0.93094	552	1:2438240:G:A	0.00468445
ENSG00000157911	PEX10	0.992936	516	1:2462487:C:G	0.000708789
ENSG00000149527	PLCH2	0.98089	767	1:2480840:A:T	0.000213799
ENSG00000157881	PANK4	0.101324	464	1:2564056:G:C	0.000212511
ENSG00000197921	HES5	0.0820537	372	1:2564056:G:C	0.000212511
ENSG00000157873	TNFRSF14	0.306872	436	1:2564056:G:C	0.000212511
ENSG00000157870	PRXL2B	0.589006	402	1:2564056:G:C	0.000212511
ENSG00000142606	MMEL1	0.719539	409	1:2564056:G:C	0.000212511
ENSG00000215912	TTC34	0.789301	583	1:2792245:C:T	0.00257066
ENSG00000169717	ACTRT2	0.0445113	469	1:2971950:A:G	0.00279827
ENSG00000142611	PRDM16	0.999473	2244	1:3208699:G:GAAA	0.000631261
ENSG00000130762	ARHGEF16	0.0417168	570	1:3495402:T:C	6.86223e-05
ENSG00000162591	MEGF6	0.0307032	954	1:3495402:T:C	6.86223e-05
ENSG00000158109	TPRG1L	0.324209	446	1:3601009:G:C	0.00138667
ENSG00000116213	WRAP73	0.744204	519	1:3601009:G:C	0.00138667
ENSG00000078900	TP73	0.641819	776	1:3659604:A:G	0.00182726
ENSG00000162592	CCDC27	0.805426	598	1:3763219:T:C	0.00394501
ENSG00000235169	SMIM1	0.629868	512	1:3763219:T:C	0.00394501
ENSG00000130764	LRRC47	0.686557	639	1:3763219:T:C	0.00394501
ENSG00000116198	CEP104	0.652335	902	1:3763219:T:C	0.00394501
ENSG00000169598	DFFB	0.886213	746	1:3889771:G:T	0.0123006
ENSG00000198912	C1orf174	0.962359	651	1:3937640:CT:C	0.00294308
ENSG00000196581	AJAP1	0.434529	1274	1:4824166:A:T	0.000930515
ENSG00000131697	NPHP4	0.574521	956	1:5909185:G:A	0.0013874
ENSG00000069424	KCNAB2	0.836308	806	1:5991653:G:A	0.00169039
ENSG00000116254	CHD5	0.818533	650	1:6198965:C:T	0.0100141
ENSG00000285629	ENSG00000285629	0.954905	494	1:6198965:C:T	0.0100141
ENSG00000116251	RPL22	0.821704	444	1:6198965:C:T	0.0100141
ENSG00000158286	RNF207	0.726678	383	1:6198965:C:T	0.0100141
ENSG00000116237	ICMT	0.671842	369	1:6198965:C:T	0.0100141
ENSG00000173673	HES3	0.567459	334	1:6198965:C:T	0.0100141
ENSG00000158292	GPR153	0.382837	383	1:6198965:C:T	0.0100141
ENSG00000097021	ACOT7	0.9158	934	1:6339228:G:A	0.00899702
ENSG00000069812	HES2	0.97614	432	1:6448885:C:T	0.00176922
ENSG00000187017	ESPN	0.958573	499	1:6448885:C:T	0.00176922
ENSG00000215788	TNFRSF25	0.68406	379	1:6448885:C:T	0.00176922
ENSG00000171680	PLEKHG5	0.594848	571	1:6535099:C:T	0.00162809
ENSG00000162408	NOL9	0.659149	470	1:6535099:C:T	0.00162809
ENSG00000173662	TAS1R1	0.688961	435	1:6535099:C:T	0.00162809
ENSG00000204859	ZBTB48	0.834817	375	1:6535099:C:T	0.00162809
ENSG00000162413	KLHL21	0.86741	423	1:6549113:C:T	0.0016643
ENSG00000116273	PHF13	0.91622	337	1:6571259:G:A	0.0041702
ENSG00000041988	THAP3	0.605947	314	1:6675634:G:A	0.00519516
ENSG00000007923	DNAJC11	0.629833	517	1:6742275:A:G	0.000314501
ENSG00000171735	CAMTA1	0.999949	3914	1:6742275:A:G	0.000314501
ENSG00000049245	VAMP3	0.943304	419	1:7782755:T:TC	0.0171032
ENSG00000049246	PER3	0.910729	720	1:7782755:T:TC	0.0171032
ENSG00000049247	UTS2	0.718706	572	1:7859788:A:G	0.0240582
ENSG00000049249	TNFRSF9	0.829968	449	1:7916100:G:A	0.0189754
ENSG00000116288	PARK7	0.925663	309	1:8019297:T:C	0.00642006
ENSG00000116285	ERRFI1	0.899114	259	1:8041999:G:GT	0.00300142
ENSG00000162426	SLC45A1	0.838426	368	1:8328140:T:C	0.00784808
ENSG00000142599	RERE	0.161546	1273	1:8797376:TA:T	2.25933e-05
ENSG00000074800	ENO1	0.163695	338	1:8832378:C:CA	0.000571721
ENSG00000131686	CA6	0.0742202	557	1:8960994:A:G	0.00107648
ENSG00000197241	SLC2A7	0.000455495	517	1:9067157:C:A	1.50604e-10
ENSG00000142583	SLC2A5	0.000167913	640	1:9067157:C:A	1.50604e-10
ENSG00000180758	GPR157	2.12657e-05	499	1:9067157:C:A	1.50604e-10
ENSG00000049239	H6PD	0.862298	663	1:9185847:G:A	0.00147536
ENSG00000171621	SPSB1	0.312182	869	1:9379924:T:G	0.000548495
ENSG00000171612	SLC25A33	0.536109	293	1:9527808:G:A	0.00506266
ENSG00000188807	TMEM201	0.234047	316	1:9638204:T:A	0.00601453
ENSG00000171608	PIK3CD	0.584502	485	1:9684274:C:T	0.00128372
ENSG00000171603	CLSTN1	0.856027	487	1:9684274:C:T	0.00128372
ENSG00000178585	CTNNBIP1	0.755625	392	1:9952956:A:C	0.00528293
ENSG00000162441	LZIC	0.157591	265	1:9986839:G:A	9.86293e-05
ENSG00000173614	NMNAT1	0.105001	338	1:9986839:G:A	9.86293e-05
ENSG00000162444	RBP7	0.0565899	282	1:9986839:G:A	9.86293e-05
ENSG00000130939	UBE4B	0.196232	760	1:9986839:G:A	9.86293e-05
ENSG00000054523	KIF1B	0.19327	1015	1:10344022:G:A	0.000284657
ENSG00000142657	PGD	0.366511	390	1:10382475:A:G	0.00306503
ENSG00000251503	CENPS-CORT	0.531602	365	1:10382475:A:G	0.00306503
ENSG00000175279	CENPS	0.473848	337	1:10382475:A:G	0.00306503
ENSG00000241563	CORT	0.51371	298	1:10420139:G:C	0.0102854
ENSG00000160049	DFFA	0.652478	347	1:10420139:G:C	0.0102854
ENSG00000142655	PEX14	0.816043	846	1:10577217:C:T	0.00174664
ENSG00000130940	CASZ1	0.99967	927	1:10700415:G:A	0.00179752
ENSG00000175262	C1orf127	0.859699	512	1:10919185:C:T	0.00438491
ENSG00000120948	TARDBP	0.51271	400	1:11067304:C:T	0.0192369
ENSG00000009724	MASP2	0.285913	392	1:11067304:C:T	0.0192369
ENSG00000116649	SRM	0.458275	345	1:11067304:C:T	0.0192369
ENSG00000171824	EXOSC10	0.457707	403	1:11067304:C:T	0.0192369
ENSG00000198793	MTOR	0.623916	706	1:11199780:C:T	0.00629096
ENSG00000171819	ANGPTL7	0.32872	282	1:11199780:C:T	0.00629096
ENSG00000120942	UBIAD1	0.92768	357	1:11336271:C:T	0.0056819
ENSG00000204624	DISP3	0.924339	616	1:11532958:G:A	0.00430244
ENSG00000116661	FBXO2	0.296407	465	1:11668837:G:A	0.00789058
ENSG00000132879	FBXO44	0.266498	411	1:11668837:G:A	0.00789058
ENSG00000116663	FBXO6	0.33128	410	1:11668837:G:A	0.00789058
ENSG00000116670	MAD2L2	0.313738	427	1:11668837:G:A	0.00789058
ENSG00000162490	DRAXIN	0.429184	505	1:11668837:G:A	0.00789058
ENSG00000177674	AGTRAP	0.755872	504	1:11792841:G:C	0.00407684
ENSG00000215910	C1orf167	0.830863	624	1:11792841:G:C	0.00407684
ENSG00000177000	MTHFR	0.842253	625	1:11792841:G:C	0.00407684
ENSG00000011021	CLCN6	0.93499	776	1:11792841:G:C	0.00407684
ENSG00000175206	NPPA	0.966093	576	1:11887847:C:T	0.00605803
ENSG00000120937	NPPB	0.985433	587	1:11887847:C:T	0.00605803
ENSG00000116685	KIAA2013	0.882408	503	1:11887847:C:T	0.00605803
ENSG00000083444	PLOD1	0.986578	581	1:11887847:C:T	0.00605803
ENSG00000116688	MFN2	0.997986	409	1:12036394:C:T	0.00642595
ENSG00000116691	MIIP	0.868911	311	1:12036394:C:T	0.00642595
ENSG00000120949	TNFRSF8	0.727761	570	1:12036394:C:T	0.00642595
ENSG00000028137	TNFRSF1B	0.493843	511	1:12208442:G:A	0.000780113
ENSG00000048707	VPS13D	0.822683	1107	1:12208442:G:A	0.000780113
ENSG00000162496	DHRS3	0.998988	672	1:12622903:A:G	0.00877272
ENSG00000204518	AADACL4	0.99911	476	1:12691059:T:A	0.00294429
ENSG00000188984	AADACL3	0.342939	390	1:12773096:C:T	0.00169298
ENSG00000157330	CFAP107	0.413086	448	1:12773096:C:T	0.00169298
ENSG00000116726	PRAMEF12	0.131597	364	1:12773096:C:T	0.00169298
ENSG00000116721	PRAMEF1	0.142032	295	1:12773096:C:T	0.00169298
ENSG00000239810	PRAMEF11	0.342189	185	1:12775015:G:A	0.00315592
ENSG00000179172	HNRNPCL1	0.674263	148	1:12807929:T:C	0.0320065
ENSG00000120952	PRAMEF2	0.655512	95	1:12807929:T:C	0.0320065
ENSG00000243073	PRAMEF4	0.772422	7	1:12855358:A:G	0.337092
ENSG00000187545	PRAMEF10	0.648022	5	1:12855358:A:G	0.337092
ENSG00000274764	PRAMEF27	0.261998	7	1:13106311:G:A	0.0237083
ENSG00000277058	HNRNPCL3	0.626809	30	1:13109819:G:T	0.00701439
ENSG00000229571	PRAMEF25	0.707031	68	1:13109819:G:T	0.00701439
ENSG00000275774	HNRNPCL2	0.707031	68	1:13109819:G:T	0.00701439
ENSG00000280267	PRAMEF26	0.707031	68	1:13109819:G:T	0.00701439
ENSG00000179412	HNRNPCL4	0.412714	37	1:13116000:G:A	0.0251864
ENSG00000204505	PRAMEF9	0.86288	2	1:13121958:C:T	0.650739
ENSG00000182330	PRAMEF8	0.16663	26	1:13330455:C:T	0.0196012
ENSG00000237700	PRAMEF33	0.35906	36	1:13330455:C:T	0.0196012
ENSG00000204501	PRAMEF15	0.153359	57	1:13330455:C:T	0.0196012
ENSG00000204481	PRAMEF14	0.198983	145	1:13330455:C:T	0.0196012
ENSG00000204480	PRAMEF19	0.431631	228	1:13417181:C:T	0.00984801
ENSG00000204479	PRAMEF17	0.606629	298	1:13424109:T:A	0.00981143
ENSG00000204478	PRAMEF20	0.764028	422	1:13424109:T:A	0.00981143
ENSG00000162494	LRRC38	0.994828	712	1:13509270:C:T	0.0141445
ENSG00000162493	PDPN	0.0689851	662	1:13575152:C:T	0.000320817
ENSG00000116731	PRDM2	0.70652	904	1:13851113:T:C	0.00626056
ENSG00000189337	KAZN	0.999981	6138	1:14796278:C:G	0.000679703
ENSG00000171729	TMEM51	0.701124	1037	1:15262726:A:G	0.000578839
ENSG00000142621	FHAD1	0.984291	1247	1:15262726:A:G	0.000578839
ENSG00000142634	EFHD2	0.826473	478	1:15464144:G:A	0.00175877
ENSG00000162438	CTRC	0.674756	440	1:15480785:G:A	0.000571171
ENSG00000142615	CELA2A	0.891088	477	1:15480785:G:A	0.000571171
ENSG00000215704	CELA2B	0.982179	509	1:15480785:G:A	0.000571171
ENSG00000132906	CASP9	0.907698	511	1:15480785:G:A	0.000571171
ENSG00000116138	DNAJC16	0.931713	662	1:15480785:G:A	0.000571171
ENSG00000116771	AGMAT	0.831682	453	1:15631629:A:G	0.0607927
ENSG00000197312	DDI2	0.838095	569	1:15639898:C:T	0.0386312
ENSG00000215695	RSC1A1	0.685108	292	1:15639898:C:T	0.0386312
ENSG00000116786	PLEKHM2	0.694657	481	1:15742192:G:T	0.00196564
ENSG00000162461	SLC25A34	0.400093	371	1:15742192:G:T	0.00196564
ENSG00000162460	TMEM82	0.553564	370	1:15742192:G:T	0.00196564
ENSG00000162458	FBLIM1	0.547342	535	1:15742192:G:T	0.00196564
ENSG00000233954	UQCRHL	0.627116	425	1:15786175:AGG:A	0.00730297
ENSG00000065526	SPEN	0.499606	660	1:15984549:T:C	0.00182688
ENSG00000116809	ZBTB17	0.059242	494	1:15984549:T:C	0.00182688
ENSG00000183888	SRARP	0.0172524	613	1:16058161:G:T	0.00177585
ENSG00000173641	HSPB7	0.0969765	651	1:16058161:G:T	0.00177585
ENSG00000186510	CLCNKA	0.0884407	686	1:16083675:C:G	0.000437888
ENSG00000184908	CLCNKB	0.198659	746	1:16083675:C:G	0.000437888
ENSG00000185519	FAM131C	0.653463	668	1:16083675:C:G	0.000437888
ENSG00000142627	EPHA2	0.282614	476	1:16083675:C:G	0.000437888
ENSG00000142632	ARHGEF19	0.515092	367	1:16209489:C:T	0.0153133
ENSG00000132881	CPLANE2	0.304783	344	1:16209489:C:T	0.0153133
ENSG00000037637	FBXO42	0.689833	568	1:16209489:C:T	0.0153133
ENSG00000055070	SZRD1	0.826443	420	1:16328179:A:T	0.0154934
ENSG00000187144	SPATA21	0.761968	503	1:16468705:T:C	0.0143366
ENSG00000157191	NECAP2	0.6947	423	1:16468705:T:C	0.0143366
ENSG00000219481	NBPF1	0.663091	73	1:16523144:G:A	0.0155663
ENSG00000058453	CROCC	0.408597	240	1:16909736:C:G	0.00119666
ENSG00000117122	MFAP2	0.623415	247	1:17016164:G:T	0.0127767
ENSG00000159363	ATP13A2	0.715511	372	1:17016164:G:T	0.0127767
ENSG00000288636	ENSG00000288636	0.689433	350	1:17016164:G:T	0.0127767
ENSG00000117118	SDHB	0.742963	568	1:17095321:A:T	0.0109161
ENSG00000117115	PADI2	0.37642	716	1:17167604:A:G	0.00404027
ENSG00000142623	PADI1	0.104785	757	1:17230683:C:T	0.000853143
ENSG00000142619	PADI3	0.3428	735	1:17230683:C:T	0.000853143
ENSG00000159339	PADI4	0.447675	887	1:17277279:C:T	0.00492029
ENSG00000276747	PADI6	0.333211	668	1:17400240:G:A	0.00947765
ENSG00000179051	RCC2	0.321223	598	1:17468423:C:T	0.00198863
ENSG00000074964	ARHGEF10L	0.993792	817	1:17509463:G:A	0.00214778
ENSG00000117148	ACTL8	0.999222	615	1:17830824:C:T	0.00716502
ENSG00000117154	IGSF21	0.99997	1619	1:18340216:CA:C	0.00516328
ENSG00000179023	KLHDC7A	0.893146	577	1:18502729:G:C	0.0296976
ENSG00000009709	PAX7	0.9587	894	1:18687386:A:G	0.00119004
ENSG00000179002	TAS1R2	0.752768	769	1:18884794:C:T	0.00352617
ENSG00000159423	ALDH4A1	0.695381	797	1:18884794:C:T	0.00352617
ENSG00000169991	IFFO2	0.761801	832	1:18884794:C:T	0.00352617
ENSG00000127481	UBR4	0.991189	842	1:19024813:C:A	0.0126479
ENSG00000127463	EMC1	0.995131	566	1:19267522:T:C	0.0191517
ENSG00000053372	MRTO4	0.985973	482	1:19267522:T:C	0.0191517
ENSG00000162482	AKR7A3	0.820454	555	1:19331985:C:G	0.0128485
ENSG00000053371	AKR7A2	0.925701	577	1:19355675:G:A	0.0116362
ENSG00000040487	SLC66A1	0.736131	581	1:19363362:G:T	0.000396724
ENSG00000077549	CAPZB	0.208601	1112	1:19444544:C:T	0.00014964
ENSG00000173436	MICOS10	0.162251	1030	1:19444544:C:T	0.00014964
ENSG00000158747	NBL1	0.636871	643	1:19604672:G:T	0.00193688
ENSG00000270136	MICOS10-NBL1	0.600987	637	1:19604672:G:T	0.00193688
ENSG00000158748	HTR6	0.435153	441	1:19712384:G:T	0.000457118
ENSG00000162542	TMCO4	0.635218	908	1:19712384:G:T	0.000457118
ENSG00000178828	RNF186	0.498645	504	1:19853162:GTTGTT:G	0.00366151
ENSG00000169914	OTUD3	0.288372	559	1:19853162:GTTGTT:G	0.00366151
ENSG00000188784	PLA2G2E	0.277532	434	1:19954118:A:G	0.00386606
ENSG00000188257	PLA2G2A	0.221796	436	1:19954118:A:G	0.00386606
ENSG00000127472	PLA2G5	0.311341	594	1:20102060:C:G	0.00127307
ENSG00000117215	PLA2G2D	0.640492	384	1:20102060:C:G	0.00127307
ENSG00000158786	PLA2G2F	0.713574	343	1:20102060:C:G	0.00127307
ENSG00000187980	PLA2G2C	0.947307	391	1:20118303:A:G	0.0160402
ENSG00000162543	UBXN10	0.971675	350	1:20219037:T:C	0.0285001
ENSG00000158816	VWA5B1	0.960105	690	1:20375738:A:G	0.0194582
ENSG00000162545	CAMK2N1	0.848284	304	1:20522968:G:A	0.00548567
ENSG00000090432	MUL1	0.736306	358	1:20522968:G:A	0.00548567
ENSG00000183114	FAM43B	0.579877	499	1:20522968:G:A	0.00548567
ENSG00000158825	CDA	0.618658	705	1:20580691:G:T	0.0120228
ENSG00000158828	PINK1	0.750892	577	1:20684503:G:A	0.0039859
ENSG00000244038	DDOST	0.623901	541	1:20684503:G:A	0.0039859
ENSG00000117245	KIF17	0.797558	684	1:20684503:G:A	0.0039859
ENSG00000189410	SH2D5	0.805774	438	1:20684503:G:A	0.0039859
ENSG00000127483	HP1BP3	0.91196	455	1:20780240:A:G	0.01097
ENSG00000075151	EIF4G3	0.917101	1231	1:20999335:G:A	0.00670582
ENSG00000117298	ECE1	0.176246	825	1:21245108:G:A	0.00243544
ENSG00000142794	NBPF3	0.811519	633	1:21416323:C:T	0.00166641
ENSG00000162551	ALPL	0.840191	813	1:21536974:A:G	0.000940681
ENSG00000289715	ENSG00000289715	0.585907	536	1:21536974:A:G	0.000940681
ENSG00000076864	RAP1GAP	0.47948	781	1:21716150:T:C	0.000492082
ENSG00000090686	USP48	0.135136	814	1:21734211:G:C	0.000279997
ENSG00000187942	LDLRAD2	0.31033	470	1:21767674:C:T	0.00174548
ENSG00000142798	HSPG2	0.696328	1031	1:21816703:A:C	0.00187778
ENSG00000219073	CELA3B	0.838459	726	1:22033346:T:C	0.00647221
ENSG00000142789	CELA3A	0.912992	680	1:22033346:T:C	0.00647221
ENSG00000289694	ENSG00000289694	0.831925	835	1:22033346:T:C	0.00647221
ENSG00000070831	CDC42	0.634618	658	1:22033346:T:C	0.00647221
ENSG00000162552	WNT4	0.970773	556	1:22180828:C:T	0.00951823
ENSG00000184677	ZBTB40	0.602898	648	1:22576030:C:T	0.000659565
ENSG00000070886	EPHA8	0.779597	548	1:22576030:C:T	0.000659565
ENSG00000173372	C1QA	0.181509	411	1:22591616:A:T	0.000681365
ENSG00000289692	ENSG00000289692	0.237789	422	1:22591616:A:T	0.000681365
ENSG00000159189	C1QC	0.273609	398	1:22649892:C:CA	0.000935735
ENSG00000173369	C1QB	0.405875	379	1:22649892:C:CA	0.000935735
ENSG00000133216	EPHB2	0.953904	927	1:22779191:G:A	0.00201097
ENSG00000215906	LACTBL1	0.402776	320	1:22932928:C:G	0.00278263
ENSG00000227868	TEX46	0.431948	220	1:22984101:G:A	0.0110409
ENSG00000004487	KDM1A	0.288051	313	1:23078178:A:G	0.00127513
ENSG00000169641	LUZP1	0.228133	509	1:23078178:A:G	0.00127513
ENSG00000179546	HTR1D	0.27394	412	1:23197877:A:T	0.00279827
ENSG00000125944	HNRNPR	0.72643	307	1:23356181:A:C	0.00758456
ENSG00000125945	ZNF436	0.417201	270	1:23356181:A:C	0.00758456
ENSG00000204219	TCEA3	0.555861	382	1:23356181:A:C	0.00758456
ENSG00000088280	ASAP3	0.851563	471	1:23523796:A:G	0.00831782
ENSG00000007968	E2F2	0.977095	382	1:23523796:A:G	0.00831782
ENSG00000117318	ID3	0.919227	233	1:23523796:A:G	0.00831782
ENSG00000142676	RPL11	0.886984	303	1:23736924:A:G	0.0108017
ENSG00000011007	ELOA	0.618292	216	1:23760777:C:T	0.00942824
ENSG00000057757	PITHD1	0.364466	166	1:23760777:C:T	0.00942824
ENSG00000011009	LYPLA2	0.450836	166	1:23760777:C:T	0.00942824
ENSG00000117308	GALE	0.222517	165	1:23760777:C:T	0.00942824
ENSG00000117305	HMGCL	0.131711	343	1:23876495:G:A	0.00353192
ENSG00000179163	FUCA1	0.0540601	391	1:23876495:G:A	0.00353192
ENSG00000188822	CNR2	0.0977493	456	1:23876495:G:A	0.00353192
ENSG00000189266	PNRC2	0.547448	289	1:23962567:G:C	0.00373163
ENSG00000188529	SRSF10	0.396764	343	1:23962567:G:C	0.00373163
ENSG00000142661	MYOM3	0.317929	636	1:24082810:C:T	0.00115405
ENSG00000142677	IL22RA1	0.284697	489	1:24082810:C:T	0.00115405
ENSG00000185436	IFNLR1	0.42385	530	1:24176736:T:C	0.0082369
ENSG00000158055	GRHL3	0.948489	980	1:24329896:T:C	0.00635654
ENSG00000001460	STPG1	0.723729	562	1:24461489:C:T	0.00325989
ENSG00000001461	NIPAL3	0.323936	511	1:24461489:C:T	0.00325989
ENSG00000117602	RCAN3	0.852871	522	1:24461489:C:T	0.00325989
ENSG00000184454	NCMAP	0.95085	590	1:24580625:A:G	0.00599774
ENSG00000133226	SRRM1	0.867137	385	1:24716842:A:G	0.0176376
ENSG00000169504	CLIC4	0.123833	489	1:24866561:C:G	0.00298273
ENSG00000020633	RUNX3	0.320394	632	1:24938167:C:G	0.00148697
ENSG00000117614	SYF2	0.971518	147	1:25177716:T:C	0.0445559
ENSG00000117616	RSRP1	0.988855	154	1:25373215:G:A	0.0354929
ENSG00000187010	RHD	0.982958	110	1:25373215:G:A	0.0354929
ENSG00000183726	TMEM50A	0.884974	107	1:25390648:C:T	0.0244489
ENSG00000188672	RHCE	0.774962	254	1:25422778:G:A	0.0102021
ENSG00000204178	MACO1	0.830533	336	1:25422778:G:A	0.0102021
ENSG00000157978	LDLRAP1	0.598094	313	1:25497249:A:G	0.0116854
ENSG00000117643	MAN1C1	0.281427	718	1:25693846:A:G	2.61291e-05
ENSG00000162430	SELENON	0.534371	338	1:25778778:C:T	0.000337433
ENSG00000255054	ENSG00000255054	0.25991	308	1:25778778:C:T	0.000337433
ENSG00000117640	MTFR1L	0.435135	303	1:25778778:C:T	0.000337433
ENSG00000127423	AUNIP	0.969368	320	1:25872422:C:T	0.0128253
ENSG00000182749	PAQR7	0.753995	259	1:25872422:C:T	0.0128253
ENSG00000117632	STMN1	0.560934	279	1:25872422:C:T	0.0128253
ENSG00000158006	PAFAH2	0.765692	363	1:25983722:T:C	0.00199173
ENSG00000158008	EXTL1	0.620211	348	1:25983722:T:C	0.00199173
ENSG00000158014	SLC30A2	0.656559	312	1:26021983:A:G	0.0046508
ENSG00000158022	TRIM63	0.823971	342	1:26021983:A:G	0.0046508
ENSG00000175087	PDIK1L	0.991303	341	1:26084106:C:T	0.016585
ENSG00000197245	FAM110D	0.967296	319	1:26171145:G:A	0.0179375
ENSG00000282872	C1orf232	0.849961	326	1:26171145:G:A	0.0179375
ENSG00000236782	ZNF593OS	0.753113	338	1:26171145:G:A	0.0179375
ENSG00000142684	ZNF593	0.793757	327	1:26171145:G:A	0.0179375
ENSG00000142675	CNKSR1	0.625113	384	1:26222489:C:T	0.00308395
ENSG00000188782	CATSPER4	0.551336	407	1:26222489:C:T	0.00308395
ENSG00000130695	CEP85	0.299894	559	1:26222489:C:T	0.00308395
ENSG00000142669	SH3BGRL3	0.582837	390	1:26261856:A:G	0.0161798
ENSG00000158062	UBXN11	0.569703	532	1:26261856:A:G	0.0161798
ENSG00000169442	CD52	0.509779	411	1:26357753:G:A	0.0183494
ENSG00000176092	CRYBG2	0.620878	580	1:26375723:G:A	0.00180979
ENSG00000176083	ZNF683	0.261633	458	1:26375723:G:A	0.00180979
ENSG00000131914	LIN28A	0.108818	380	1:26431057:C:T	0.000295689
ENSG00000117682	DHDDS	0.0321782	387	1:26431057:C:T	0.000295689
ENSG00000198830	HMGN2	0.0143906	239	1:26431057:C:T	0.000295689
ENSG00000117676	RPS6KA1	0.00434128	365	1:26575897:T:G	0.000919868
ENSG00000117713	ARID1A	0.25881	306	1:26661983:T:G	0.00244887
ENSG00000060642	PIGV	0.339949	182	1:26817022:A:T	0.00554632
ENSG00000204160	ZDHHC18	0.438246	212	1:26883314:G:GC	0.00157951
ENSG00000175793	SFN	0.561314	179	1:26883314:G:GC	0.00157951
ENSG00000142751	GPN2	0.629495	205	1:26935895:AGGTGGT:A	0.000137515
ENSG00000198746	GPATCH3	0.539905	190	1:26935895:AGGTGGT:A	0.000137515
ENSG00000090273	NUDC	0.336839	236	1:26935895:AGGTGGT:A	0.000137515
ENSG00000131910	NR0B2	0.2851	165	1:26935895:AGGTGGT:A	0.000137515
ENSG00000175707	KDF1	0.149441	171	1:26935895:AGGTGGT:A	0.000137515
ENSG00000253368	TRNP1	0.215734	191	1:26946109:A:ATCT	0.000760826
ENSG00000158246	TENT5B	0.207656	223	1:26994323:C:G	0.00160311
ENSG00000090020	SLC9A1	0.208569	389	1:27084162:C:G	0.0044019
ENSG00000142784	WDTC1	0.974189	372	1:27297591:C:T	0.00423193
ENSG00000186501	TMEM222	0.568061	254	1:27378068:G:C	0.000734929
ENSG00000142765	SYTL1	0.693768	245	1:27378068:G:C	0.000734929
ENSG00000142733	MAP3K6	0.869111	248	1:27378068:G:C	0.000734929
ENSG00000142748	FCN3	0.946985	233	1:27378068:G:C	0.000734929
ENSG00000174950	CD164L2	0.881768	229	1:27378068:G:C	0.000734929
ENSG00000181773	GPR3	0.649059	202	1:27378068:G:C	0.000734929
ENSG00000158195	WASF2	0.631751	365	1:27378068:G:C	0.000734929
ENSG00000126705	AHDC1	0.736545	311	1:27487492:TATA:T	0.0019151
ENSG00000000938	FGR	0.635965	225	1:27569006:A:G	0.0026998
ENSG00000126709	IFI6	0.792643	234	1:27638264:G:A	0.0140596
ENSG00000009780	FAM76A	0.20473	256	1:27789482:G:C	0.00691688
ENSG00000117758	STX12	0.124281	264	1:27789482:G:C	0.00691688
ENSG00000117751	PPP1R8	0.0794125	251	1:27879046:T:C	0.00468577
ENSG00000130775	THEMIS2	0.494307	365	1:27879046:T:C	0.00468577
ENSG00000117748	RPA2	0.751475	429	1:27879046:T:C	0.00468577
ENSG00000130768	SMPDL3B	0.556046	463	1:27969524:TA:T	0.0130912
ENSG00000158156	XKR8	0.661442	404	1:27969524:TA:T	0.0130912
ENSG00000158161	EYA3	0.488371	754	1:28019836:G:A	0.0015985
ENSG00000169403	PTAFR	0.998991	392	1:28196831:A:G	0.0104111
ENSG00000126698	DNAJC8	0.931533	396	1:28196831:A:G	0.0104111
ENSG00000130770	ATP5IF1	0.762663	380	1:28196831:A:G	0.0104111
ENSG00000130766	SESN2	0.935441	391	1:28306327:C:T	0.0153356
ENSG00000130772	MED18	0.794256	319	1:28306327:C:T	0.0153356
ENSG00000204138	PHACTR4	0.96526	749	1:28511063:T:C	0.0237472
ENSG00000180198	RCC1	0.617104	367	1:28558457:G:A	0.0160826
ENSG00000180098	TRNAU1AP	0.494309	284	1:28558457:G:A	0.0160826
ENSG00000120656	TAF12	0.43262	300	1:28558457:G:A	0.0160826
ENSG00000188060	RAB42	0.8155	181	1:28558457:G:A	0.0160826
ENSG00000162419	GMEB1	0.473828	306	1:28654365:C:A	0.0183007
ENSG00000198492	YTHDF2	0.461484	320	1:28809572:TA:T	0.00505537
ENSG00000116329	OPRD1	0.825723	526	1:28869429:G:A	0.00181061
ENSG00000159023	EPB41	0.320608	892	1:29113137:AT:A	0.000413918
ENSG00000253304	TMEM200B	0.0836405	262	1:29113137:AT:A	0.000413918
ENSG00000116350	SRSF4	0.193332	377	1:29201900:G:C	0.000272267
ENSG00000116353	MECR	0.264425	383	1:29201900:G:C	0.000272267
ENSG00000060656	PTPRU	0.148583	573	1:29201900:G:C	0.000272267
ENSG00000289710	ENSG00000289710	0.315844	627	1:30537428:C:T	0.00622196
ENSG00000162510	MATN1	0.838076	443	1:30722074:A:AG	0.00540967
ENSG00000162511	LAPTM5	0.592574	477	1:30782128:T:G	7.6835e-05
ENSG00000162512	SDC3	0.749796	510	1:30842014:T:C	0.000317655
ENSG00000134644	PUM1	0.663534	796	1:30938870:T:C	0.00505785
ENSG00000084628	NKAIN1	0.617168	627	1:31199985:C:T	0.0043003
ENSG00000060688	SNRNP40	0.996055	498	1:31323331:T:C	0.00706959
ENSG00000121766	ZCCHC17	0.993584	550	1:31323331:T:C	0.00706959
ENSG00000121769	FABP3	0.990966	364	1:31323331:T:C	0.00706959
ENSG00000168528	SERINC2	0.987635	506	1:31389925:G:C	0.0269174
ENSG00000142910	TINAGL1	0.930788	367	1:31584858:C:G	0.00165818
ENSG00000121764	HCRTR1	0.723504	278	1:31584858:C:G	0.00165818
ENSG00000162517	PEF1	0.709748	267	1:31584858:C:G	0.00165818
ENSG00000084636	COL16A1	0.761863	380	1:31698374:C:A	0.00453223
ENSG00000121753	ADGRB2	0.749582	360	1:31698374:C:A	0.00453223
ENSG00000134668	SPOCD1	0.815514	354	1:31845341:G:A	0.00958752
ENSG00000184007	PTP4A2	0.447619	301	1:31946144:G:A	0.0109088
ENSG00000288678	ENSG00000288678	0.242208	201	1:31946144:G:A	0.0109088
ENSG00000121774	KHDRBS1	0.266929	251	1:32050668:A:G	0.00413877
ENSG00000121775	TMEM39B	0.881261	194	1:32050668:A:G	0.00413877
ENSG00000025800	KPNA6	0.93163	273	1:32209326:T:C	0.00641952
ENSG00000084652	TXLNA	0.966263	208	1:32209326:T:C	0.00641952
ENSG00000160050	CCDC28B	0.925569	189	1:32209326:T:C	0.00641952
ENSG00000160051	IQCC	0.928304	189	1:32209326:T:C	0.00641952
ENSG00000222046	DCDC2B	0.930168	195	1:32209326:T:C	0.00641952
ENSG00000160055	TMEM234	0.842702	195	1:32209326:T:C	0.00641952
ENSG00000084623	EIF3I	0.81726	213	1:32209326:T:C	0.00641952
ENSG00000183615	FAM167B	0.865866	174	1:32209326:T:C	0.00641952
ENSG00000182866	LCK	0.97347	203	1:32209326:T:C	0.00641952
ENSG00000116478	HDAC1	0.95772	161	1:32282462:A:G	0.0392448
ENSG00000175130	MARCKSL1	0.958644	92	1:32338047:C:T	0.055928
ENSG00000162526	TSSK3	0.885215	100	1:32401942:C:T	0.0142384
ENSG00000225828	FAM229A	0.880057	90	1:32401942:C:T	0.0142384
ENSG00000160058	BSDC1	0.734783	163	1:32416013:C:T	0.0125664
ENSG00000254553	ENSG00000254553	0.799832	634	1:32451989:C:A	0.00619012
ENSG00000273274	ZBTB8B	0.273684	320	1:32451989:C:A	0.00619012
ENSG00000160062	ZBTB8A	0.970486	484	1:32564860:A:G	0.0148797
ENSG00000176261	ZBTB8OS	0.971744	455	1:32658434:A:G	0.0100647
ENSG00000162521	RBBP4	0.96061	420	1:32658434:A:G	0.0100647
ENSG00000162520	SYNC	0.781583	344	1:32658434:A:G	0.0100647
ENSG00000162522	KIAA1522	0.932727	320	1:32800247:G:A	0.0120099
ENSG00000134684	YARS1	0.638088	318	1:32800247:G:A	0.0120099
ENSG00000116497	S100PBP	0.80871	312	1:32800247:G:A	0.0120099
ENSG00000160097	FNDC5	0.818736	241	1:32883076:T:C	0.020387
ENSG00000121905	HPCA	0.818571	263	1:32883076:T:C	0.020387
ENSG00000121900	TMEM54	0.798087	257	1:32883076:T:C	0.020387
ENSG00000116514	RNF19B	0.245245	291	1:32976977:T:G	0.00485553
ENSG00000004455	AK2	0.0626416	395	1:32976977:T:G	0.00485553
ENSG00000142920	AZIN2	0.223648	343	1:33105042:G:T	0.0173199
ENSG00000116525	TRIM62	0.953737	333	1:33105042:G:T	0.0173199
ENSG00000160094	ZNF362	0.949716	384	1:33277558:C:A	0.00723353
ENSG00000184389	A3GALT2	0.979535	326	1:33277558:C:A	0.00723353
ENSG00000134686	PHC2	0.958028	714	1:33446333:A:G	0.00615558
ENSG00000121903	ZSCAN20	0.917646	453	1:33513039:T:G	0.0026334
ENSG00000121904	CSMD2	0.998764	2692	1:34151871:C:T	0.000363895
ENSG00000176256	HMGB4	0.941581	410	1:33870664:C:A	0.00613772
ENSG00000142698	C1orf94	0.823678	626	1:34151871:C:T	0.000363895
ENSG00000163866	SMIM12	0.597124	1002	1:34737140:T:C	0.00133474
ENSG00000189280	GJB5	0.371144	457	1:34737140:T:C	0.00133474
ENSG00000189433	GJB4	0.375412	445	1:34737140:T:C	0.00133474
ENSG00000188910	GJB3	0.626554	465	1:34737140:T:C	0.00133474
ENSG00000187513	GJA4	0.723109	471	1:34821931:C:T	0.00227972
ENSG00000116544	DLGAP3	0.722608	442	1:34821931:C:T	0.00227972
ENSG00000284773	ENSG00000284773	0.251487	243	1:34994006:CA:C	0.00162689
ENSG00000271741	ENSG00000271741	0.143619	339	1:35068651:T:A	0.00050289
ENSG00000243749	TMEM35B	0.205826	229	1:34994006:CA:C	0.00162689
ENSG00000163867	ZMYM6	0.138793	329	1:35068651:T:A	0.00050289
ENSG00000197056	ZMYM1	0.381723	401	1:35068651:T:A	0.00050289
ENSG00000116560	SFPQ	0.249459	333	1:35149181:G:A	0.0163878
ENSG00000146463	ZMYM4	0.146474	514	1:35428389:G:A	0.000625074
ENSG00000142687	KIAA0319L	0.0249673	433	1:35428389:G:A	0.000625074
ENSG00000020129	NCDN	0.0254557	225	1:35562934:A:C	0.000652591
ENSG00000116819	TFAP2E	0.0223106	263	1:35562934:A:C	0.000652591
ENSG00000126067	PSMB2	0.0152901	325	1:35671648:ACTTG:A	5.46838e-06
ENSG00000142686	C1orf216	0.110063	191	1:35671648:ACTTG:A	5.46838e-06
ENSG00000092853	CLSPN	0.146117	275	1:35671648:ACTTG:A	5.46838e-06
ENSG00000134698	AGO4	0.564405	258	1:35898456:C:T	0.00767597
ENSG00000092847	AGO1	0.347581	267	1:35966905:A:G	0.00469561
ENSG00000126070	AGO3	0.0799165	409	1:36080209:T:A	0.000334593
ENSG00000092850	TEKT2	0.0731197	201	1:36080209:T:A	0.000334593
ENSG00000116863	ADPRS	0.106212	210	1:36080209:T:A	0.000334593
ENSG00000171812	COL8A2	0.22426	278	1:36080209:T:A	0.000334593
ENSG00000054116	TRAPPC3	0.695569	290	1:36135172:A:C	0.00104911
ENSG00000116871	MAP7D1	0.170788	291	1:36135172:A:C	0.00104911
ENSG00000054118	THRAP3	0.0649682	328	1:36336858:G:A	0.00763024
ENSG00000214193	SH3D21	0.362623	215	1:36336858:G:A	0.00763024
ENSG00000142694	EVA1B	0.230448	178	1:36336858:G:A	0.00763024
ENSG00000196182	STK40	0.442535	447	1:36336858:G:A	0.00763024
ENSG00000181817	LSM10	0.206228	408	1:36423288:C:T	0.00835535
ENSG00000116885	OSCP1	0.209182	586	1:36466857:G:A	0.000278604
ENSG00000116898	MRPS15	0.40835	496	1:36466857:G:A	0.000278604
ENSG00000119535	CSF3R	0.574692	504	1:36466857:G:A	0.000278604
ENSG00000163873	GRIK3	0.0259232	937	1:37008214:C:T	0.000175026
ENSG00000163874	ZC3H12A	0.52466	379	1:37513172:T:C	0.00424304
ENSG00000163875	MEAF6	0.43716	410	1:37547105:C:G	0.0018928
ENSG00000163877	SNIP1	0.593217	374	1:37568706:G:A	0.000928054
ENSG00000163879	DNALI1	0.838005	320	1:37568706:G:A	0.000928054
ENSG00000134697	GNL2	0.786409	391	1:37568706:G:A	0.000928054
ENSG00000169218	RSPO1	0.981401	387	1:37568706:G:A	0.000928054
ENSG00000116922	C1orf109	0.972638	423	1:37708708:G:A	0.00295407
ENSG00000134690	CDCA8	0.95696	454	1:37708708:G:A	0.00295407
ENSG00000183317	EPHA10	0.844835	561	1:37708708:G:A	0.00295407
ENSG00000185090	MANEAL	0.41359	325	1:37773489:C:CA	0.00302342
ENSG00000196449	YRDC	0.412237	302	1:37773489:C:CA	0.00302342
ENSG00000197982	C1orf122	0.4848	284	1:37773489:C:CA	0.00302342
ENSG00000188786	MTF1	0.725992	402	1:37773489:C:CA	0.00302342
ENSG00000204084	INPP5B	0.555593	524	1:37946598:T:C	0.00586349
ENSG00000183431	SF3A3	0.916383	409	1:37946598:T:C	0.00586349
ENSG00000183386	FHL3	0.961464	324	1:38007517:A:G	0.00906658
ENSG00000183520	UTP11	0.75688	342	1:38007517:A:G	0.00906658
ENSG00000185668	POU3F1	0.982281	294	1:38007517:A:G	0.00906658
ENSG00000116954	RRAGC	0.495893	394	1:38873492:G:A	0.00779543
ENSG00000214114	MYCBP	0.484711	389	1:38923068:C:T	0.00515633
ENSG00000274944	ENSG00000274944	0.469024	423	1:38930398:G:A	0.00161725
ENSG00000131233	GJA9	0.416349	385	1:38930398:G:A	0.00161725
ENSG00000158315	RHBDL2	0.875747	571	1:38930398:G:A	0.00161725
ENSG00000174574	AKIRIN1	0.782826	462	1:38954527:A:G	0.00609462
ENSG00000168653	NDUFS5	0.866504	429	1:39084002:C:A	0.00595189
ENSG00000127603	MACF1	0.00696221	1371	1:39097123:C:T	8.16185e-05
ENSG00000183682	BMP8A	0.0105121	415	1:39527760:T:C	0.000120826
ENSG00000090621	PABPC4	0.0195621	379	1:39527760:T:C	0.000120826
ENSG00000163909	HEYL	0.220469	419	1:39624273:A:G	0.00213037
ENSG00000116981	NT5C1A	0.309717	454	1:39624273:A:G	0.00213037
ENSG00000116983	HPCAL4	0.433267	407	1:39629017:G:A	0.00435732
ENSG00000084072	PPIE	0.287107	681	1:39806765:A:G	0.00283598
ENSG00000116985	BMP8B	0.644897	563	1:39806765:A:G	0.00283598
ENSG00000198754	OXCT2	0.254449	427	1:39806765:A:G	0.00283598
ENSG00000043514	TRIT1	0.346209	592	1:39806765:A:G	0.00283598
ENSG00000116990	MYCL	0.146033	354	1:39898899:C:T	0.00286399
ENSG00000168389	MFSD2A	0.179319	369	1:40012833:C:T	0.0026271
ENSG00000131236	CAP1	0.558203	540	1:40012833:C:T	0.0026271
ENSG00000131238	PPT1	0.79385	483	1:40059439:T:C	0.00776828
ENSG00000117000	RLF	0.101476	515	1:40283302:G:A	0.022523
ENSG00000188800	TMCO2	0.339495	266	1:40299850:G:A	0.021144
ENSG00000084073	ZMPSTE24	0.94332	445	1:40311908:G:A	0.0209799
ENSG00000049089	COL9A2	0.960756	406	1:40356864:G:A	0.00841373
ENSG00000084070	SMAP2	0.656222	700	1:40371809:A:G	0.00124356
ENSG00000187801	ZFP69B	0.521324	448	1:40417081:A:G	0.00129755
ENSG00000187815	ZFP69	0.298532	486	1:40432277:C:T	0.00420064
ENSG00000164002	EXO5	0.315738	435	1:40498754:T:C	0.013333
ENSG00000117010	ZNF684	0.310885	488	1:40578710:C:T	0.00440225
ENSG00000117016	RIMS3	0.634575	491	1:40658463:T:C	0.00179915
ENSG00000066136	NFYC	0.171163	587	1:40767955:G:A	2.27205e-05
ENSG00000117013	KCNQ4	0.0699325	609	1:40767955:G:A	2.27205e-05
ENSG00000179862	CITED4	0.163843	460	1:40841248:C:T	0.00076181
ENSG00000171793	CTPS1	0.431828	554	1:41028860:G:C	0.000324615
ENSG00000171790	SLFNL1	0.648974	404	1:41028860:G:C	0.000324615
ENSG00000010803	SCMH1	0.915536	992	1:41028860:G:C	0.000324615
ENSG00000204060	FOXO6	0.537664	464	1:41431586:C:T	0.00706107
ENSG00000127129	EDN2	0.271174	435	1:41491387:G:A	4.3652e-05
ENSG00000127124	HIVEP3	0.640908	2041	1:41491387:G:A	4.3652e-05
ENSG00000284895	ENSG00000284895	0.860906	523	1:41571887:T:C	0.00927219
ENSG00000044012	GUCA2B	0.769082	291	1:42205113:G:A	0.0191473
ENSG00000197273	GUCA2A	0.515607	268	1:42205113:G:A	0.0191473
ENSG00000198815	FOXJ3	0.754465	592	1:42261656:C:T	0.00406188
ENSG00000177181	RIMKLA	0.725642	470	1:42349342:C:T	0.00551365
ENSG00000066185	ZMYND12	0.346472	439	1:42416625:C:A	0.00716903
ENSG00000127125	PPCS	0.554011	392	1:42416625:C:A	0.00716903
ENSG00000186409	CCDC30	0.324241	979	1:42599680:A:G	0.00390985
ENSG00000171960	PPIH	0.579206	304	1:42669146:G:A	0.00437192
ENSG00000065978	YBX1	0.320038	321	1:42669146:G:A	0.00437192
ENSG00000164007	CLDN19	0.131211	284	1:42768572:A:T	0.00169707
ENSG00000117385	P3H1	0.177608	323	1:42768572:A:T	0.00169707
ENSG00000164008	C1orf50	0.343003	288	1:42768572:A:T	0.00169707
ENSG00000283580	ENSG00000283580	0.887297	324	1:42768572:A:T	0.00169707
ENSG00000274386	TMEM269	0.874607	335	1:42768572:A:T	0.00169707
ENSG00000177868	SVBP	0.94123	277	1:42768572:A:T	0.00169707
ENSG00000164010	ERMAP	0.968364	323	1:42768572:A:T	0.00169707
ENSG00000164011	ZNF691	0.981455	270	1:42816309:A:C	0.00687377
ENSG00000117394	SLC2A1	0.877009	518	1:42994890:A:G	0.00667488
ENSG00000186973	FAM183A	0.265818	569	1:43096716:C:A	0.0110389
ENSG00000117395	EBNA1BP2	0.249553	847	1:43239312:G:A	0.000912909
ENSG00000243710	CFAP57	0.173701	803	1:43239312:G:A	0.000912909
ENSG00000179178	TMEM125	0.234496	313	1:43239312:G:A	0.000912909
ENSG00000253313	C1orf210	0.176645	282	1:43239312:G:A	0.000912909
ENSG00000066056	TIE1	0.353062	267	1:43268790:A:G	0.00173698
ENSG00000117400	MPL	0.784623	205	1:43340977:C:T	0.00403862
ENSG00000117399	CDC20	0.656446	175	1:43340977:C:T	0.00403862
ENSG00000066322	ELOVL1	0.840293	185	1:43340977:C:T	0.00403862
ENSG00000159479	MED8	0.321984	194	1:43340977:C:T	0.00403862
ENSG00000198198	SZT2	0.10854	294	1:43484594:C:G	0.000166995
ENSG00000178922	HYI	0.0375268	186	1:43484594:C:G	0.000166995
ENSG00000142949	PTPRF	0.0184236	548	1:43484594:C:G	0.000166995
ENSG00000066135	KDM4A	0.00637389	398	1:43681908:GT:G	9.57034e-05
ENSG00000284989	ENSG00000284989	0.009482	999	1:43681908:GT:G	9.57034e-05
ENSG00000126091	ST3GAL3	0.0180505	828	1:43681908:GT:G	9.57034e-05
ENSG00000117407	ARTN	0.0647819	248	1:43942782:T:C	0.00105146
ENSG00000117408	IPO13	0.0623995	307	1:43942782:T:C	0.00105146
ENSG00000132768	DPH2	0.130442	256	1:43942782:T:C	0.00105146
ENSG00000117410	ATP6V0B	0.168844	249	1:43942782:T:C	0.00105146
ENSG00000117411	B4GALT2	0.180478	277	1:43942782:T:C	0.00105146
ENSG00000159214	CCDC24	0.171223	258	1:44042883:G:A	0.00100375
ENSG00000196517	SLC6A9	0.186921	382	1:44042883:G:A	0.00100375
ENSG00000171872	KLF17	0.592442	468	1:44080451:T:G	0.00656234
ENSG00000283039	KLF18	0.769319	409	1:44115294:C:A	0.0130747
ENSG00000178028	DMAP1	0.394632	236	1:44244097:C:T	0.0140125
ENSG00000117419	ERI3	0.633508	540	1:44392497:T:C	0.00649474
ENSG00000187147	RNF220	0.0680945	1135	1:44412792:G:A	0.00109814
ENSG00000126106	TMEM53	0.290243	445	1:44615094:G:A	0.011238
ENSG00000198520	ARMH1	0.967227	486	1:44708219:G:A	0.0118099
ENSG00000142945	KIF2C	0.995872	395	1:44708219:G:A	0.0118099
ENSG00000142937	RPS8	0.977345	322	1:44764076:C:T	0.0125108
ENSG00000142959	BEST4	0.968787	297	1:44764076:C:T	0.0125108
ENSG00000173846	PLK3	0.871695	298	1:44764076:C:T	0.0125108
ENSG00000188396	DYNLT4	0.732476	293	1:44764076:C:T	0.0125108
ENSG00000222009	BTBD19	0.723597	299	1:44764076:C:T	0.0125108
ENSG00000117425	PTCH2	0.621314	331	1:44875937:G:A	0.0205178
ENSG00000070785	EIF2B3	0.847544	761	1:44936198:C:A	0.005885
ENSG00000126107	HECTD3	0.546661	367	1:45042642:T:C	0.00170807
ENSG00000126088	UROD	0.652258	345	1:45042642:T:C	0.00170807
ENSG00000162415	ZSWIM5	0.941021	970	1:45042642:T:C	0.00170807
ENSG00000186603	HPDL	0.447674	197	1:45298586:C:T	0.00567794
ENSG00000132781	MUTYH	0.4156	203	1:45298586:C:T	0.00567794
ENSG00000288208	ENSG00000288208	0.614899	557	1:45467790:T:A	0.00162714
ENSG00000132773	TOE1	0.339286	172	1:45298586:C:T	0.00567794
ENSG00000070759	TESK2	0.34658	515	1:45467790:T:A	0.00162714
ENSG00000280670	CCDC163	0.504416	278	1:45467790:T:A	0.00162714
ENSG00000132763	MMACHC	0.759052	299	1:45467790:T:A	0.00162714
ENSG00000117450	PRDX1	0.653142	324	1:45467790:T:A	0.00162714
ENSG00000117448	AKR1A1	0.874401	299	1:45502957:G:A	0.00713714
ENSG00000132780	NASP	0.750215	331	1:45647130:C:T	0.00881654
ENSG00000159588	CCDC17	0.301736	255	1:45647130:C:T	0.00881654
ENSG00000159592	GPBP1L1	0.332211	387	1:45647130:C:T	0.00881654
ENSG00000159596	TMEM69	0.296027	263	1:45647130:C:T	0.00881654
ENSG00000197429	IPP	0.309988	409	1:45752463:C:A	0.00203367
ENSG00000086015	MAST2	0.341224	917	1:45752463:C:A	0.00203367
ENSG00000117461	PIK3R3	0.523412	471	1:46145100:G:T	0.00723323
ENSG00000278139	P3R3URF-PIK3R3	0.924896	544	1:46145100:G:T	0.00723323
ENSG00000117472	TSPAN1	0.915402	243	1:46145100:G:T	0.00723323
ENSG00000250719	P3R3URF	0.893006	228	1:46145100:G:T	0.00723323
ENSG00000085998	POMGNT1	0.905091	250	1:46248294:A:G	0.00441676
ENSG00000171357	LURAP1	0.791121	213	1:46248294:A:G	0.00441676
ENSG00000085999	RAD54L	0.887161	207	1:46299483:G:C	0.00155446
ENSG00000132128	LRRC41	0.803968	328	1:46299483:G:C	0.00155446
ENSG00000173660	UQCRH	0.722321	351	1:46299483:G:C	0.00155446
ENSG00000117481	NSUN4	0.291458	456	1:46299483:G:C	0.00155446
ENSG00000117480	FAAH	0.146535	493	1:46447625:G:T	0.00202217
ENSG00000197587	DMBX1	0.248512	486	1:46481880:C:CACGGTTT	0.00131889
ENSG00000282881	TMEM275	0.3393	416	1:46512095:G:A	0.00317294
ENSG00000162456	KNCN	0.321153	387	1:46512095:G:A	0.00317294
ENSG00000079277	MKNK1	0.528259	547	1:46512095:G:A	0.00317294
ENSG00000142961	MOB3C	0.51931	323	1:46571281:C:T	0.0140632
ENSG00000123472	ATPAF1	0.90724	430	1:46721307:G:A	0.00762483
ENSG00000186118	TEX38	0.757801	321	1:46721307:G:A	0.00762483
ENSG00000159658	EFCAB14	0.989248	470	1:46721307:G:A	0.00762483
ENSG00000142973	CYP4B1	0.391015	581	1:46811056:G:C	0.000471765
ENSG00000187048	CYP4A11	0.493059	365	1:46918247:A:C	0.00166497
ENSG00000186377	CYP4X1	0.661714	368	1:46977398:A:C	0.00389846
ENSG00000186160	CYP4Z1	0.910695	576	1:47147820:G:A	0.0323023
ENSG00000162365	CYP4A22	0.545817	456	1:47193902:G:C	0.00402382
ENSG00000162366	PDZK1IP1	0.199084	374	1:47193902:G:C	0.00402382
ENSG00000162367	TAL1	0.427266	382	1:47193902:G:C	0.00402382
ENSG00000123473	STIL	0.246211	593	1:47238495:T:C	0.00768213
ENSG00000162368	CMPK1	0.416968	507	1:47298736:G:GT	0.00868099
ENSG00000186790	FOXE3	0.505045	335	1:47451386:A:G	0.01332
ENSG00000186564	FOXD2	0.78872	346	1:47451386:A:G	0.01332
ENSG00000269113	TRABD2B	0.935474	1109	1:47787759:C:T	0.000310392
ENSG00000117834	SLC5A9	0.88727	452	1:48190324:T:C	0.0386281
ENSG00000132122	SPATA6	0.977019	873	1:48347714:A:G	0.00954651
ENSG00000186094	AGBL4	0.985509	3421	1:48764313:G:A	0.000310122
ENSG00000162373	BEND5	0.656347	357	1:48764313:G:A	0.000310122
ENSG00000162374	ELAVL4	0.286822	487	1:50001586:G:A	0.00346379
ENSG00000142700	DMRTA2	0.81137	291	1:50428784:AG:A	0.0252574
ENSG00000185104	FAF1	0.778019	1190	1:50768859:A:G	0.000753234
ENSG00000123080	CDKN2C	0.444693	226	1:51012830:AT:A	0.0149605
ENSG00000204006	C1orf185	0.981824	368	1:51093780:T:C	0.00030072
ENSG00000123091	RNF11	0.882998	422	1:51274510:G:A	0.0280226
ENSG00000085831	TTC39A	0.923927	519	1:51354286:T:C	0.00180327
ENSG00000085832	EPS15	0.732604	927	1:51421406:C:A	0.00107586
ENSG00000117859	OSBPL9	0.988575	807	1:51605977:CAAAG:C	0.000540377
ENSG00000078618	NRDC	0.502219	596	1:51788192:G:A	0.00366871
ENSG00000169213	RAB3B	0.872571	610	1:51887624:G:A	0.00707282
ENSG00000117862	TXNDC12	0.927363	340	1:52104004:C:G	0.000711116
ENSG00000285839	ENSG00000285839	0.889423	291	1:52055361:G:C	0.00797908
ENSG00000198841	KTI12	0.837128	267	1:52055361:G:C	0.00797908
ENSG00000134717	BTF3L4	0.854161	351	1:52112467:C:G	0.000592304
ENSG00000157077	ZFYVE9	0.697084	656	1:52392213:T:C	9.09643e-05
ENSG00000154222	CC2D1B	0.87105	224	1:52392213:T:C	9.09643e-05
ENSG00000085840	ORC1	0.532413	254	1:52392213:T:C	9.09643e-05
ENSG00000134748	PRPF38A	0.40285	215	1:52392213:T:C	9.09643e-05
ENSG00000134744	TUT4	0.701393	550	1:52392213:T:C	9.09643e-05
ENSG00000116157	GPX7	0.904831	318	1:52651394:G:A	0.0102253
ENSG00000182183	SHISAL2A	0.962199	445	1:52684002:G:A	0.00920603
ENSG00000162377	COA7	0.574836	415	1:52743278:T:C	0.00739648
ENSG00000162378	ZYG11B	0.720685	670	1:52743278:T:C	0.00739648
ENSG00000203995	ZYG11A	0.862825	386	1:52884262:C:T	0.00485734
ENSG00000121310	ECHDC2	0.759477	350	1:52884262:C:T	0.00485734
ENSG00000116171	SCP2	0.530046	974	1:53032454:T:G	0.00185854
ENSG00000174348	PODN	0.390265	748	1:53032454:T:G	0.00185854
ENSG00000162383	SLC1A7	0.481672	837	1:53139363:C:T	0.00383646
ENSG00000157184	CPT2	0.456858	359	1:53245335:C:T	0.00402477
ENSG00000162384	CZIB	0.360198	292	1:53245335:C:T	0.00402477
ENSG00000162385	MAGOH	0.236775	276	1:53245335:C:T	0.00402477
ENSG00000157193	LRP8	0.709535	619	1:53245335:C:T	0.00402477
ENSG00000143006	DMRTB1	0.997264	415	1:53436493:T:A	0.0173451
ENSG00000174332	GLIS1	0.839962	1132	1:53615991:A:G	0.00817371
ENSG00000058804	NDC1	0.906265	492	1:53730027:G:A	0.0231679
ENSG00000058799	YIPF1	0.724725	446	1:53932407:C:T	0.00287543
ENSG00000211452	DIO1	0.642216	402	1:53932407:C:T	0.00287543
ENSG00000081870	HSPB11	0.451088	424	1:53932407:C:T	0.00287543
ENSG00000116212	LRRC42	0.477657	395	1:53932407:C:T	0.00287543
ENSG00000203985	LDLRAD1	0.656966	361	1:53997678:C:T	0.00350181
ENSG00000116209	TMEM59	0.654288	415	1:53997678:C:T	0.00350181
ENSG00000116205	TCEANC2	0.94904	544	1:54161562:C:T	0.00292926
ENSG00000256407	ENSG00000256407	0.970951	601	1:54161562:C:T	0.00292926
ENSG00000157211	CDCP2	0.696022	431	1:54161562:C:T	0.00292926
ENSG00000215883	CYB5RL	0.821239	487	1:54161562:C:T	0.00292926
ENSG00000116221	MRPL37	0.751356	512	1:54161562:C:T	0.00292926
ENSG00000157216	SSBP3	0.905607	1084	1:54279794:G:C	0.00211157
ENSG00000162390	ACOT11	0.937414	885	1:54492740:G:A	0.00562346
ENSG00000162391	FAM151A	0.780374	545	1:54569021:G:A	0.0102724
ENSG00000184313	MROH7	0.817917	820	1:54757517:C:T	0.00384129
ENSG00000271723	MROH7-TTC4	0.776384	936	1:54771694:G:A	0.00241568
ENSG00000243725	TTC4	0.62776	605	1:54771694:G:A	0.00241568
ENSG00000162396	PARS2	0.192253	556	1:54771694:G:A	0.00241568
ENSG00000006555	TTC22	0.192822	633	1:54771694:G:A	0.00241568
ENSG00000162398	LEXM	0.330953	632	1:54875619:G:A	0.00169884
ENSG00000116133	DHCR24	0.779487	675	1:54875619:G:A	0.00169884
ENSG00000143001	TMEM61	0.922778	562	1:55013370:C:G	0.00733361
ENSG00000162399	BSND	0.873747	585	1:55013370:C:G	0.00733361
ENSG00000169174	PCSK9	0.692136	537	1:55112423:T:C	0.00341541
ENSG00000162402	USP24	0.756671	860	1:55112423:T:C	0.00341541
ENSG00000284686	ENSG00000284686	0.930515	1905	1:56536955:C:T	0.00511873
ENSG00000162407	PLPP3	0.93948	1098	1:56536955:C:T	0.00511873
ENSG00000162409	PRKAA2	0.773699	808	1:56715648:A:G	0.00133388
ENSG00000187889	FYB2	0.937344	840	1:56715648:A:G	0.00133388
ENSG00000157131	C8A	0.672662	756	1:56886270:T:C	0.00233755
ENSG00000021852	C8B	0.494487	661	1:56886270:T:C	0.00233755
ENSG00000173406	DAB1	0.999678	6483	1:57563780:G:A	0.000270879
ENSG00000162600	OMA1	0.620333	1130	1:58595657:G:T	0.00115184
ENSG00000184292	TACSTD2	0.756445	616	1:58595657:G:T	0.00115184
ENSG00000162601	MYSM1	0.834679	746	1:58595657:G:T	0.00115184
ENSG00000177606	JUN	0.736569	291	1:58730324:ATATAT:A	0.0212214
ENSG00000172456	FGGY	0.579944	1886	1:59773132:C:T	0.00152983
ENSG00000134709	HOOK1	0.295227	436	1:59773132:C:T	0.00152983
ENSG00000134716	CYP2J2	0.119151	391	1:59876728:G:A	0.0017909
ENSG00000162598	C1orf87	0.391823	560	1:59983148:T:C	0.00157897
ENSG00000162599	NFIA	0.885537	2279	1:61469328:TAAG:T	0.000559592
ENSG00000162604	TM2D1	0.43507	505	1:61667625:A:G	0.000934712
ENSG00000132849	PATJ	0.983856	2414	1:62022686:T:C	0.000233925
ENSG00000240563	L1TD1	0.738469	716	1:62166899:G:A	0.00174192
ENSG00000132854	KANK4	0.427304	963	1:62340121:A:G	0.00174026
ENSG00000162607	USP1	0.353272	304	1:62494904:T:C	0.00479205
ENSG00000116641	DOCK7	0.859283	760	1:62511887:A:C	0.00398055
ENSG00000132855	ANGPTL3	0.97034	218	1:62647840:C:A	0.00444168
ENSG00000125703	ATG4C	0.992252	517	1:62829584:A:G	0.0109791
ENSG00000187140	FOXD3	0.999671	321	1:63307070:A:C	0.017087
ENSG00000088035	ALG6	0.985101	497	1:63398639:A:AT	0.0181988
ENSG00000142856	ITGB3BP	0.5498	777	1:63641613:C:T	0.000435195
ENSG00000203965	EFCAB7	0.95834	462	1:63528173:TA:T	0.0257706
ENSG00000079739	PGM1	0.48467	659	1:63641613:C:T	0.000435195
ENSG00000185483	ROR1	0.997361	1659	1:64131650:T:C	0.000788345
ENSG00000177414	UBE2U	0.951237	607	1:64224350:A:C	0.00103973
ENSG00000158966	CACHD1	0.10359	919	1:64705155:A:G	0.000152171
ENSG00000162437	RAVER2	0.000999016	521	1:64866214:G:T	8.65954e-05
ENSG00000162434	JAK1	3.39028e-06	1050	1:64948270:A:G	4.69123e-11
ENSG00000162433	AK4	0.0331293	659	1:65115804:G:A	2.90508e-06
ENSG00000116675	DNAJC6	0.284378	872	1:65424549:A:AT	7.2105e-05
ENSG00000213625	LEPROT	0.195109	386	1:65424549:A:AT	7.2105e-05
ENSG00000116678	LEPR	0.0211137	1228	1:65574344:A:T	1.87457e-05
ENSG00000184588	PDE4B	0.987849	2295	1:66392802:C:CT	7.53142e-05
ENSG00000118473	SGIP1	0.890947	1369	1:66786784:A:T	0.00376055
ENSG00000152760	DYNLT5	0.525813	412	1:66786784:A:T	0.00376055
ENSG00000172410	INSL5	0.414913	331	1:66786784:A:T	0.00376055
ENSG00000152763	DNAI4	0.328884	593	1:66786784:A:T	0.00376055
ENSG00000198160	MIER1	0.535207	500	1:66890542:T:C	0.010128
ENSG00000116704	SLC35D1	0.473597	585	1:67041353:A:C	0.00532056
ENSG00000203963	C1orf141	0.693723	904	1:67279984:T:C	0.00287297
ENSG00000162594	IL23R	0.83405	822	1:67279984:T:C	0.00287297
ENSG00000081985	IL12RB2	0.887568	583	1:67279984:T:C	0.00287297
ENSG00000142864	SERBP1	0.898844	360	1:67406099:G:T	0.0246599
ENSG00000116717	GADD45A	0.95131	322	1:67689561:C:T	0.017983
ENSG00000172380	GNG12	0.479026	758	1:67838429:T:C	0.000127743
ENSG00000162595	DIRAS3	0.977179	337	1:68006705:G:A	0.00256915
ENSG00000116729	WLS	0.944497	1064	1:68182094:T:C	0.000480101
ENSG00000116745	RPE65	0.170281	489	1:68405273:A:G	0.00335902
ENSG00000024526	DEPDC1	0.235512	422	1:68483156:A:G	0.0045153
ENSG00000033122	LRRC7	0.839454	2259	1:69556666:G:C	0.00223194
ENSG00000066557	LRRC40	0.199547	369	1:70142370:G:T	0.00224644
ENSG00000116754	SRSF11	0.651565	312	1:70189187:C:T	0.00404027
ENSG00000118454	ANKRD13C	0.891024	479	1:70324368:C:T	0.0196307
ENSG00000116761	CTH	0.916707	432	1:70471927:C:T	0.0177854
ENSG00000050628	PTGER3	0.8433	1029	1:71080228:ACTAT:A	0.00132001
ENSG00000132485	ZRANB2	0.961948	404	1:71080228:ACTAT:A	0.00132001
ENSG00000172260	NEGR1	0.49018	2498	1:71426918:G:GA	8.67975e-05
ENSG00000162620	LRRIQ3	0.0311966	679	1:73979966:G:A	0.000817578
ENSG00000259030	FPGT-TNNI3K	0.0942669	1118	1:74552342:G:A	2.45459e-05
ENSG00000254685	FPGT	0.338951	326	1:74281870:T:C	0.00381755
ENSG00000116783	TNNI3K	0.0793056	1055	1:74552342:G:A	2.45459e-05
ENSG00000162621	LRRC53	0.289002	421	1:74552342:G:A	2.45459e-05
ENSG00000178965	ERICH3	0.285638	585	1:74552342:G:A	2.45459e-05
ENSG00000116791	CRYZ	0.989834	483	1:74672519:G:T	0.00527938
ENSG00000162623	TYW3	0.855776	540	1:74684908:C:T	0.0245529
ENSG00000162624	LHX8	0.639081	403	1:75083617:T:A	0.0109333
ENSG00000137968	SLC44A5	0.988505	1815	1:75614613:A:G	0.00574341
ENSG00000117054	ACADM	0.349872	767	1:75702939:A:G	0.00336202
ENSG00000137955	RABGGTB	0.317841	502	1:75821565:A:C	0.00361221
ENSG00000057468	MSH4	0.377865	963	1:75921363:T:G	0.000320352
ENSG00000154007	ASB17	0.23955	470	1:75921363:T:G	0.000320352
ENSG00000184005	ST6GALNAC3	0.978313	2684	1:76091805:A:G	6.02462e-05
ENSG00000117069	ST6GALNAC5	0.731338	987	1:77006477:C:T	0.00727285
ENSG00000142892	PIGK	0.93259	809	1:77145317:G:A	0.0166889
ENSG00000154027	AK5	0.0179659	1556	1:77501822:T:A	2.73335e-09
ENSG00000036549	ZZZ3	0.0137826	545	1:77512520:G:A	3.09283e-06
ENSG00000077254	USP33	0.273441	351	1:77794071:G:A	9.66088e-05
ENSG00000180488	MIGA1	0.487911	445	1:77794071:G:A	9.66088e-05
ENSG00000162614	NEXN	0.0833795	378	1:77984833:C:A	4.8441e-06
ENSG00000162613	FUBP1	0.0343288	363	1:77984833:C:A	4.8441e-06
ENSG00000162616	DNAJB4	0.0752008	397	1:77984833:C:A	4.8441e-06
ENSG00000137960	GIPC2	0.00379983	880	1:78157942:C:T	9.38852e-07
ENSG00000122420	PTGFR	0.325351	1163	1:78271109:C:T	0.000667273
ENSG00000137959	IFI44L	0.691179	391	1:78682603:C:T	0.000756
ENSG00000137965	IFI44	0.81475	400	1:78709597:G:A	0.000575057
ENSG00000162618	ADGRL4	0.813283	2088	1:79041879:A:T	0.000704853
ENSG00000117114	ADGRL2	0.995681	3282	1:81308071:C:T	0.000283214
ENSG00000137941	TTLL7	0.312412	797	1:83880062:T:A	0.00223687
ENSG00000142875	PRKACB	0.0946311	600	1:84208230:G:A	0.00987636
ENSG00000203943	SAMD13	0.986342	673	1:84295491:A:G	0.00556352
ENSG00000137976	DNASE2B	0.907285	458	1:84418773:AT:A	0.0196027
ENSG00000117133	RPF1	0.883556	521	1:84478170:C:T	0.0557425
ENSG00000174021	GNG5	0.88613	482	1:84556548:T:TA	0.0465189
ENSG00000122432	SPATA1	0.573884	649	1:84579574:A:G	0.00811629
ENSG00000117151	CTBS	0.648558	463	1:84579574:A:G	0.00811629
ENSG00000117155	SSX2IP	0.824111	465	1:84737377:C:T	0.00629628
ENSG00000171517	LPAR3	0.521331	848	1:84764389:G:A	0.00250071
ENSG00000153898	MCOLN2	0.436705	699	1:85044501:A:C	0.00249135
ENSG00000162643	DNAI3	0.128717	903	1:85062291:G:A	0.000791198
ENSG00000055732	MCOLN3	0.1784	504	1:85062291:G:A	0.000791198
ENSG00000097096	SYDE2	0.988681	540	1:85121424:C:G	0.00401842
ENSG00000162642	C1orf52	0.978605	427	1:85309534:C:G	0.00377021
ENSG00000142867	BCL10	0.95573	441	1:85309534:C:G	0.00377021
ENSG00000153904	DDAH1	0.985388	1331	1:85528736:G:A	0.000798903
ENSG00000142871	CCN1	0.596168	318	1:85622834:T:C	0.000933155
ENSG00000117174	ZNHIT6	0.875253	528	1:85622834:T:C	0.000933155
ENSG00000171502	COL24A1	0.809909	2282	1:86181735:G:T	0.000270205
ENSG00000122417	ODF2L	0.80324	710	1:86425879:C:G	0.021227
ENSG00000137975	CLCA2	0.840239	697	1:86476782:C:CT	0.0149175
ENSG00000016490	CLCA1	0.80637	600	1:86528489:G:T	0.014518
ENSG00000016602	CLCA4	0.977793	440	1:86604526:T:TA	0.00684303
ENSG00000097033	SH3GLB1	0.951907	457	1:86798149:C:T	0.0216034
ENSG00000183291	SELENOF	0.889826	589	1:86932211:G:A	0.00364079
ENSG00000153936	HS2ST1	0.78453	1010	1:87092383:CCACATA:C	0.000973269
ENSG00000267561	ENSG00000267561	0.739715	902	1:87092383:CCACATA:C	0.000973269
ENSG00000143013	LMO4	0.999823	466	1:87326060:A:C	0.01443
ENSG00000065243	PKN2	0.74754	902	1:88817717:AAAAAAG:A	0.00775537
ENSG00000137947	GTF2B	0.973089	574	1:88817717:AAAAAAG:A	0.00775537
ENSG00000137944	KYAT3	0.966601	576	1:89032676:C:G	0.00425463
ENSG00000213516	RBMXL1	0.748081	348	1:89032676:C:G	0.00425463
ENSG00000117226	GBP3	0.829835	351	1:89032676:C:G	0.00425463
ENSG00000117228	GBP1	0.622851	389	1:89032676:C:G	0.00425463
ENSG00000162645	GBP2	0.786357	447	1:89066974:G:C	0.00434654
ENSG00000213512	GBP7	0.770179	424	1:89104907:G:C	0.0203846
ENSG00000162654	GBP4	0.807504	305	1:89153033:C:T	0.0227798
ENSG00000154451	GBP5	0.648333	292	1:89306648:G:A	8.17246e-05
ENSG00000183347	GBP6	0.295108	507	1:89353404:A:C	0.00119645
ENSG00000197147	LRRC8B	0.101768	551	1:89541568:G:A	0.00336709
ENSG00000288629	ENSG00000288629	0.34365	290	1:89541568:G:A	0.00336709
ENSG00000171488	LRRC8C	0.914905	583	1:89760632:G:A	0.00441071
ENSG00000271949	ENSG00000271949	0.632775	924	1:89856334:T:A	0.000935762
ENSG00000171492	LRRC8D	0.239149	516	1:89856334:T:A	0.000935762
ENSG00000162664	ZNF326	0.212492	369	1:90020853:T:G	0.00335881
ENSG00000143032	BARHL2	0.00212151	346	1:90720275:A:G	5.64157e-05
ENSG00000122482	ZNF644	0.862939	563	1:90999449:A:G	0.000936889
ENSG00000162669	HFM1	0.554079	816	1:91240868:C:A	0.00497909
ENSG00000097046	CDC7	0.54582	543	1:91524887:TAAA:T	0.00173869
ENSG00000069702	TGFBR3	0.958809	1389	1:91865961:A:C	0.000296053
ENSG00000137948	BRDT	0.498189	657	1:92047955:T:C	0.000245573
ENSG00000172031	EPHX4	0.0486254	441	1:92047955:T:C	0.000245573
ENSG00000230667	SETSIP	0.0438055	287	1:92047955:T:C	0.000245573
ENSG00000189195	BTBD8	0.084187	495	1:92047955:T:C	0.000245573
ENSG00000203910	C1orf146	0.16985	280	1:92216475:C:T	0.0112782
ENSG00000174842	GLMN	0.0620344	334	1:92329309:A:G	0.00464853
ENSG00000122484	RPAP2	0.0885779	463	1:92363637:C:T	0.00233731
ENSG00000162676	GFI1	0.172136	299	1:92520387:AT:A	0.00369053
ENSG00000067208	EVI5	0.0979562	1154	1:92520387:AT:A	0.00369053
ENSG00000122406	RPL5	0.0401866	252	1:92858414:T:C	0.00113068
ENSG00000154511	DIPK1A	0.0338988	595	1:92858414:T:C	0.00113068
ENSG00000143033	MTF2	0.109114	444	1:93186987:C:A	0.000206351
ENSG00000117500	TMED5	0.0333796	333	1:93226524:AAT:A	5.52084e-05
ENSG00000122483	CCDC18	0.0025508	554	1:93315034:G:A	7.74914e-06
ENSG00000117505	DR1	0.00228654	365	1:93315034:G:A	7.74914e-06
ENSG00000137942	FNBP1L	0.123516	480	1:93465661:C:T	0.00013408
ENSG00000137936	BCAR3	0.71274	1356	1:93555021:G:A	0.000137835
ENSG00000067334	DNTTIP2	0.816959	475	1:93908388:CAT:C	0.00108105
ENSG00000023909	GCLM	0.879956	508	1:93908388:CAT:C	0.00108105
ENSG00000198691	ABCA4	0.985793	980	1:94110521:C:T	0.00113606
ENSG00000137962	ARHGAP29	0.9197	652	1:94324248:A:G	0.000368569
ENSG00000117528	ABCD3	0.640318	427	1:94557138:G:C	0.00132196
ENSG00000117525	F3	0.273298	344	1:94557138:G:C	0.00132196
ENSG00000143036	SLC44A3	0.881118	736	1:94849740:T:C	0.000450335
ENSG00000117519	CNN3	0.806583	611	1:94849740:T:C	0.000450335
ENSG00000172339	ALG14	0.821376	774	1:95066338:C:A	0.00992308
ENSG00000152078	TLCD4	0.740644	736	1:95223993:C:A	0.00615902
ENSG00000271092	TLCD4-RWDD3	0.885159	913	1:95223993:C:A	0.00615902
ENSG00000122481	RWDD3	0.943874	409	1:95223993:C:A	0.00615902
ENSG00000117569	PTBP2	0.485935	678	1:96809169:A:T	0.0046256
ENSG00000188641	DPYD	0.372517	3348	1:97508678:C:T	0.000148867
ENSG00000162627	SNX7	0.489274	757	1:98740467:C:T	0.0160551
ENSG00000117598	PLPPR5	0.200548	1983	1:99006376:A:G	0.000683755
ENSG00000117600	PLPPR4	0.917885	588	1:99301318:C:T	0.00389673
ENSG00000099260	PALMD	0.473058	557	1:99600267:A:G	0.00409709
ENSG00000156869	FRRS1	0.987838	683	1:99681131:GTGTGTA:G	0.0311353
ENSG00000162688	AGL	0.963134	701	1:99940650:A:G	0.0075982
ENSG00000117620	SLC35A3	0.636233	603	1:100007750:G:A	0.00748336
ENSG00000283761	ENSG00000283761	0.721889	748	1:100007750:G:A	0.00748336
ENSG00000156875	MFSD14A	0.883193	496	1:100007750:G:A	0.00748336
ENSG00000156876	SASS6	0.466095	469	1:100172062:G:A	0.0151369
ENSG00000122435	TRMT13	0.362039	330	1:100172062:G:A	0.0151369
ENSG00000122477	LRRC39	0.343863	352	1:100220655:G:A	0.00837999
ENSG00000137992	DBT	0.200923	458	1:100220655:G:A	0.00837999
ENSG00000137996	RTCA	0.0891922	395	1:100338487:C:T	0.00221843
ENSG00000079335	CDC14A	0.0602396	739	1:100447830:T:C	0.00113265
ENSG00000181656	GPR88	0.116052	350	1:100574144:TAA:T	0.00169749
ENSG00000162692	VCAM1	0.159439	336	1:100706185:T:C	0.00145673
ENSG00000162694	EXTL2	0.171755	282	1:100889099:C:T	0.0049942
ENSG00000162695	SLC30A7	0.264758	377	1:100958411:C:T	0.00103596
ENSG00000117543	DPH5	0.447773	267	1:100958411:C:T	0.00103596
ENSG00000170989	S1PR1	0.274054	448	1:101192053:T:G	0.00189855
ENSG00000118733	OLFM3	0.827348	1276	1:102019931:A:C	0.00223506
ENSG00000060718	COL11A1	0.142399	1784	1:103112468:CCAAA:C	0.000108835
ENSG00000185946	RNPC3	0.206638	223	1:103561656:C:T	0.00320084
ENSG00000240038	AMY2B	0.504597	183	1:103561656:C:T	0.00320084
ENSG00000243480	AMY2A	0.717559	58	1:103581040:A:G	0.00424632
ENSG00000237763	AMY1A	0.852354	9	1:103615976:G:A	0.258847
ENSG00000187733	AMY1C	0.0437715	97	1:103769526:C:A	0.00099504
ENSG00000198890	PRMT6	0.377826	302	1:107065758:C:A	0.0133411
ENSG00000162631	NTNG1	0.9851	1296	1:107517238:C:T	0.00654416
ENSG00000134215	VAV3	0.982051	2113	1:107563464:A:G	0.000763931
ENSG00000085491	SLC25A24	0.326433	627	1:108217868:C:T	0.00639998
ENSG00000196427	NBPF4	0.165995	197	1:108217868:C:T	0.00639998
ENSG00000186086	NBPF6	0.421234	219	1:108504890:G:A	0.00584996
ENSG00000162636	FAM102B	0.533243	461	1:108540896:G:A	0.0144338
ENSG00000162639	HENMT1	0.816236	197	1:108677624:C:T	0.0212139
ENSG00000134186	PRPF38B	0.601815	244	1:108677624:C:T	0.0212139
ENSG00000143107	FNDC7	0.636456	362	1:108775606:G:T	0.0148946
ENSG00000116266	STXBP3	0.837447	654	1:108826140:G:T	0.00796244
ENSG00000162641	AKNAD1	0.659643	1002	1:108958379:G:C	0.00216979
ENSG00000121957	GPSM2	0.706757	664	1:108958379:G:C	0.00216979
ENSG00000121940	CLCC1	0.536958	714	1:108958379:G:C	0.00216979
ENSG00000085433	WDR47	0.782533	656	1:108958379:G:C	0.00216979
ENSG00000197780	TAF13	0.799685	437	1:109090755:C:G	0.00905778
ENSG00000215717	TMEM167B	0.86648	435	1:109090755:C:G	0.00905778
ENSG00000179902	CFAP276	0.88933	441	1:109158064:G:T	0.00430092
ENSG00000116299	ELAPOR1	0.752337	726	1:109158064:G:T	0.00430092
ENSG00000031698	SARS1	0.443943	429	1:109184662:C:G	0.00804331
ENSG00000143126	CELSR2	0.718239	379	1:109315193:A:C	0.00482965
ENSG00000134222	PSRC1	0.394567	316	1:109315193:A:C	0.00482965
ENSG00000221986	MYBPHL	0.249222	302	1:109315193:A:C	0.00482965
ENSG00000134243	SORT1	0.145288	417	1:109369429:A:G	0.00109682
ENSG00000143106	PSMA5	0.0367234	277	1:109369429:A:G	0.00109682
ENSG00000143028	SYPL2	0.011463	319	1:109518088:C:T	0.00216765
ENSG00000162650	ATXN7L2	0.00685593	303	1:109518088:C:T	0.00216765
ENSG00000174151	CYB561D1	0.00708037	303	1:109518088:C:T	0.00216765
ENSG00000181754	AMIGO1	0.00715284	299	1:109553275:A:G	0.00180428
ENSG00000156097	GPR61	0.00448283	294	1:109598355:C:T	0.000555305
ENSG00000065135	GNAI3	0.00790601	408	1:109637608:A:G	0.000452111
ENSG00000134183	GNAT2	0.0152832	329	1:109637608:A:G	0.000452111
ENSG00000116337	AMPD2	0.0158631	329	1:109637608:A:G	0.000452111
ENSG00000168765	GSTM4	0.0324659	304	1:109637608:A:G	0.000452111
ENSG00000213366	GSTM2	0.0789889	375	1:109637608:A:G	0.000452111
ENSG00000134184	GSTM1	0.0851375	317	1:109709388:T:C	0.000831105
ENSG00000134201	GSTM5	0.25925	532	1:109823461:T:C	0.000177723
ENSG00000134202	GSTM3	0.545634	331	1:109709388:T:C	0.000831105
ENSG00000198758	EPS8L3	0.663492	416	1:109709388:T:C	0.000831105
ENSG00000184371	CSF1	0.655204	423	1:109930720:G:A	0.00139834
ENSG00000168710	AHCYL1	0.427463	403	1:110070303:G:A	0.00348851
ENSG00000143093	STRIP1	0.5186	413	1:110070303:G:A	0.00348851
ENSG00000156150	ALX3	0.384723	332	1:110070303:G:A	0.00348851
ENSG00000186150	UBL4B	0.553985	328	1:110070303:G:A	0.00348851
ENSG00000197106	SLC6A17	0.656205	478	1:110181223:G:A	0.00423248
ENSG00000116396	KCNC4	0.418702	650	1:110181223:G:A	0.00423248
ENSG00000162775	RBM15	0.859404	374	1:110361755:GT:G	0.0114063
ENSG00000168679	SLC16A4	0.972347	417	1:110399790:TA:T	0.0102003
ENSG00000134248	LAMTOR5	0.978394	348	1:110399790:TA:T	0.0102003
ENSG00000143125	PROK1	0.987085	408	1:110507110:T:C	0.00464362
ENSG00000143105	KCNA10	0.698018	433	1:110507110:T:C	0.00464362
ENSG00000177301	KCNA2	0.755921	751	1:110640963:G:A	0.00291199
ENSG00000177272	KCNA3	0.600404	306	1:110640963:G:A	0.00291199
ENSG00000143119	CD53	0.972364	550	1:110877871:C:T	0.00638602
ENSG00000121931	LRIF1	0.824429	393	1:110947278:C:CA	0.00688591
ENSG00000156171	DRAM2	0.200675	382	1:111095376:G:C	0.00746461
ENSG00000134255	CEPT1	0.128261	462	1:111192559:A:G	0.00507007
ENSG00000162777	DENND2D	0.258164	438	1:111192559:A:G	0.00507007
ENSG00000064886	CHI3L2	0.169238	647	1:111266324:G:C	0.000872613
ENSG00000134216	CHIA	0.505052	846	1:111365205:A:C	0.00030175
ENSG00000173947	PIFO	0.644417	628	1:111365205:A:C	0.00030175
ENSG00000085465	OVGP1	0.43143	444	1:111365205:A:C	0.00030175
ENSG00000116455	WDR77	0.660485	386	1:111450131:C:A	0.00856949
ENSG00000116459	ATP5PB	0.371331	399	1:111511771:A:T	0.00236735
ENSG00000143110	C1orf162	0.19963	366	1:111520380:A:G	0.00226314
ENSG00000121933	TMIGD3	0.799298	628	1:111520380:A:G	0.00226314
ENSG00000282608	ADORA3	0.694423	365	1:111520380:A:G	0.00226314
ENSG00000116473	RAP1A	0.939749	1061	1:111520380:A:G	0.00226314
ENSG00000197852	INKA2	0.953869	680	1:111650409:A:G	0.0375982
ENSG00000064703	DDX20	0.936461	474	1:111818294:A:G	0.0273798
ENSG00000171385	KCND3	0.795014	1218	1:111864378:C:T	0.00215715
ENSG00000143079	CTTNBP2NL	0.886063	536	1:112391270:G:A	0.00265278
ENSG00000134245	WNT2B	0.899551	494	1:112453949:GT:G	0.0104488
ENSG00000007341	ST7L	0.72566	547	1:112645556:C:T	0.00398355
ENSG00000116489	CAPZA1	0.0501133	391	1:112645556:C:T	0.00398355
ENSG00000155363	MOV10	0.730031	335	1:112723259:C:T	0.00394717
ENSG00000155366	RHOC	0.919672	300	1:112723259:C:T	0.00394717
ENSG00000271810	ENSG00000271810	0.853007	313	1:112723259:C:T	0.00394717
ENSG00000155367	PPM1J	0.727841	303	1:112723259:C:T	0.00394717
ENSG00000184599	TAFA3	0.947049	307	1:112723259:C:T	0.00394717
ENSG00000155380	SLC16A1	0.403869	308	1:112988814:C:T	0.0072721
ENSG00000198799	LRIG2	0.710833	460	1:113162567:A:C	0.00335144
ENSG00000081026	MAGI3	0.4332	999	1:113713517:C:T	0.00256947
ENSG00000116793	PHTF1	0.0320408	335	1:113748784:G:A	0.00249768
ENSG00000081019	RSBN1	0.0435906	320	1:113846182:T:C	0.000792895
ENSG00000134242	PTPN22	0.227295	332	1:113846182:T:C	0.000792895
ENSG00000188761	BCL2L15	0.391872	255	1:113846182:T:C	0.000792895
ENSG00000134262	AP4B1	0.20107	252	1:113846182:T:C	0.000792895
ENSG00000118655	DCLRE1B	0.342981	238	1:113858282:C:G	0.00198742
ENSG00000163349	HIPK1	0.538242	393	1:113906130:C:T	0.0033087
ENSG00000116774	OLFML3	0.376099	454	1:114059604:A:G	0.00130093
ENSG00000134207	SYT6	0.981494	707	1:114059604:A:G	0.00130093
ENSG00000197323	TRIM33	0.425242	771	1:114526630:C:T	0.000819409
ENSG00000116752	BCAS2	0.390749	358	1:114611699:C:A	0.000762409
ENSG00000175984	DENND2C	0.576779	579	1:114705427:A:G	0.000733147
ENSG00000116748	AMPD1	0.238999	364	1:114705427:A:G	0.000733147
ENSG00000213281	NRAS	0.478041	326	1:114705427:A:G	0.000733147
ENSG00000009307	CSDE1	0.312251	369	1:114705427:A:G	0.000733147
ENSG00000052723	SIKE1	0.0984571	309	1:114762611:G:C	0.0017433
ENSG00000198765	SYCP1	0.0524893	783	1:114935054:G:T	0.00122183
ENSG00000134200	TSHB	0.0384935	407	1:115076160:G:T	0.00100818
ENSG00000134198	TSPAN2	0.182346	595	1:115088360:C:T	0.000341042
ENSG00000134259	NGF	0.374316	671	1:115237664:A:G	0.0016206
ENSG00000173218	VANGL1	0.983503	656	1:115643053:T:C	0.0227398
ENSG00000118729	CASQ2	0.997644	755	1:115778959:CT:C	0.0210769
ENSG00000177551	NHLH2	0.998275	464	1:115857069:G:A	0.00387015
ENSG00000163393	SLC22A15	0.763822	476	1:116103367:A:G	0.0194445
ENSG00000173212	MAB21L3	0.904495	382	1:116103367:A:G	0.0194445
ENSG00000163399	ATP1A1	0.38878	249	1:116458126:C:T	0.0234461
ENSG00000116815	CD58	0.10263	191	1:116578308:A:G	0.00241144
ENSG00000143061	IGSF3	0.181652	230	1:116682727:G:A	0.000973324
ENSG00000116824	CD2	0.155922	248	1:116706851:G:A	0.00187098
ENSG00000134247	PTGFRN	0.946895	489	1:116999626:G:A	0.00902851
ENSG00000134256	CD101	0.770159	434	1:116999626:G:A	0.00902851
ENSG00000116830	TTF2	0.823549	426	1:117110000:CAG:C	0.00580755
ENSG00000134253	TRIM45	0.884757	283	1:117110000:CAG:C	0.00580755
ENSG00000134258	VTCN1	0.862917	510	1:117209103:C:T	0.004489
ENSG00000198162	MAN1A2	0.897485	728	1:117344903:G:C	0.00453918
ENSG00000183508	TENT5C	0.967694	387	1:117656554:C:T	0.0183278
ENSG00000196505	GDAP2	0.970496	461	1:117935800:G:A	0.052484
ENSG00000065183	WDR3	0.883739	329	1:118007821:C:T	0.0499692
ENSG00000155761	SPAG17	0.774469	717	1:118198714:CTGGAT:C	0.0260956
ENSG00000092607	TBX15	0.382246	663	1:118850917:A:G	0.00476388
ENSG00000116874	WARS2	0.615683	730	1:119062466:T:TA	0.0170791
ENSG00000116882	HAO2	0.390499	373	1:119424184:C:T	0.00877354
ENSG00000203859	HSD3B2	0.468972	411	1:119424184:C:T	0.00877354
ENSG00000203857	HSD3B1	0.954809	427	1:119492368:G:A	0.00989409
ENSG00000143067	ZNF697	0.638661	472	1:119621276:A:G	0.00496816
ENSG00000092621	PHGDH	0.48188	645	1:119739609:T:C	0.000579868
ENSG00000134240	HMGCS2	0.611327	419	1:119739609:T:C	0.000579868
ENSG00000134193	REG4	0.638359	392	1:119754540:A:G	0.00134009
ENSG00000134249	ADAM30	0.154154	227	1:119889719:AAAGG:A	0.0019909
ENSG00000134250	NOTCH2	0.213755	333	1:120135499:G:C	0.00169295
ENSG00000265808	SEC22B	0.0554059	70	1:120178231:A:T	0.00117636
ENSG00000263353	PPIAL4A	0.349763	3	1:120937833:C:T	0.162765
ENSG00000198019	FCGR1B	0.106445	69	1:121064247:G:A	0.00999096
ENSG00000188610	FAM72B	0.238807	18	1:121131846:C:T	0.0465823
ENSG00000171943	SRGAP2C	0.793874	73	1:121427292:G:A	0.0498802
ENSG00000271567	PPIAL4E	0.128945	14	1:144403289:A:G	0.00933761
ENSG00000266338	NBPF15	0.270609	57	1:144403289:A:G	0.00933761
ENSG00000279782	PPIAL4F	0.942489	22	1:144546487:C:G	0.0803523
ENSG00000196369	SRGAP2B	0.910068	8	1:144920682:G:A	0.140148
ENSG00000215784	FAM72D	0.325023	3	1:145156667:G:A	0.157206
ENSG00000289549	PPIAL4D	0.319534	16	1:145281239:A:G	0.0226316
ENSG00000162825	NBPF20	0.266647	40	1:145281239:A:G	0.0226316
ENSG00000117262	GPR89A	0.841394	109	1:145600254:G:A	0.0344094
ENSG00000174827	PDZK1	0.765423	120	1:145742338:A:G	0.0515771
ENSG00000117281	CD160	0.498708	151	1:145764897:G:C	0.00164556
ENSG00000265491	RNF115	0.745612	265	1:145764897:G:C	0.00164556
ENSG00000186141	POLR3C	0.868225	180	1:145778293:C:T	0.00611995
ENSG00000186364	NUDT17	0.976252	160	1:145841864:A:G	0.0166528
ENSG00000131788	PIAS3	0.984595	169	1:145841864:A:G	0.0166528
ENSG00000198483	ANKRD35	0.890241	169	1:145841864:A:G	0.0166528
ENSG00000143127	ITGA10	0.848008	163	1:145841864:A:G	0.0166528
ENSG00000131779	PEX11B	0.780326	152	1:145921364:C:T	0.0196461
ENSG00000289565	ENSG00000289565	0.774008	145	1:145921364:C:T	0.0196461
ENSG00000265241	RBM8A	0.641286	131	1:145921364:C:T	0.0196461
ENSG00000280778	ENSG00000280778	0.793064	175	1:145921364:C:T	0.0196461
ENSG00000271601	LIX1L	0.838676	131	1:145921364:C:T	0.0196461
ENSG00000272031	ANKRD34A	0.829192	105	1:145921364:C:T	0.0196461
ENSG00000121851	POLR3GL	0.859324	119	1:145921364:C:T	0.0196461
ENSG00000265972	TXNIP	0.856192	124	1:145966795:A:T	0.0257468
ENSG00000168509	HJV	0.81786	127	1:146033031:G:A	0.055477
ENSG00000271425	NBPF10	0.48943	77	1:146033031:G:A	0.055477
ENSG00000270339	PPIAL4H	0.213126	62	1:146370117:C:T	0.00446366
ENSG00000268043	NBPF12	0.949642	303	1:147013684:A:G	0.00766076
ENSG00000131791	PRKAB2	0.922208	638	1:147125096:A:C	0.00392069
ENSG00000131781	FMO5	0.800025	891	1:147139767:T:C	0.00655156
ENSG00000131778	CHD1L	0.503463	863	1:147299463:G:A	0.00169446
ENSG00000116128	BCL9	0.970126	639	1:147624993:G:A	0.00840827
ENSG00000288626	ENSG00000288626	0.976286	334	1:147624993:G:A	0.00840827
ENSG00000162836	ACP6	0.949866	466	1:147711855:T:C	0.00577484
ENSG00000265107	GJA5	0.759158	495	1:147711855:T:C	0.00577484
ENSG00000121634	GJA8	0.878682	296	1:147957880:C:T	0.027901
ENSG00000188092	GPR89B	0.682208	274	1:148012123:G:A	0.00539238
ENSG00000263956	NBPF11	0.202032	92	1:148183219:G:A	0.00312772
ENSG00000236334	PPIAL4G	0.75414	80	1:148438162:C:T	0.026098
ENSG00000270629	NBPF14	0.81648	34	1:148496531:C:T	0.0393135
ENSG00000178104	PDE4DIP	0.95727	86	1:149018100:A:G	0.0603112
ENSG00000269713	NBPF9	0.995523	77	1:149018100:A:G	0.0603112
ENSG00000286185	ENSG00000286185	0.594279	11	1:149599211:A:G	0.136986
ENSG00000271383	NBPF19	0.594279	11	1:149599211:A:G	0.136986
ENSG00000288867	PPIAL4C	0.589319	24	1:149599211:A:G	0.136986
ENSG00000150337	FCGR1A	0.564511	64	1:149813087:T:C	0.0224863
ENSG00000203814	H2BC18	0.630261	80	1:149813087:T:C	0.0224863
ENSG00000183598	H3C13	0.438123	69	1:149813087:T:C	0.0224863
ENSG00000270882	H4C14	0.366969	86	1:149882774:T:C	0.00880024
ENSG00000203811	H3C14	0.481224	91	1:149882774:T:C	0.00880024
ENSG00000288825	H2AC18	0.483074	92	1:149882774:T:C	0.00880024
ENSG00000288859	H2AC19	0.557464	107	1:149882774:T:C	0.00880024
ENSG00000203852	H3C15	0.538199	111	1:149882774:T:C	0.00880024
ENSG00000270276	H4C15	0.377354	129	1:149882774:T:C	0.00880024
ENSG00000184678	H2BC21	0.183222	145	1:149920979:A:G	0.00718936
ENSG00000184260	H2AC20	0.183222	145	1:149920979:A:G	0.00718936
ENSG00000184270	H2AC21	0.20933	147	1:149920979:A:G	0.00718936
ENSG00000178096	BOLA1	0.361259	162	1:149920979:A:G	0.00718936
ENSG00000159164	SV2A	0.381169	172	1:149920979:A:G	0.00718936
ENSG00000143368	SF3B4	0.449146	183	1:149920979:A:G	0.00718936
ENSG00000014914	MTMR11	0.423858	199	1:149920979:A:G	0.00718936
ENSG00000264522	OTUD7B	0.46581	355	1:150041268:C:T	0.00124077
ENSG00000136631	VPS45	0.126465	399	1:150133981:C:CTTTGT	0.000403013
ENSG00000023902	PLEKHO1	0.112319	235	1:150133981:C:CTTTGT	0.000403013
ENSG00000143401	ANP32E	0.393742	191	1:150276359:A:T	0.00523754
ENSG00000118298	CA14	0.695832	224	1:150293088:GTGTC:G	0.00036316
ENSG00000117362	APH1A	0.691526	219	1:150293088:GTGTC:G	0.00036316
ENSG00000118292	C1orf54	0.64365	242	1:150293088:GTGTC:G	0.00036316
ENSG00000159208	CIART	0.572418	241	1:150293088:GTGTC:G	0.00036316
ENSG00000266472	MRPS21	0.465268	294	1:150293088:GTGTC:G	0.00036316
ENSG00000117360	PRPF3	0.351964	399	1:150293088:GTGTC:G	0.00036316
ENSG00000163125	RPRD2	0.167362	756	1:150410283:T:C	0.00155873
ENSG00000143374	TARS2	0.207661	423	1:150554816:G:A	0.0118903
ENSG00000143369	ECM1	0.232618	344	1:150558072:C:G	0.00489532
ENSG00000143382	ADAMTSL4	0.12066	313	1:150579566:G:A	0.00237452
ENSG00000143384	MCL1	0.0721066	330	1:150579566:G:A	0.00237452
ENSG00000143420	ENSA	0.0390257	374	1:150652399:A:C	3.23859e-05
ENSG00000143457	GOLPH3L	0.144917	451	1:150652399:A:C	3.23859e-05
ENSG00000143452	HORMAD1	0.0436985	372	1:150652399:A:C	3.23859e-05
ENSG00000163131	CTSS	0.786036	356	1:150811509:T:C	0.00180258
ENSG00000143387	CTSK	0.334355	256	1:150811509:T:C	0.00180258
ENSG00000143437	ARNT	0.28097	369	1:150891174:G:A	0.000875131
ENSG00000283324	CTXND2	0.0862925	279	1:150891174:G:A	0.000875131
ENSG00000143379	SETDB1	0.169925	359	1:150891174:G:A	0.000875131
ENSG00000143418	CERS2	0.221823	322	1:151016542:C:T	0.00341587
ENSG00000143412	ANXA9	0.229185	353	1:151029583:A:G	0.00183358
ENSG00000143409	MINDY1	0.149825	347	1:151029583:A:G	0.00183358
ENSG00000143363	PRUNE1	0.104641	416	1:151029583:A:G	0.00183358
ENSG00000163141	BNIPL	0.101585	384	1:151029583:A:G	0.00183358
ENSG00000143443	C1orf56	0.0800599	361	1:151029583:A:G	0.00183358
ENSG00000197622	CDC42SE1	0.0728077	401	1:151029583:A:G	0.00183358
ENSG00000213190	MLLT11	0.0667345	372	1:151029583:A:G	0.00183358
ENSG00000143458	GABPB2	0.0887777	467	1:151029583:A:G	0.00183358
ENSG00000143434	SEMA6C	0.136805	295	1:151125023:TTTAG:T	0.0025323
ENSG00000163154	TNFAIP8L2	0.0681664	250	1:151125023:TTTAG:T	0.0025323
ENSG00000163156	SCNM1	0.0654268	278	1:151125023:TTTAG:T	0.0025323
ENSG00000163155	LYSMD1	0.0931946	263	1:151125023:TTTAG:T	0.0025323
ENSG00000163157	TMOD4	0.139318	250	1:151125023:TTTAG:T	0.0025323
ENSG00000163159	VPS72	0.18071	292	1:151161407:G:A	0.00453169
ENSG00000143398	PIP5K1A	0.417813	338	1:151161407:G:A	0.00453169
ENSG00000159352	PSMD4	0.430279	263	1:151232759:G:A	0.00921658
ENSG00000143373	ZNF687	0.119608	251	1:151321984:C:T	0.00509576
ENSG00000143393	PI4KB	0.250448	318	1:151321984:C:T	0.00509576
ENSG00000143390	RFX5	0.437443	240	1:151321984:C:T	0.00509576
ENSG00000143416	SELENBP1	0.298324	251	1:151321984:C:T	0.00509576
ENSG00000159377	PSMB4	0.566529	241	1:151415364:T:C	0.0271633
ENSG00000143442	POGZ	0.963287	349	1:151466396:T:C	0.0169558
ENSG00000143375	CGN	0.414457	285	1:151539219:T:C	0.00378153
ENSG00000143367	TUFT1	0.367126	296	1:151539219:T:C	0.00378153
ENSG00000143376	SNX27	0.247921	378	1:151709091:G:A	0.00130931
ENSG00000159409	CELF3	0.198058	255	1:151709091:G:A	0.00130931
ENSG00000178796	RIIAD1	0.146124	274	1:151709091:G:A	0.00130931
ENSG00000143436	MRPL9	0.149239	287	1:151786628:C:T	0.000235443
ENSG00000143450	OAZ3	0.140289	301	1:151786628:C:T	0.000235443
ENSG00000182134	TDRKH	0.314695	342	1:151786628:C:T	0.000235443
ENSG00000213171	LINGO4	0.408127	312	1:151786628:C:T	0.000235443
ENSG00000143365	RORC	0.351144	368	1:151786628:C:T	0.000235443
ENSG00000225556	C2CD4D	0.417056	288	1:151794112:A:G	0.00118177
ENSG00000196407	THEM5	0.506878	291	1:151808210:T:A	0.00149383
ENSG00000159445	THEM4	0.430786	412	1:151854579:T:A	0.00581385
ENSG00000197747	S100A10	0.44926	333	1:151992459:C:G	0.00672371
ENSG00000163191	S100A11	0.305437	212	1:151992459:C:G	0.00672371
ENSG00000182898	TCHHL1	0.173588	110	1:152085438:A:G	0.0107956
ENSG00000159450	TCHH	0.2485	110	1:152145231:G:A	0.00724692
ENSG00000215853	RPTN	0.365412	181	1:152145231:G:A	0.00724692
ENSG00000197915	HRNR	0.20142	340	1:152256754:G:A	0.00262013
ENSG00000143631	FLG	0.131562	380	1:152310577:G:A	0.00234853
ENSG00000143520	FLG2	0.0422584	268	1:152310577:G:A	0.00234853
ENSG00000143536	CRNN	0.170921	263	1:152401874:A:C	0.0141722
ENSG00000186207	LCE5A	0.32107	371	1:152544887:T:C	0.01158
ENSG00000169509	CRCT1	0.411762	377	1:152544887:T:C	0.01158
ENSG00000185966	LCE3E	0.220866	256	1:152544887:T:C	0.01158
ENSG00000163202	LCE3D	0.220143	294	1:152544887:T:C	0.01158
ENSG00000244057	LCE3C	0.41001	312	1:152577701:TG:T	0.0210163
ENSG00000187238	LCE3B	0.31401	288	1:152660178:T:C	0.00237073
ENSG00000185962	LCE3A	0.316514	295	1:152660178:T:C	0.00237073
ENSG00000187223	LCE2D	0.0961798	435	1:152660178:T:C	0.00237073
ENSG00000187180	LCE2C	0.114022	445	1:152660178:T:C	0.00237073
ENSG00000159455	LCE2B	0.126047	404	1:152660178:T:C	0.00237073
ENSG00000187173	LCE2A	0.139773	363	1:152660178:T:C	0.00237073
ENSG00000187170	LCE4A	0.0900897	360	1:152660178:T:C	0.00237073
ENSG00000198854	C1orf68	0.0682712	358	1:152689284:G:A	0.0140556
ENSG00000203786	KPRP	0.0740797	328	1:152800345:G:A	0.00943862
ENSG00000240386	LCE1F	0.185109	302	1:152800345:G:A	0.00943862
ENSG00000186226	LCE1E	0.249021	316	1:152800345:G:A	0.00943862
ENSG00000172155	LCE1D	0.185785	336	1:152800345:G:A	0.00943862
ENSG00000197084	LCE1C	0.182778	338	1:152800345:G:A	0.00943862
ENSG00000196734	LCE1B	0.336142	342	1:152800345:G:A	0.00943862
ENSG00000186844	LCE1A	0.411611	340	1:152800345:G:A	0.00943862
ENSG00000235942	LCE6A	0.737984	340	1:152800345:G:A	0.00943862
ENSG00000285946	ENSG00000285946	0.564002	365	1:152899145:C:T	0.00314511
ENSG00000163206	SMCP	0.697713	365	1:152899145:C:T	0.00314511
ENSG00000163207	IVL	0.765582	337	1:152899145:C:T	0.00314511
ENSG00000283227	SPRR5	0.704977	346	1:152899145:C:T	0.00314511
ENSG00000184148	SPRR4	0.833322	392	1:152938641:T:A	0.00875697
ENSG00000169474	SPRR1A	0.848051	442	1:152938641:T:A	0.00875697
ENSG00000163209	SPRR3	0.984075	477	1:153046467:G:A	0.0169131
ENSG00000169469	SPRR1B	0.89803	514	1:153046467:G:A	0.0169131
ENSG00000163216	SPRR2D	0.933403	510	1:153046467:G:A	0.0169131
ENSG00000241794	SPRR2A	0.641515	473	1:153102730:A:C	0.00824884
ENSG00000196805	SPRR2B	0.44024	445	1:153102730:A:C	0.00824884
ENSG00000203785	SPRR2E	0.668553	414	1:153102730:A:C	0.00824884
ENSG00000244094	SPRR2F	0.6449	387	1:153102730:A:C	0.00824884
ENSG00000159516	SPRR2G	0.777991	366	1:153192059:G:A	0.00067431
ENSG00000203784	LELP1	0.602005	393	1:153192059:G:A	0.00067431
ENSG00000203783	PRR9	0.412371	361	1:153192059:G:A	0.00067431
ENSG00000203782	LORICRIN	0.980801	373	1:153270357:T:C	0.0183712
ENSG00000159527	PGLYRP3	0.930359	464	1:153356544:G:A	0.0148161
ENSG00000163218	PGLYRP4	0.906187	461	1:153356544:G:A	0.0148161
ENSG00000163220	S100A9	0.757657	419	1:153356544:G:A	0.0148161
ENSG00000163221	S100A12	0.798767	372	1:153356544:G:A	0.0148161
ENSG00000143546	S100A8	0.881297	349	1:153437421:G:A	0.0110325
ENSG00000184330	S100A7A	0.568962	292	1:153447284:C:T	0.00828772
ENSG00000197364	S100A7L2	0.40333	298	1:153447284:C:T	0.00828772
ENSG00000143556	S100A7	0.273821	278	1:153507005:C:G	0.00733676
ENSG00000197956	S100A6	0.0308393	296	1:153518110:G:A	0.00108934
ENSG00000196420	S100A5	0.0264185	292	1:153518110:G:A	0.00108934
ENSG00000196154	S100A4	0.0224523	304	1:153518110:G:A	0.00108934
ENSG00000188015	S100A3	0.0193315	286	1:153518110:G:A	0.00108934
ENSG00000196754	S100A2	0.0189852	297	1:153614832:C:T	0.000397203
ENSG00000188643	S100A16	0.0171347	266	1:153614832:C:T	0.000397203
ENSG00000189334	S100A14	0.0163838	256	1:153614832:C:T	0.000397203
ENSG00000189171	S100A13	0.0186923	275	1:153614832:C:T	0.000397203
ENSG00000160678	S100A1	0.0170663	251	1:153614832:C:T	0.000397203
ENSG00000160679	CHTOP	0.0181038	258	1:153614832:C:T	0.000397203
ENSG00000143553	SNAPIN	0.0177888	226	1:153614832:C:T	0.000397203
ENSG00000143621	ILF2	0.0195737	225	1:153614832:C:T	0.000397203
ENSG00000169418	NPR1	0.016662	228	1:153629959:G:T	0.000579868
ENSG00000143624	INTS3	0.0134942	286	1:153822475:G:A	0.00028772
ENSG00000143554	SLC27A3	0.0147465	208	1:153822475:G:A	0.00028772
ENSG00000143614	GATAD2B	0.0440799	476	1:153897627:A:G	0.000130582
ENSG00000198837	DENND4B	0.0325794	214	1:153897627:A:G	0.000130582
ENSG00000160741	CRTC2	0.0316172	193	1:153959203:C:A	0.000814081
ENSG00000143570	SLC39A1	0.0182488	185	1:153959203:C:A	0.000814081
ENSG00000285779	ENSG00000285779	0.0331614	197	1:153959203:C:A	0.000814081
ENSG00000143578	CREB3L4	0.0278545	174	1:153959203:C:A	0.000814081
ENSG00000143543	JTB	0.031058	172	1:153959203:C:A	0.000814081
ENSG00000285641	ENSG00000285641	0.0369257	182	1:153959203:C:A	0.000814081
ENSG00000143545	RAB13	0.0350231	169	1:153959203:C:A	0.000814081
ENSG00000177954	RPS27	0.00360447	168	1:153959203:C:A	0.000814081
ENSG00000143552	NUP210L	0.0192072	449	1:154099811:G:T	0.000665952
ENSG00000143549	TPM3	0.0473839	264	1:154185911:T:C	0.000817578
ENSG00000163263	CFAP141	0.0514148	213	1:154185911:T:C	0.000817578
ENSG00000143612	C1orf43	0.0216559	222	1:154185911:T:C	0.000817578
ENSG00000143569	UBAP2L	0.0152566	341	1:154317980:T:A	0.000395469
ENSG00000143575	HAX1	0.0090316	267	1:154317980:T:A	0.000395469
ENSG00000143595	AQP10	0.0247467	346	1:154317980:T:A	0.000395469
ENSG00000143515	ATP8B2	0.0329658	457	1:154317980:T:A	0.000395469
ENSG00000160712	IL6R	0.0407825	530	1:154447857:G:A	0.000170139
ENSG00000169291	SHE	0.0147432	412	1:154447857:G:A	0.000170139
ENSG00000163239	TDRD10	0.0132731	394	1:154512312:C:G	0.000375898
ENSG00000160714	UBE2Q1	0.0583429	319	1:154512312:C:G	0.000375898
ENSG00000160716	CHRNB2	0.0351276	323	1:154610734:A:C	0.000358535
ENSG00000160710	ADAR	0.050086	353	1:154610734:A:C	0.000358535
ENSG00000143603	KCNN3	8.62512e-06	844	1:154865312:C:T	1.41221e-07
ENSG00000163344	PMVK	1.28785e-14	212	1:154945075:C:T	1.01646e-08
ENSG00000163346	PBXIP1	7.26253e-16	207	1:155003661:G:T	1.13809e-10
ENSG00000163348	PYGO2	4.30273e-19	191	1:155003661:G:T	1.13809e-10
ENSG00000160691	SHC1	1.72512e-19	203	1:155003661:G:T	1.13809e-10
ENSG00000173207	CKS1B	1.01688e-19	188	1:155003661:G:T	1.13809e-10
ENSG00000160688	FLAD1	2.57961e-23	198	1:155003661:G:T	1.13809e-10
ENSG00000163352	LENEP	4.27237e-23	165	1:155003661:G:T	1.13809e-10
ENSG00000160685	ZBTB7B	2.20664e-29	185	1:155068178:C:T	1.9854e-13
ENSG00000163354	DCST2	1.71379e-29	199	1:155068178:C:T	1.9854e-13
ENSG00000163357	DCST1	4.62015e-40	219	1:155090454:C:G	5.09077e-14
ENSG00000143537	ADAM15	4.90416e-45	216	1:155090454:C:G	5.09077e-14
ENSG00000243364	EFNA4	4.90393e-47	226	1:155090454:C:G	5.09077e-14
ENSG00000251246	ENSG00000251246	1.06369e-48	271	1:155090454:C:G	5.09077e-14
ENSG00000143590	EFNA3	1.87821e-49	237	1:155090454:C:G	5.09077e-14
ENSG00000169242	EFNA1	5.35888e-39	254	1:155175305:G:A	1.5885e-15
ENSG00000169241	SLC50A1	2.28595e-37	246	1:155175305:G:A	1.5885e-15
ENSG00000179085	DPM3	8.66581e-36	235	1:155175305:G:A	1.5885e-15
ENSG00000163463	KRTCAP2	2.14078e-38	201	1:155197995:A:G	6.63267e-24
ENSG00000273088	ENSG00000273088	5.48424e-37	229	1:155197995:A:G	6.63267e-24
ENSG00000163462	TRIM46	3.0877e-36	207	1:155197995:A:G	6.63267e-24
ENSG00000185499	MUC1	2.67548e-32	196	1:155197995:A:G	6.63267e-24
ENSG00000169231	THBS3	1.03364e-33	219	1:155197995:A:G	6.63267e-24
ENSG00000173171	MTX1	1.35337e-33	194	1:155197995:A:G	6.63267e-24
ENSG00000177628	GBA	4.18678e-30	196	1:155197995:A:G	6.63267e-24
ENSG00000160767	FAM189B	2.97874e-29	202	1:155197995:A:G	6.63267e-24
ENSG00000116521	SCAMP3	1.20971e-18	196	1:155212198:G:A	3.58907e-14
ENSG00000176444	CLK2	9.24219e-17	206	1:155237942:C:T	1.73346e-13
ENSG00000143630	HCN3	3.31373e-18	208	1:155237942:C:T	1.73346e-13
ENSG00000143627	PKLR	4.35763e-18	203	1:155296105:G:A	1.98375e-08
ENSG00000160752	FDPS	3.41209e-15	186	1:155355915:G:GT	2.01256e-09
ENSG00000160753	RUSC1	9.06642e-15	171	1:155355915:G:GT	2.01256e-09
ENSG00000116539	ASH1L	1.13632e-21	419	1:155419726:T:C	7.33526e-10
ENSG00000125459	MSTO1	5.40135e-17	120	1:155623087:G:A	1.54231e-10
ENSG00000163374	YY1AP1	2.62763e-23	164	1:155706701:A:G	9.26101e-12
ENSG00000132676	DAP3	1.30334e-19	226	1:155706701:A:G	9.26101e-12
ENSG00000116580	GON4L	3.2347e-17	379	1:155863616:T:C	1.73692e-12
ENSG00000132718	SYT11	3.4786e-18	236	1:155863616:T:C	1.73692e-12
ENSG00000143622	RIT1	4.10136e-17	214	1:155863616:T:C	1.73692e-12
ENSG00000132680	KHDC4	3.02167e-16	208	1:155863616:T:C	1.73692e-12
ENSG00000173080	RXFP4	3.49304e-08	171	1:155927586:C:G	8.43178e-08
ENSG00000116584	ARHGEF2	1.29172e-15	292	1:156014716:A:G	2.28233e-11
ENSG00000163479	SSR2	2.33119e-13	199	1:156014716:A:G	2.28233e-11
ENSG00000160803	UBQLN4	6.16905e-13	221	1:156014716:A:G	2.28233e-11
ENSG00000116586	LAMTOR2	1.70582e-11	184	1:156014716:A:G	2.28233e-11
ENSG00000132698	RAB25	1.01864e-08	206	1:156014716:A:G	2.28233e-11
ENSG00000254726	MEX3A	5.10716e-08	248	1:156075211:G:T	1.81976e-09
ENSG00000160789	LMNA	5.50694e-07	372	1:156075211:G:T	1.81976e-09
ENSG00000196189	SEMA4A	3.07034e-07	367	1:156107888:C:T	1.82368e-08
ENSG00000160785	SLC25A44	1.9521e-07	307	1:156155844:A:G	7.02451e-06
ENSG00000260238	PMF1-BGLAP	1.55209e-06	357	1:156225891:G:A	3.979e-05
ENSG00000160783	PMF1	9.4235e-07	347	1:156225891:G:A	3.979e-05
ENSG00000242252	BGLAP	7.1044e-05	277	1:156225891:G:A	3.979e-05
ENSG00000160781	PAQR6	8.86361e-05	283	1:156225891:G:A	3.979e-05
ENSG00000198952	SMG5	0.000138309	380	1:156330192:A:T	6.52504e-06
ENSG00000163472	TMEM79	0.000437483	304	1:156330192:A:T	6.52504e-06
ENSG00000198715	GLMP	0.000327529	287	1:156330192:A:T	6.52504e-06
ENSG00000189030	VHLL	8.91236e-05	277	1:156330192:A:T	6.52504e-06
ENSG00000163468	CCT3	0.00513911	429	1:156330192:A:T	6.52504e-06
ENSG00000163467	TSACC	0.000170563	302	1:156330192:A:T	6.52504e-06
ENSG00000132677	RHBG	0.00525233	279	1:156330192:A:T	6.52504e-06
ENSG00000116604	MEF2D	0.645598	327	1:156521639:C:T	0.00285127
ENSG00000183856	IQGAP3	0.281933	475	1:156621595:G:A	0.000453525
ENSG00000187862	TTC24	0.0561127	351	1:156624555:C:T	0.000430656
ENSG00000163382	NAXE	0.0764545	374	1:156624555:C:T	0.000430656
ENSG00000160818	GPATCH4	0.122825	337	1:156624555:C:T	0.000430656
ENSG00000132702	HAPLN2	0.0966156	328	1:156624555:C:T	0.000430656
ENSG00000132692	BCAN	0.166261	344	1:156624555:C:T	0.000430656
ENSG00000132688	NES	0.249629	280	1:156624555:C:T	0.000430656
ENSG00000143320	CRABP2	0.134532	285	1:156741831:C:A	0.000166448
ENSG00000143319	ISG20L2	0.184228	287	1:156741831:C:A	0.000166448
ENSG00000143303	METTL25B	0.122605	315	1:156741831:C:A	0.000166448
ENSG00000143314	MRPL24	0.104199	300	1:156741831:C:A	0.000166448
ENSG00000143321	HDGF	0.0728945	358	1:156741831:C:A	0.000166448
ENSG00000143294	PRCC	0.0350206	441	1:156741831:C:A	0.000166448
ENSG00000027869	SH2D2A	0.0259724	331	1:156808053:G:T	0.000364848
ENSG00000198400	NTRK1	0.0655678	522	1:156808053:G:T	0.000364848
ENSG00000027644	INSRR	0.0384221	368	1:156808053:G:T	0.000364848
ENSG00000187800	PEAR1	0.838763	368	1:156877532:C:T	0.00374814
ENSG00000160838	LRRC71	0.768234	373	1:156877532:C:T	0.00374814
ENSG00000132694	ARHGEF11	0.783357	853	1:157054917:G:GTTTATTTA	0.0032162
ENSG00000253831	ETV3L	0.643583	588	1:157054917:G:GTTTATTTA	0.0032162
ENSG00000117036	ETV3	0.803077	532	1:157104816:A:G	0.0118334
ENSG00000143297	FCRL5	0.960967	604	1:157518525:A:G	0.00564046
ENSG00000163518	FCRL4	0.233666	613	1:157639862:A:G	0.0014064
ENSG00000160856	FCRL3	0.0898398	474	1:157699878:G:A	0.000465258
ENSG00000132704	FCRL2	0.101735	372	1:157699878:G:A	0.000465258
ENSG00000163534	FCRL1	0.371229	356	1:157809454:A:G	0.00417647
ENSG00000073754	CD5L	0.21129	578	1:157809454:A:G	0.00417647
ENSG00000183853	KIRREL1	0.556924	756	1:157963610:G:A	0.00166483
ENSG00000288460	SMIM42	0.478517	348	1:158091253:G:A	0.00445293
ENSG00000158473	CD1D	0.503088	598	1:158218412:C:G	0.0113544
ENSG00000158477	CD1A	0.317188	479	1:158275041:C:G	0.00515719
ENSG00000158481	CD1C	0.392775	278	1:158275041:C:G	0.00515719
ENSG00000158485	CD1B	0.486023	359	1:158325219:C:T	0.0105234
ENSG00000158488	CD1E	0.79957	494	1:158325219:C:T	0.0105234
ENSG00000186306	OR10T2	0.810363	545	1:158361791:A:G	0.0148966
ENSG00000180708	OR10K2	0.688244	565	1:158386112:T:C	0.0209814
ENSG00000173285	OR10K1	0.56278	489	1:158482602:A:T	0.00618289
ENSG00000198965	OR10R2	0.697604	524	1:158482602:A:T	0.00618289
ENSG00000197532	OR6Y1	0.723231	519	1:158602546:G:T	0.00531462
ENSG00000186440	OR6P1	0.512124	511	1:158602546:G:T	0.00531462
ENSG00000279111	OR10X1	0.667214	444	1:158602546:G:T	0.00531462
ENSG00000198967	OR10Z1	0.566404	357	1:158602546:G:T	0.00531462
ENSG00000163554	SPTA1	0.761154	567	1:158602546:G:T	0.00531462
ENSG00000196171	OR6K2	0.594693	349	1:158683844:TA:T	0.0106399
ENSG00000203757	OR6K3	0.914383	430	1:158683844:TA:T	0.0106399
ENSG00000197403	OR6N1	0.975357	557	1:158756123:C:T	0.0201285
ENSG00000180433	OR6K6	0.980542	475	1:158756123:C:T	0.0201285
ENSG00000188340	OR6N2	0.842639	512	1:158756123:C:T	0.0201285
ENSG00000163563	MNDA	0.686296	558	1:158886163:C:T	0.0025735
ENSG00000163564	PYHIN1	0.887009	672	1:158964075:A:G	0.00227034
ENSG00000163565	IFI16	0.295597	628	1:158964075:A:G	0.00227034
ENSG00000163568	AIM2	0.752631	781	1:159044928:A:G	0.00382274
ENSG00000162706	CADM3	0.478403	385	1:159240075:G:A	0.0115337
ENSG00000213088	ACKR1	0.220198	335	1:159240075:G:A	0.0115337
ENSG00000179639	FCER1A	0.326698	438	1:159323695:G:C	0.00773864
ENSG00000196184	OR10J1	0.0718501	445	1:159413165:C:T	0.000453032
ENSG00000184155	OR10J5	0.0878278	387	1:159542645:T:C	0.00265492
ENSG00000132703	APCS	0.497141	430	1:159621742:C:T	0.00139783
ENSG00000132693	CRP	0.858526	320	1:159676977:A:G	0.00335213
ENSG00000158716	DUSP23	0.982155	383	1:159802652:G:A	0.0256473
ENSG00000181036	FCRL6	0.931033	422	1:159847292:C:T	0.0191828
ENSG00000158714	SLAMF8	0.688761	409	1:159882953:C:A	0.00480299
ENSG00000256029	ENSG00000256029	0.526993	495	1:159898882:C:T	0.00418056
ENSG00000243284	VSIG8	0.400683	389	1:159898882:C:T	0.00418056
ENSG00000213085	CFAP45	0.537334	443	1:159898882:C:T	0.00418056
ENSG00000158710	TAGLN2	0.210749	392	1:159898882:C:T	0.00418056
ENSG00000085552	IGSF9	0.331208	435	1:159898882:C:T	0.00418056
ENSG00000162723	SLAMF9	0.451203	385	1:159909741:G:A	0.00438135
ENSG00000177807	KCNJ10	0.205018	606	1:160069627:C:A	0.000501792
ENSG00000143315	PIGM	0.137168	392	1:160069627:C:A	0.000501792
ENSG00000162728	KCNJ9	0.106456	320	1:160069627:C:A	0.000501792
ENSG00000162729	IGSF8	0.0667657	327	1:160148287:A:C	0.000169136
ENSG00000018625	ATP1A2	0.0620642	483	1:160148287:A:C	0.000169136
ENSG00000132681	ATP1A4	0.172087	459	1:160148287:A:C	0.000169136
ENSG00000143318	CASQ1	0.242097	353	1:160148287:A:C	0.000169136
ENSG00000162734	PEA15	0.280391	304	1:160250423:A:G	0.000443594
ENSG00000132716	DCAF8	0.385688	345	1:160292888:T:C	0.000239647
ENSG00000258465	ENSG00000258465	0.309222	393	1:160292888:T:C	0.000239647
ENSG00000162735	PEX19	0.246334	207	1:160292888:T:C	0.000239647
ENSG00000122218	COPA	0.275346	365	1:160292888:T:C	0.000239647
ENSG00000162736	NCSTN	0.126514	304	1:160321769:T:C	0.000271554
ENSG00000171786	NHLH1	0.16817	300	1:160321769:T:C	0.000271554
ENSG00000162738	VANGL2	0.448809	371	1:160398711:G:A	0.00276911
ENSG00000162739	SLAMF6	0.738676	522	1:160466663:A:G	0.00474433
ENSG00000066294	CD84	0.127166	628	1:160540121:C:T	0.0058862
ENSG00000117090	SLAMF1	0.774631	564	1:160681148:C:T	0.0201456
ENSG00000117091	CD48	0.975778	542	1:160757148:G:T	0.0022869
ENSG00000026751	SLAMF7	0.949724	464	1:160757148:G:T	0.0022869
ENSG00000122224	LY9	0.943123	498	1:160757148:G:T	0.0022869
ENSG00000122223	CD244	0.929058	549	1:160908649:C:T	0.00586921
ENSG00000179914	ITLN1	0.926285	479	1:160908649:C:T	0.00586921
ENSG00000158764	ITLN2	0.475864	473	1:160994586:A:C	0.000979246
ENSG00000158769	F11R	0.202299	466	1:160994586:A:C	0.000979246
ENSG00000270149	ENSG00000270149	0.272421	512	1:160994586:A:C	0.000979246
ENSG00000215845	TSTD1	0.161237	309	1:160994586:A:C	0.000979246
ENSG00000158773	USF1	0.119324	318	1:160994586:A:C	0.000979246
ENSG00000186517	ARHGAP30	0.104814	357	1:161014318:C:G	0.00172833
ENSG00000143217	NECTIN4	0.0513794	306	1:161132100:A:C	9.9153e-05
ENSG00000162755	KLHDC9	0.0153246	247	1:161132100:A:C	9.9153e-05
ENSG00000143256	PFDN2	0.0378512	282	1:161157185:C:G	8.22139e-05
ENSG00000158793	NIT1	0.0864607	254	1:161157185:C:G	8.22139e-05
ENSG00000158796	DEDD	0.0866174	260	1:161157185:C:G	8.22139e-05
ENSG00000143222	UFC1	0.0103354	239	1:161198214:C:T	2.41905e-05
ENSG00000143258	USP21	0.00539773	236	1:161198214:C:T	2.41905e-05
ENSG00000143224	PPOX	0.00149972	264	1:161198214:C:T	2.41905e-05
ENSG00000158850	B4GALT3	0.00146405	252	1:161198214:C:T	2.41905e-05
ENSG00000158859	ADAMTS4	0.00170746	299	1:161198214:C:T	2.41905e-05
ENSG00000158864	NDUFS2	0.00421698	335	1:161198214:C:T	2.41905e-05
ENSG00000158869	FCER1G	0.00762956	334	1:161198214:C:T	2.41905e-05
ENSG00000158874	APOA2	0.00640647	327	1:161198214:C:T	2.41905e-05
ENSG00000158882	TOMM40L	0.00998893	346	1:161198214:C:T	2.41905e-05
ENSG00000143257	NR1I3	0.0134635	383	1:161198214:C:T	2.41905e-05
ENSG00000248485	PCP4L1	0.0465466	521	1:161215268:G:T	2.71905e-05
ENSG00000158887	MPZ	0.692869	503	1:161305939:G:A	0.00490097
ENSG00000143252	SDHC	0.561276	727	1:161305939:G:A	0.00490097
ENSG00000188931	CFAP126	0.0939113	540	1:161315502:A:G	0.00544273
ENSG00000143226	FCGR2A	0.683576	299	1:161529238:GA:G	0.00180733
ENSG00000173110	HSPA6	0.704327	285	1:161529238:GA:G	0.00180733
ENSG00000203747	FCGR3A	0.912281	242	1:161529238:GA:G	0.00180733
ENSG00000162747	FCGR3B	0.73567	117	1:161607656:C:A	0.0275165
ENSG00000072694	FCGR2B	0.676412	322	1:161700922:TC:T	0.00363394
ENSG00000132185	FCRLA	0.417216	443	1:161700922:TC:T	0.00363394
ENSG00000162746	FCRLB	0.437892	499	1:161777881:C:G	0.00154594
ENSG00000081721	DUSP12	0.217303	469	1:161791159:A:G	0.000835352
ENSG00000118217	ATF6	0.0880382	1207	1:161791159:A:G	0.000835352
ENSG00000162745	OLFML2B	0.0866132	583	1:161940715:C:T	0.000931207
ENSG00000198929	NOS1AP	0.740631	1697	1:162030753:A:G	0.001827
ENSG00000254706	ENSG00000254706	0.995715	473	1:162341896:C:T	0.00911331
ENSG00000171722	SPATA46	0.986007	431	1:162341896:C:T	0.00911331
ENSG00000239887	C1orf226	0.997008	440	1:162341896:C:T	0.00911331
ENSG00000198574	SH2D1B	0.986249	473	1:162352058:G:T	0.00968739
ENSG00000152332	UHMK1	0.712876	444	1:162541739:C:A	0.00709594
ENSG00000117143	UAP1	0.515983	382	1:162541739:C:A	0.00709594
ENSG00000162733	DDR2	0.578978	867	1:162674527:G:C	0.0029007
ENSG00000132196	HSD17B7	0.526758	448	1:162846620:T:G	0.027723
ENSG00000185860	CCDC190	0.783885	631	1:162900998:G:A	0.00930154
ENSG00000117152	RGS4	0.617825	463	1:163125606:A:G	1.19943e-05
ENSG00000143248	RGS5	0.824467	1423	1:163155406:T:A	5.95657e-07
ENSG00000143228	NUF2	0.724135	934	1:163350778:A:AT	0.00450011
ENSG00000185630	PBX1	0.834128	1596	1:164734912:A:G	0.0004467
ENSG00000162761	LMX1A	0.904903	1100	1:165252011:G:A	0.0020812
ENSG00000143171	RXRG	0.84692	660	1:165433362:A:G	0.000819409
ENSG00000162763	LRRC52	0.915912	604	1:165504185:G:T	0.0150645
ENSG00000143198	MGST3	0.999868	709	1:165636006:G:A	0.00753254
ENSG00000143149	ALDH9A1	0.999907	711	1:165636006:G:A	0.00753254
ENSG00000143183	TMCO1	0.951736	709	1:165788347:G:A	0.0100917
ENSG00000143179	UCK2	0.32861	571	1:165947602:G:A	0.000315747
ENSG00000188859	FAM78B	0.629613	701	1:166145491:T:A	0.00210352
ENSG00000143157	POGK	0.197234	398	1:166880307:A:C	0.00475978
ENSG00000152382	TADA1	0.222055	378	1:166880307:A:C	0.00475978
ENSG00000143195	ILDR2	0.395227	495	1:167000699:T:A	0.00184694
ENSG00000143194	MAEL	0.153141	439	1:167000699:T:A	0.00184694
ENSG00000143167	GPA33	0.418226	880	1:167074025:A:C	0.00176744
ENSG00000198842	STYXL2	0.288901	608	1:167074025:A:C	0.00176744
ENSG00000143190	POU2F1	0.30623	954	1:167323755:C:T	0.00145427
ENSG00000198821	CD247	0.514784	817	1:167429784:C:G	0.00163722
ENSG00000143162	CREG1	0.843541	631	1:167545682:G:C	0.00781407
ENSG00000198771	RCSD1	0.962488	761	1:167670618:C:T	0.0112717
ENSG00000197965	MPZL1	0.05267	689	1:167814713:T:A	0.00449474
ENSG00000143199	ADCY10	0.16421	795	1:167900187:A:T	0.00335344
ENSG00000143158	MPC2	0.833775	374	1:167900187:A:T	0.00335344
ENSG00000143164	DCAF6	0.68304	556	1:168045971:C:T	0.00197873
ENSG00000143147	GPR161	0.81998	391	1:168045971:C:T	0.00197873
ENSG00000143155	TIPRL	0.507419	385	1:168188306:G:A	0.0106519
ENSG00000213064	SFT2D2	0.208241	423	1:168300783:C:T	0.00263463
ENSG00000143178	TBX19	0.183318	461	1:168304512:G:A	0.00152473
ENSG00000143185	XCL2	0.887479	381	1:168545752:A:G	0.022798
ENSG00000143184	XCL1	0.949732	411	1:168545752:A:G	0.022798
ENSG00000143196	DPT	0.51144	679	1:168694036:C:T	0.00607543
ENSG00000143153	ATP1B1	0.549003	1364	1:169286201:GA:G	0.00689948
ENSG00000143156	NME7	0.70408	1478	1:169286201:GA:G	0.00689948
ENSG00000117475	BLZF1	0.96767	492	1:169431507:G:A	0.0160567
ENSG00000117477	CCDC181	0.173791	584	1:169478041:A:C	0.0038293
ENSG00000117479	SLC19A2	0.0766354	437	1:169529737:T:C	0.00339908
ENSG00000198734	F5	0.0622919	748	1:169529737:T:C	0.00339908
ENSG00000174175	SELP	0.0409475	721	1:169640442:A:G	4.09201e-05
ENSG00000000460	C1orf112	0.068292	1507	1:169640442:A:G	4.09201e-05
ENSG00000188404	SELL	0.0336079	747	1:169667135:A:C	0.000307058
ENSG00000007908	SELE	0.0559699	819	1:169728025:T:C	0.000617499
ENSG00000171806	METTL18	0.0761471	554	1:169744787:C:T	0.00143032
ENSG00000000457	SCYL3	0.197549	620	1:169859367:G:A	0.00251379
ENSG00000075945	KIFAP3	0.0604463	1138	1:169897372:C:CTT	0.00329266
ENSG00000203740	NTMT2	0.407802	580	1:170122000:G:A	0.00841282
ENSG00000120370	GORAB	0.460047	275	1:170550252:T:C	0.00769684
ENSG00000116132	PRRX1	0.704222	533	1:170744142:A:T	0.00477939
ENSG00000117501	MROH9	0.678575	1014	1:170924944:T:C	0.00229112
ENSG00000007933	FMO3	0.787657	545	1:171132450:T:G	0.0125002
ENSG00000094963	FMO2	0.844813	663	1:171239882:A:C	0.00496758
ENSG00000010932	FMO1	0.434406	511	1:171239882:A:C	0.00496758
ENSG00000076258	FMO4	0.718417	386	1:171269847:C:T	0.0110446
ENSG00000117523	PRRC2C	0.88024	714	1:171524393:T:C	0.00481203
ENSG00000283683	MYOCOS	0.259004	523	1:171654693:C:A	0.00140769
ENSG00000034971	MYOC	0.333492	486	1:171654693:C:A	0.00140769
ENSG00000117533	VAMP4	0.0631937	631	1:171654693:C:A	0.00140769
ENSG00000010165	METTL13	0.294536	555	1:171764286:C:G	0.00329846
ENSG00000197959	DNM3	0.767054	2286	1:172299668:G:A	0.00397627
ENSG00000135845	PIGC	0.747763	560	1:172427424:T:A	0.0102047
ENSG00000180999	C1orf105	0.704447	504	1:172427424:T:A	0.0102047
ENSG00000094975	SUCO	0.904028	475	1:172552695:G:T	0.00350483
ENSG00000117560	FASLG	0.565728	305	1:172622612:C:A	0.00706699
ENSG00000120337	TNFSF18	0.873061	309	1:173022536:C:T	0.0130901
ENSG00000117586	TNFSF4	0.736395	394	1:173142694:G:A	0.0113426
ENSG00000117592	PRDX6	0.351114	287	1:173534970:A:G	0.00128526
ENSG00000162753	SLC9C2	0.321672	463	1:173534970:A:G	0.00128526
ENSG00000285777	ENSG00000285777	0.532516	312	1:173714815:C:T	0.0133441
ENSG00000183831	ANKRD45	0.543718	279	1:173714815:C:T	0.0133441
ENSG00000232113	TEX50	0.261198	145	1:173633489:AC:A	0.0181913
ENSG00000076321	KLHL20	0.294378	341	1:173746999:A:G	0.00294365
ENSG00000120334	CENPL	0.38923	279	1:173833689:A:G	0.00583511
ENSG00000117593	DARS2	0.150198	333	1:173908724:C:A	0.000944688
ENSG00000185278	ZBTB37	0.183154	358	1:173908724:C:A	0.000944688
ENSG00000117601	SERPINC1	0.308408	324	1:173908724:C:A	0.000944688
ENSG00000135870	RC3H1	0.367018	472	1:173908724:C:A	0.000944688
ENSG00000152061	RABGAP1L	0.205583	2427	1:174798621:CTATT:C	2.21528e-05
ENSG00000203737	GPR52	0.107927	287	1:174423487:C:CA	7.5339e-05
ENSG00000116161	CACYBP	0.159694	261	1:174960463:A:G	0.00128254
ENSG00000120333	MRPS14	0.159246	271	1:175026523:T:C	0.00265581
ENSG00000120332	TNN	0.680815	692	1:175188702:A:G	0.00169932
ENSG00000235750	KIAA0040	0.339401	552	1:175188702:A:G	0.00169932
ENSG00000116147	TNR	0.941556	2036	1:175468090:G:C	0.000267591
ENSG00000143207	COP1	0.124627	1171	1:176244679:A:G	0.000212474
ENSG00000116183	PAPPA2	0.950292	1329	1:176886571:C:G	0.00462044
ENSG00000152092	ASTN1	0.0326598	1190	1:177072283:C:T	1.69232e-05
ENSG00000198797	BRINP2	0.314849	541	1:177305819:C:T	0.000777973
ENSG00000120341	SEC16B	0.880054	679	1:177990267:G:A	0.00755961
ENSG00000075391	RASAL2	0.949343	1076	1:178076253:G:T	0.00358409
ENSG00000188585	CLEC20A	0.731586	298	1:178484551:G:A	0.00859446
ENSG00000240021	TEX35	0.897769	439	1:178484551:G:A	0.00859446
ENSG00000116191	RALGPS2	0.88974	899	1:178839146:C:G	0.00329894
ENSG00000116194	ANGPTL1	0.506206	285	1:178839146:C:G	0.00329894
ENSG00000116199	FAM20B	0.833874	555	1:179008804:C:G	0.00462935
ENSG00000186283	TOR3A	0.943544	413	1:179084143:A:AT	0.00614904
ENSG00000143322	ABL2	0.907436	766	1:179223704:A:C	0.00246626
ENSG00000057252	SOAT1	0.835474	824	1:179334696:A:G	0.00428375
ENSG00000162779	AXDND1	0.937519	1680	1:179465474:T:C	0.00195028
ENSG00000116218	NPHS2	0.739481	527	1:179522930:A:G	0.00573125
ENSG00000162782	TDRD5	0.66265	833	1:179711766:T:C	0.00137215
ENSG00000143340	FAM163A	0.49345	748	1:179755427:C:T	0.000378648
ENSG00000169905	TOR1AIP2	0.559768	511	1:179922648:C:T	0.00742242
ENSG00000143337	TOR1AIP1	0.164195	490	1:179932589:C:T	0.00145205
ENSG00000135837	CEP350	0.0317476	939	1:180147148:C:G	0.000344981
ENSG00000116260	QSOX1	0.0459493	725	1:180147148:C:G	0.000344981
ENSG00000121454	LHX4	0.562165	669	1:180249660:T:C	0.000373941
ENSG00000230124	ACBD6	0.26316	1356	1:180249660:T:C	0.000373941
ENSG00000143324	XPR1	0.861227	969	1:180842968:A:C	0.00761281
ENSG00000135835	KIAA1614	0.222205	395	1:180948935:C:T	0.000249439
ENSG00000135823	STX6	0.135583	513	1:180948935:C:T	0.000249439
ENSG00000153029	MR1	0.213275	426	1:181052347:C:T	0.00139574
ENSG00000162783	IER5	0.214495	427	1:181052347:C:T	0.00139574
ENSG00000198216	CACNA1E	0.97644	2108	1:181802856:A:G	0.0013806
ENSG00000179930	ZNF648	0.689233	394	1:182010943:C:T	0.00143261
ENSG00000135821	GLUL	0.19613	461	1:182379176:T:A	0.00239678
ENSG00000203730	TEDDM1	0.127037	385	1:182379176:T:A	0.00239678
ENSG00000121446	RGSL1	0.805682	883	1:182456600:G:A	0.00143028
ENSG00000135828	RNASEL	0.934713	395	1:182527893:G:A	0.00774374
ENSG00000143333	RGS16	0.837791	330	1:182589381:A:G	0.00936701
ENSG00000135824	RGS8	0.964489	439	1:182663052:C:A	0.0237751
ENSG00000135838	NPL	0.979955	438	1:182763299:C:G	0.011035
ENSG00000135829	DHX9	0.898712	459	1:182887005:CTA:C	0.0393964
ENSG00000157060	SHCBP1L	0.79173	508	1:182990229:C:A	0.00969302
ENSG00000135862	LAMC1	0.619058	1060	1:183134868:GGTCTGT:G	0.00635144
ENSG00000058085	LAMC2	0.749741	617	1:183261381:ATCCGC:A	0.00559595
ENSG00000157064	NMNAT2	0.539839	880	1:183406319:G:A	0.00541881
ENSG00000116698	SMG7	0.10278	682	1:183557968:T:C	0.000162926
ENSG00000116701	NCF2	0.133442	456	1:183557968:T:C	0.000162926
ENSG00000162704	ARPC5	0.219464	581	1:183672221:T:C	0.000325493
ENSG00000143344	RGL1	0.966167	1528	1:183672221:T:C	0.000325493
ENSG00000173627	APOBEC4	0.312039	549	1:183672221:T:C	0.000325493
ENSG00000198756	COLGALT2	0.999774	673	1:183900939:T:C	0.0190458
ENSG00000198860	TSEN15	0.935079	466	1:184116694:G:A	0.0212484
ENSG00000116667	C1orf21	0.893043	1110	1:184593632:CT:C	0.005776
ENSG00000116406	EDEM3	0.589403	624	1:184769360:G:A	0.00231789
ENSG00000135842	NIBAN1	0.530902	950	1:184769360:G:A	0.00231789
ENSG00000121481	RNF2	0.215508	378	1:185138031:C:T	0.00407515
ENSG00000121486	TRMT1L	0.0692146	341	1:185197194:G:A	0.0036722
ENSG00000116668	SWT1	0.229877	615	1:185215029:T:C	0.00279708
ENSG00000116679	IVNS1ABP	0.30071	292	1:185331174:G:A	0.00827908
ENSG00000143341	HMCN1	0.542201	1416	1:186022882:C:T	0.000130196
ENSG00000116690	PRG4	0.421198	343	1:186288888:C:G	0.00721399
ENSG00000047410	TPR	0.0776824	444	1:186288888:C:G	0.00721399
ENSG00000157181	ODR4	0.244709	381	1:186403733:A:G	0.0148358
ENSG00000116703	PDC	0.774127	313	1:186403733:A:G	0.0148358
ENSG00000073756	PTGS2	0.717732	381	1:186649387:TA:T	0.00169738
ENSG00000116711	PLA2G4A	0.820076	931	1:186823971:TG:T	0.0113951
ENSG00000162670	BRINP3	0.198065	1370	1:190487440:A:AAT	0.00285391
ENSG00000150681	RGS18	0.964224	375	1:192121672:C:A	0.00366363
ENSG00000253148	RGS21	0.588326	414	1:192369530:C:T	0.00581031
ENSG00000090104	RGS1	0.695945	411	1:192584323:T:C	0.00306519
ENSG00000127074	RGS13	0.895231	525	1:192642489:T:A	0.015399
ENSG00000231767	RPS27AP5	0.963496	375	1:192707308:A:ACC	0.0246278
ENSG00000116741	RGS2	0.696092	345	1:192782837:T:G	0.00408681
ENSG00000116750	UCHL5	0.887922	352	1:193006470:A:C	0.00379586
ENSG00000116747	RO60	0.748576	301	1:193127801:C:G	0.00659758
ENSG00000023572	GLRX2	0.492651	287	1:193127801:C:G	0.00659758
ENSG00000134371	CDC73	0.894233	649	1:193265287:C:T	0.00213563
ENSG00000162630	B3GALT2	0.814291	303	1:193158930:G:A	0.00709594
ENSG00000162687	KCNT2	0.805873	1238	1:196530565:T:C	0.00380425
ENSG00000000971	CFH	0.845399	439	1:196628843:A:G	0.0161891
ENSG00000289697	ENSG00000289697	0.858115	440	1:196628843:A:G	0.0161891
ENSG00000116785	CFHR3	0.772985	93	1:196741684:T:C	0.0305003
ENSG00000244414	CFHR1	0.83969	147	1:196857039:A:G	0.048292
ENSG00000134365	CFHR4	0.810238	355	1:196965350:A:T	0.00279267
ENSG00000080910	CFHR2	0.754428	293	1:196965350:A:T	0.00279267
ENSG00000134389	CFHR5	0.804059	337	1:196965350:A:T	0.00279267
ENSG00000143278	F13B	0.935075	309	1:197023943:A:G	0.0135576
ENSG00000066279	ASPM	0.846444	380	1:197104066:G:A	0.0209728
ENSG00000177888	ZBTB41	0.725843	298	1:197220654:T:G	0.00686086
ENSG00000134376	CRB1	0.758978	597	1:197394086:T:G	0.00134137
ENSG00000213047	DENND1B	0.97629	703	1:197575567:C:T	0.00342177
ENSG00000203724	C1orf53	0.997672	279	1:197871779:G:A	0.00176133
ENSG00000143355	LHX9	0.989638	328	1:197871779:G:A	0.00176133
ENSG00000151414	NEK7	0.111502	952	1:198296428:C:T	0.000220433
ENSG00000151418	ATP6V1G3	0.371167	448	1:198568528:A:C	0.0044042
ENSG00000081237	PTPRC	0.346124	821	1:198633072:G:A	0.00118168
ENSG00000116833	NR5A2	0.662187	1075	1:200143435:C:T	6.69104e-05
ENSG00000162702	ZNF281	0.706684	298	1:200397960:A:G	0.00909492
ENSG00000118193	KIF14	0.344808	716	1:200609635:T:C	0.00124087
ENSG00000118197	DDX59	0.270914	670	1:200718659:T:A	0.000292884
ENSG00000118200	CAMSAP2	0.0576052	797	1:200855058:T:G	0.000127879
ENSG00000170128	GPR25	0.102833	365	1:200855058:T:G	0.000127879
ENSG00000163362	INAVA	0.166393	459	1:200855058:T:G	0.000127879
ENSG00000116852	KIF21B	0.384951	569	1:201061931:A:G	0.00495698
ENSG00000081248	CACNA1S	0.174988	739	1:201143054:G:A	0.000663346
ENSG00000232237	ASCL5	0.127037	522	1:201143054:G:A	0.000663346
ENSG00000116857	TMEM9	0.431197	613	1:201143054:G:A	0.000663346
ENSG00000163395	IGFN1	0.721015	637	1:201143054:G:A	0.000663346
ENSG00000081277	PKP1	0.54698	695	1:201355497:C:T	0.00584589
ENSG00000118194	TNNT2	0.396143	508	1:201386873:CCCA:C	9.56072e-05
ENSG00000159166	LAD1	0.49764	482	1:201386873:CCCA:C	9.56072e-05
ENSG00000159173	TNNI1	0.32087	536	1:201386873:CCCA:C	9.56072e-05
ENSG00000174307	PHLDA3	0.475628	502	1:201467350:C:T	0.00133213
ENSG00000159176	CSRP1	0.720541	654	1:201467350:C:T	0.00133213
ENSG00000134369	NAV1	0.996824	1380	1:201740752:G:T	0.00255036
ENSG00000198700	IPO9	0.917487	377	1:201798346:C:G	0.00672371
ENSG00000198892	SHISA4	0.867985	253	1:201911172:T:C	0.00836663
ENSG00000163431	LMOD1	0.975676	479	1:201995598:G:T	0.00496974
ENSG00000134375	TIMM17A	0.260972	461	1:202018568:G:C	0.000162246
ENSG00000176393	RNPEP	0.359511	491	1:202018568:G:C	0.000162246
ENSG00000163435	ELF3	0.0678432	469	1:202018568:G:C	0.000162246
ENSG00000170075	GPR37L1	0.879796	516	1:202156856:T:C	0.00509178
ENSG00000143862	ARL8A	0.908624	511	1:202186415:A:C	0.00455223
ENSG00000143851	PTPN7	0.969473	511	1:202186415:A:C	0.00455223
ENSG00000133067	LGR6	0.855482	731	1:202237007:TG:T	0.00354369
ENSG00000077152	UBE2T	0.916099	239	1:202295689:T:C	0.0116215
ENSG00000077157	PPP1R12B	0.998963	706	1:202552529:C:G	0.0516556
ENSG00000143858	SYT2	0.99938	590	1:202727293:C:T	0.00471551
ENSG00000117139	KDM5B	0.993992	549	1:202829370:GA:G	0.000688949
ENSG00000183155	RABIF	0.653379	325	1:202829370:GA:G	0.000688949
ENSG00000117153	KLHL12	0.675656	417	1:202942357:A:T	0.00632609
ENSG00000159346	ADIPOR1	0.533956	382	1:202942357:A:T	0.00632609
ENSG00000159348	CYB5R1	0.543459	349	1:202942357:A:T	0.00632609
ENSG00000163444	TMEM183A	0.338903	399	1:203066480:G:T	0.00591282
ENSG00000143847	PPFIA4	0.644344	489	1:203066480:G:T	0.00591282
ENSG00000122180	MYOG	0.780664	332	1:203133504:G:A	0.00053604
ENSG00000163485	ADORA1	0.459221	621	1:203133504:G:A	0.00053604
ENSG00000133055	MYBPH	0.383828	398	1:203133504:G:A	0.00053604
ENSG00000133048	CHI3L1	0.361234	418	1:203133504:G:A	0.00053604
ENSG00000133063	CHIT1	0.447795	581	1:203295900:T:A	0.0015474
ENSG00000159388	BTG2	0.433478	336	1:203295900:T:A	0.0015474
ENSG00000122176	FMOD	0.588886	399	1:203295900:T:A	0.0015474
ENSG00000188783	PRELP	0.266828	451	1:203526377:C:T	0.00224909
ENSG00000188770	OPTC	0.243599	438	1:203526377:C:T	0.00224909
ENSG00000058668	ATP2B4	0.00535219	680	1:203576812:A:G	6.15218e-05
ENSG00000122188	LAX1	0.307097	369	1:203781660:G:C	0.00310017
ENSG00000058673	ZC3H11A	0.174607	558	1:203866470:A:G	0.00213692
ENSG00000257315	ZBED6	0.174607	558	1:203866470:A:G	0.00213692
ENSG00000288644	ENSG00000288644	0.237895	367	1:203781660:G:C	0.00310017
ENSG00000182004	SNRPE	0.355429	394	1:203866470:A:G	0.00213692
ENSG00000143842	SOX13	0.898698	575	1:204072218:T:C	0.0102447
ENSG00000143845	ETNK2	0.816567	443	1:204182330:T:C	0.00511026
ENSG00000143839	REN	0.406388	485	1:204182330:T:C	0.00511026
ENSG00000170498	KISS1	0.136594	404	1:204182330:T:C	0.00511026
ENSG00000174567	GOLT1A	0.12367	432	1:204182330:T:C	0.00511026
ENSG00000143850	PLEKHA6	0.187942	951	1:204280998:G:A	0.00398875
ENSG00000158615	PPP1R15B	0.26831	400	1:204452624:G:A	0.00180108
ENSG00000133056	PIK3C2B	0.168854	560	1:204528785:G:C	0.000180735
ENSG00000198625	MDM4	0.0806229	475	1:204577819:T:C	0.000127045
ENSG00000170382	LRRN2	0.406685	644	1:204577819:T:C	0.000127045
ENSG00000163531	NFASC	0.0463926	1245	1:204809617:T:C	0.000199706
ENSG00000184144	CNTN2	0.111542	565	1:205107013:C:CAT	0.000266569
ENSG00000174529	TMEM81	0.11984	382	1:205107013:C:CAT	0.000266569
ENSG00000117222	RBBP5	0.213509	487	1:205107013:C:CAT	0.000266569
ENSG00000133059	DSTYK	0.372277	542	1:205107013:C:CAT	0.000266569
ENSG00000133069	TMCC2	0.416676	560	1:205252970:AT:A	0.00119807
ENSG00000163545	NUAK2	0.73572	514	1:205252970:AT:A	0.00119807
ENSG00000162873	KLHDC8A	0.934139	517	1:205303912:G:A	0.00885868
ENSG00000186007	LEMD1	0.987593	738	1:205477237:T:C	0.00465753
ENSG00000281406	BLACAT1	0.801233	492	1:205477237:T:C	0.00465753
ENSG00000117266	CDK18	0.31316	575	1:205514945:G:A	0.00147275
ENSG00000174514	MFSD4A	0.875637	571	1:205559738:G:A	0.00397001
ENSG00000158711	ELK4	0.668449	526	1:205559738:G:A	0.00397001
ENSG00000158715	SLC45A3	0.812036	439	1:205727487:T:A	0.00230662
ENSG00000069275	NUCKS1	0.140179	488	1:205750404:G:A	0.00102587
ENSG00000117280	RAB29	0.102553	364	1:205750404:G:A	0.00102587
ENSG00000133065	SLC41A1	0.667113	435	1:205750404:G:A	0.00102587
ENSG00000162877	PM20D1	0.930119	414	1:205805028:T:C	0.00172833
ENSG00000174502	SLC26A9	0.264458	509	1:205976091:C:T	0.00258642
ENSG00000276600	RAB7B	0.192706	351	1:205976091:C:T	0.00258642
ENSG00000196188	CTSE	0.228968	228	1:205976091:C:T	0.00258642
ENSG00000263961	RHEX	0.24738	318	1:206111431:T:G	0.00472301
ENSG00000198049	AVPR1B	0.142793	257	1:206111431:T:G	0.00472301
ENSG00000196550	FAM72A	0.540122	61	1:206176821:G:T	0.062332
ENSG00000266028	SRGAP2	0.962422	480	1:206500985:T:C	0.0102169
ENSG00000263528	IKBKE	0.872179	439	1:206522398:G:A	0.00472152
ENSG00000266094	RASSF5	0.450261	624	1:206522398:G:A	0.00472152
ENSG00000143486	EIF2D	0.325742	439	1:206522398:G:A	0.00472152
ENSG00000143479	DYRK3	0.0820377	487	1:206706288:C:T	0.00249652
ENSG00000162889	MAPKAPK2	0.878128	477	1:206706288:C:T	0.00249652
ENSG00000136634	IL10	0.934602	360	1:206736652:G:A	0.00520702
ENSG00000142224	IL19	0.957432	532	1:206736652:G:A	0.00520702
ENSG00000162891	IL20	0.893171	281	1:206871923:G:A	0.0124193
ENSG00000162892	IL24	0.664067	258	1:206871923:G:A	0.0124193
ENSG00000162894	FCMR	0.648402	300	1:206871923:G:A	0.0124193
ENSG00000162896	PIGR	0.815917	301	1:206893797:A:G	0.0191057
ENSG00000162897	FCAMR	0.876476	307	1:206917296:CAG:C	0.0208236
ENSG00000182795	C1orf116	0.746952	313	1:207032941:C:T	0.00610571
ENSG00000123836	PFKFB2	0.932603	455	1:207032941:C:T	0.00610571
ENSG00000180667	YOD1	0.79535	303	1:207032941:C:T	0.00610571
ENSG00000123843	C4BPB	0.852126	307	1:207139540:C:T	0.0182467
ENSG00000123838	C4BPA	0.671287	359	1:207163512:G:A	0.0092751
ENSG00000196352	CD55	0.496371	426	1:207377196:T:A	0.00480407
ENSG00000117322	CR2	0.667762	360	1:207488192:G:T	0.0218663
ENSG00000203710	CR1	0.600037	756	1:207651037:G:A	0.000666353
ENSG00000197721	CR1L	0.759807	757	1:207651037:G:A	0.000666353
ENSG00000117335	CD46	0.753332	440	1:207774208:CT:C	0.0047149
ENSG00000174059	CD34	0.462697	636	1:207911005:G:A	0.000350479
ENSG00000076356	PLXNA2	0.0747227	1180	1:208072110:C:T	0.000996698
ENSG00000008118	CAMK1G	0.878675	551	1:209587436:C:T	0.000796214
ENSG00000196878	LAMB3	0.331149	557	1:209587436:C:T	0.000796214
ENSG00000123689	G0S2	0.311085	375	1:209657908:G:A	0.0030364
ENSG00000117594	HSD11B1	0.543489	510	1:209657908:G:A	0.0030364
ENSG00000009790	TRAF3IP3	0.844748	460	1:209774725:T:A	0.00672494
ENSG00000162757	C1orf74	0.727421	403	1:209774725:T:A	0.00672494
ENSG00000289700	ENSG00000289700	0.786024	486	1:209774725:T:A	0.00672494
ENSG00000117595	IRF6	0.803134	477	1:209774725:T:A	0.00672494
ENSG00000117597	UTP25	0.762962	552	1:209895173:GTTGT:G	0.00323251
ENSG00000143469	SYT14	0.993735	1279	1:210191860:T:C	0.00307639
ENSG00000082497	SERTAD4	0.658615	417	1:210191860:T:C	0.00307639
ENSG00000054392	HHAT	0.999883	2162	1:210700546:T:C	0.00382504
ENSG00000143473	KCNH1	0.904904	2334	1:211160269:T:C	0.000211361
ENSG00000284299	ENSG00000284299	0.235584	1498	1:211160269:T:C	0.000211361
ENSG00000283952	ENSG00000283952	0.136426	802	1:211160269:T:C	0.000211361
ENSG00000117625	RCOR3	0.59428	555	1:211337011:C:T	0.00182472
ENSG00000082512	TRAF5	0.556719	514	1:211337011:C:T	0.00182472
ENSG00000198570	RD3	0.103764	619	1:211521744:G:A	0.000927241
ENSG00000170385	SLC30A1	0.40642	564	1:211521744:G:A	0.000927241
ENSG00000117650	NEK2	0.585831	577	1:211678675:C:T	0.00140833
ENSG00000123684	LPGAT1	0.763954	695	1:211791778:A:C	0.00229045
ENSG00000143493	INTS7	0.580964	814	1:211931423:T:A	0.00357525
ENSG00000143476	DTL	0.976043	679	1:211993506:T:C	0.0108001
ENSG00000066027	PPP2R5A	0.594729	555	1:212383336:A:C	0.0122973
ENSG00000065600	PACC1	0.73886	488	1:212461147:A:T	0.00655427
ENSG00000117691	NENF	0.598488	441	1:212461147:A:T	0.00655427
ENSG00000162772	ATF3	0.512755	632	1:212590762:A:G	0.00671481
ENSG00000162771	FAM71A	0.170262	392	1:212590762:A:G	0.00671481
ENSG00000123685	BATF3	0.789726	485	1:212676666:T:G	0.00951363
ENSG00000117697	NSL1	0.586219	859	1:212770431:A:T	0.00831357
ENSG00000203705	TATDN3	0.623547	714	1:212770431:A:T	0.00831357
ENSG00000185523	SPATA45	0.693839	686	1:212848086:A:T	0.0157462
ENSG00000162769	FLVCR1	0.6054	789	1:212923448:C:G	0.00625216
ENSG00000143494	VASH2	0.859172	480	1:212923448:C:G	0.00625216
ENSG00000174606	ANGEL2	0.980968	304	1:213031908:C:T	0.0159711
ENSG00000136643	RPS6KC1	0.926542	566	1:213246928:A:G	0.00887212
ENSG00000117707	PROX1	0.443002	460	1:213977139:C:T	0.000715732
ENSG00000143499	SMYD2	0.579217	584	1:214379814:A:G	0.00047653
ENSG00000152104	PTPN14	0.371825	1340	1:214410435:G:A	0.000418388
ENSG00000117724	CENPF	0.930737	655	1:214633734:A:AC	0.0268691
ENSG00000082482	KCNK2	0.503855	1323	1:215173583:C:A	0.00314649
ENSG00000136636	KCTD3	0.908602	315	1:215521625:A:G	0.0228971
ENSG00000042781	USH2A	0.966651	3169	1:215970606:T:C	0.00498979
ENSG00000196482	ESRRG	0.633659	3060	1:216596818:G:A	2.28706e-05
ENSG00000092978	GPATCH2	0.90889	1122	1:217568462:G:A	0.0037154
ENSG00000162814	SPATA17	0.966351	1403	1:217921551:G:A	0.010024
ENSG00000067533	RRP15	0.979359	413	1:218356689:G:A	0.0181249
ENSG00000092969	TGFB2	0.611301	516	1:218356689:G:A	0.0181249
ENSG00000143353	LYPLAL1	0.888667	383	1:219144786:A:G	0.00188905
ENSG00000215817	ZC3H11B	0.920143	355	1:219661675:C:A	0.0257767
ENSG00000196660	SLC30A10	0.970286	1590	1:219989535:G:C	0.00103898
ENSG00000136628	EPRS1	0.726807	686	1:219989535:G:C	0.00103898
ENSG00000162813	BPNT1	0.902987	434	1:220138961:G:A	0.0022244
ENSG00000067704	IARS2	0.885902	403	1:220138961:G:A	0.0022244
ENSG00000118873	RAB3GAP2	0.109407	682	1:220303208:C:G	0.00125559
ENSG00000116141	MARK1	0.928995	752	1:220654799:A:T	0.00772032
ENSG00000162817	C1orf115	0.711048	438	1:220654799:A:T	0.00772032
ENSG00000117791	MTARC2	0.912468	864	1:220759788:G:A	0.00368019
ENSG00000186205	MTARC1	0.847971	779	1:220759788:G:A	0.00368019
ENSG00000286231	ENSG00000286231	0.919216	977	1:220759788:G:A	0.00368019
ENSG00000136630	HLX	0.60524	349	1:220888499:T:C	0.00971689
ENSG00000143507	DUSP10	0.824007	618	1:221762108:T:C	0.00262917
ENSG00000143512	HHIPL2	0.940514	391	1:222496954:C:T	0.00726866
ENSG00000143498	TAF1A	0.979201	452	1:222519179:T:C	0.0141893
ENSG00000154305	MIA3	0.945852	392	1:222635422:G:A	0.0343037
ENSG00000186063	AIDA	0.969567	338	1:222745296:T:G	0.0205196
ENSG00000162819	BROX	0.988843	312	1:222745296:T:G	0.0205196
ENSG00000197520	FAM177B	0.996356	302	1:222745296:T:G	0.0205196
ENSG00000154309	DISP1	0.581014	1081	1:222856775:G:A	0.000120936
ENSG00000187554	TLR5	0.559565	506	1:223180194:C:T	0.011238
ENSG00000143502	SUSD4	0.536133	727	1:223335187:T:C	0.00450116
ENSG00000178395	CCDC185	0.589932	306	1:223408472:G:A	0.00652819
ENSG00000203697	CAPN8	0.985152	849	1:223630749:C:T	0.00318061
ENSG00000162909	CAPN2	0.345547	635	1:223772863:A:G	0.00557788
ENSG00000143514	TP53BP2	0.651077	501	1:223772863:A:G	0.00557788
ENSG00000143756	FBXO28	0.345218	694	1:224179934:A:C	0.000865712
ENSG00000143753	DEGS1	0.902588	444	1:224179934:A:C	0.000865712
ENSG00000143748	NVL	0.720639	604	1:224179934:A:C	0.000865712
ENSG00000143771	CNIH4	0.755962	318	1:224325475:T:C	0.00824783
ENSG00000162923	WDR26	0.763174	401	1:224465131:C:T	0.00308603
ENSG00000143786	CNIH3	0.928595	1299	1:224514780:C:T	0.00267257
ENSG00000185842	DNAH14	0.000662852	2434	1:224942564:G:C	0.00155357
ENSG00000143815	LBR	0.743127	458	1:225389933:T:C	0.0188833
ENSG00000154380	ENAH	0.919165	817	1:225581290:T:A	0.0191194
ENSG00000143742	SRP9	0.71376	475	1:225748040:C:T	0.0084041
ENSG00000143819	EPHX1	0.793663	580	1:225881135:TC:T	0.00685343
ENSG00000196187	TMEM63A	0.493515	539	1:225903597:G:A	0.00318591
ENSG00000243709	LEFTY1	0.181932	412	1:225903597:G:A	0.00318591
ENSG00000255835	ENSG00000255835	0.32079	455	1:225903597:G:A	0.00318591
ENSG00000143811	PYCR2	0.17537	328	1:225903597:G:A	0.00318591
ENSG00000143768	LEFTY2	0.361517	302	1:225903597:G:A	0.00318591
ENSG00000143751	SDE2	0.928422	304	1:226026104:T:C	0.000633581
ENSG00000163041	H3-3A	0.464555	321	1:226026104:T:C	0.000633581
ENSG00000182827	ACBD3	0.526439	423	1:226192894:T:A	0.000511369
ENSG00000185155	MIXL1	0.35673	218	1:226192894:T:A	0.000511369
ENSG00000183814	LIN9	0.446898	388	1:226192894:T:A	0.000511369
ENSG00000143799	PARP1	0.416568	515	1:226438190:T:C	0.00822097
ENSG00000203685	STUM	0.327395	543	1:226533299:C:T	0.000763271
ENSG00000143772	ITPKB	0.375241	543	1:226628684:A:G	0.00151779
ENSG00000143801	PSEN2	0.057559	501	1:226976056:C:A	0.000882343
ENSG00000288674	ENSG00000288674	0.0794675	788	1:226976056:C:A	0.000882343
ENSG00000163050	COQ8A	0.0945744	553	1:226976056:C:A	0.000882343
ENSG00000143776	CDC42BPA	0.241353	2247	1:226976056:C:A	0.000882343
ENSG00000181450	ZNF678	0.0581175	641	1:227715988:C:T	0.00187954
ENSG00000143740	SNAP47	0.0431303	468	1:227715988:C:T	0.00187954
ENSG00000081692	JMJD4	0.0313476	319	1:227715988:C:T	0.00187954
ENSG00000185888	PRSS38	0.0140819	511	1:227861343:G:A	0.000894778
ENSG00000143816	WNT9A	0.0123199	540	1:227991885:G:C	2.75881e-05
ENSG00000154342	WNT3A	0.000147538	465	1:228097290:C:T	9.25839e-07
ENSG00000143761	ARF1	2.23328e-05	242	1:228097290:C:T	9.25839e-07
ENSG00000143793	C1orf35	1.40463e-05	201	1:228097290:C:T	9.25839e-07
ENSG00000162910	MRPL55	1.04558e-05	196	1:228097290:C:T	9.25839e-07
ENSG00000143774	GUK1	0.000466556	226	1:228097290:C:T	9.25839e-07
ENSG00000198835	GJC2	0.000654604	247	1:228100123:T:C	3.18108e-06
ENSG00000181873	IBA57	0.00107432	320	1:228180753:T:C	1.38154e-05
ENSG00000154358	OBSCN	0.00859744	910	1:228180753:T:C	1.38154e-05
ENSG00000154370	TRIM11	0.250323	323	1:228455123:G:A	0.00499298
ENSG00000162931	TRIM17	0.178201	297	1:228459118:C:T	0.00423275
ENSG00000168148	H3-4	0.347164	250	1:228459118:C:T	0.00423275
ENSG00000181218	H2AW	0.188041	354	1:228459118:C:T	0.00423275
ENSG00000196890	H2BU1	0.224199	318	1:228459118:C:T	0.00423275
ENSG00000168159	RNF187	0.185258	390	1:228459118:C:T	0.00423275
ENSG00000116574	RHOU	0.976742	421	1:228727363:A:G	0.0154596
ENSG00000168118	RAB4A	0.821345	390	1:229236412:A:G	0.0159295
ENSG00000154429	CCSAP	0.925383	322	1:229387467:G:A	0.00350359
ENSG00000143632	ACTA1	0.431854	402	1:229404973:C:A	0.000137621
ENSG00000069248	NUP133	0.444191	583	1:229404973:C:A	0.000137621
ENSG00000135776	ABCB10	0.327585	402	1:229524044:T:C	0.00853216
ENSG00000135801	TAF5L	0.481234	360	1:229615362:C:T	0.00667942
ENSG00000135763	URB2	0.327345	434	1:229690631:G:A	0.00500721
ENSG00000143641	GALNT2	0.865733	1520	1:230191262:C:T	0.0013599
ENSG00000177614	PGBD5	0.99304	1020	1:230319616:T:C	0.00237169
ENSG00000135775	COG2	0.950997	751	1:230621516:G:A	0.0382587
ENSG00000135744	AGT	0.920056	809	1:230760378:C:T	0.0107164
ENSG00000135773	CAPN9	0.969062	817	1:230760378:C:T	0.0107164
ENSG00000119280	C1orf198	0.732796	549	1:230828879:G:T	0.014955
ENSG00000143643	TTC13	0.949783	744	1:230899533:T:A	0.0161462
ENSG00000173409	ARV1	0.733353	553	1:230957278:C:A	0.0162619
ENSG00000182118	FAM89A	0.580987	618	1:231070885:C:T	0.00500904
ENSG00000119283	TRIM67	0.659632	532	1:231220980:G:A	0.00161289
ENSG00000143633	C1orf131	0.551417	379	1:231220980:G:A	0.00161289
ENSG00000116906	GNPAT	0.675707	406	1:231220980:G:A	0.00161289
ENSG00000116903	EXOC8	0.893861	342	1:231333268:G:A	0.0311863
ENSG00000010072	SPRTN	0.819396	461	1:231398769:G:A	0.00196223
ENSG00000135766	EGLN1	0.860529	647	1:231398769:G:A	0.00196223
ENSG00000287856	ENSG00000287856	0.408345	840	1:231499486:C:G	0.00168528
ENSG00000116918	TSNAX	0.217815	373	1:231499486:C:G	0.00168528
ENSG00000270106	TSNAX-DISC1	0.62443	1171	1:231499486:C:G	0.00168528
ENSG00000162946	DISC1	0.831695	1885	1:231894633:G:A	0.00116842
ENSG00000116991	SIPA1L2	0.750039	1440	1:232605319:C:T	0.00363558
ENSG00000212916	MAP10	0.891691	489	1:232758541:C:T	0.00695524
ENSG00000135778	NTPCR	0.727994	451	1:232931526:T:C	0.0141087
ENSG00000135749	PCNX2	0.0927395	1735	1:233158981:G:C	0.000844864
ENSG00000143674	MAP3K21	0.0389541	655	1:233340197:T:C	0.00103563
ENSG00000135750	KCNK1	0.71176	720	1:233682099:C:G	0.00242686
ENSG00000183780	SLC35F3	0.246978	2392	1:234208549:G:A	0.000520849
ENSG00000168275	COA6	0.911915	416	1:234376103:C:T	0.0115948
ENSG00000059588	TARBP1	0.995877	887	1:234491040:G:A	0.00209467
ENSG00000168264	IRF2BP2	0.375703	457	1:234556888:C:T	0.00211639
ENSG00000173726	TOMM20	0.0694631	316	1:235083965:C:T	2.36716e-05
ENSG00000188739	RBM34	0.116198	337	1:235083965:C:T	2.36716e-05
ENSG00000054267	ARID4B	0.0938409	908	1:235083965:C:T	2.36716e-05
ENSG00000152904	GGPS1	0.176961	413	1:235355030:G:A	0.000947207
ENSG00000285053	TBCE	0.356945	750	1:235355030:G:A	0.000947207
ENSG00000284770	TBCE	0.236936	632	1:235355030:G:A	0.000947207
ENSG00000162885	B3GALNT2	0.436149	615	1:235493073:A:G	0.00402905
ENSG00000168243	GNG4	0.180164	765	1:235645757:A:G	0.00126413
ENSG00000143669	LYST	0.057947	749	1:235889722:G:A	1.85212e-06
ENSG00000116962	NID1	0.653034	695	1:235954821:A:C	0.00139544
ENSG00000077585	GPR137B	0.543273	930	1:236246290:A:T	0.000487446
ENSG00000086619	ERO1B	0.432146	829	1:236246290:A:T	0.000487446
ENSG00000186197	EDARADD	0.84076	1413	1:236509610:T:C	0.00492967
ENSG00000116977	LGALS8	0.873123	924	1:236563841:A:AT	0.00299661
ENSG00000119285	HEATR1	0.963151	1130	1:236563841:A:AT	0.00299661
ENSG00000077522	ACTN2	0.105412	1061	1:236739294:C:G	5.83577e-05
ENSG00000116984	MTR	0.307841	856	1:236966335:A:T	0.000823337
ENSG00000244020	MT1HL1	0.179466	370	1:236966335:A:T	0.000823337
ENSG00000198626	RYR2	0.963978	4017	1:237060679:C:G	0.000329527
ENSG00000116996	ZP4	0.235845	610	1:237909202:T:G	0.000521301
ENSG00000270188	MTRNR2L11	0.386633	465	1:237909202:T:G	0.000521301
ENSG00000133019	CHRM3	0.967545	2314	1:239821833:G:A	0.00320135
ENSG00000155816	FMN2	0.997313	2666	1:240062120:C:A	0.00448699
ENSG00000180875	GREM2	0.997373	892	1:240559916:G:A	0.00674763
ENSG00000182901	RGS7	0.998343	2971	1:241058070:C:G	0.000313963
ENSG00000091483	FH	0.679024	450	1:241547614:T:C	0.00353114
ENSG00000117009	KMO	0.674411	589	1:241547614:T:C	0.00353114
ENSG00000054277	OPN3	0.942851	755	1:241547614:T:C	0.00353114
ENSG00000203668	CHML	0.976761	430	1:241615675:A:G	0.00377488
ENSG00000162843	WDR64	0.916908	1009	1:241615675:A:G	0.00377488
ENSG00000174371	EXO1	0.920436	695	1:241879152:C:T	0.00373163
ENSG00000196289	BECN2	0.971564	692	1:241998973:G:A	0.00138268
ENSG00000197769	MAP1LC3C	0.939959	657	1:241998973:G:A	0.00138268
ENSG00000180287	PLD5	0.974105	2568	1:242226385:C:T	0.00136052
ENSG00000143702	CEP170	0.989445	437	1:243214438:G:A	0.00829712
ENSG00000054282	SDCCAG8	0.984294	744	1:243369930:T:C	0.00650377
ENSG00000117020	AKT3	0.842211	925	1:243606010:A:G	0.00543749
ENSG00000179456	ZBTB18	0.759089	413	1:244098420:C:T	0.000349976
ENSG00000173728	C1orf100	0.79852	631	1:244378852:GGGA:G	0.00361533
ENSG00000035687	ADSS2	0.792663	452	1:244378852:GGGA:G	0.00361533
ENSG00000179397	CATSPERE	0.974878	992	1:244681836:A:G	0.00393269
ENSG00000121644	DESI2	0.911965	542	1:244681836:A:G	0.00393269
ENSG00000284188	ENSG00000284188	0.797635	336	1:244681836:A:G	0.00393269
ENSG00000203667	COX20	0.344465	352	1:244805391:T:A	0.00594239
ENSG00000153187	HNRNPU	0.598155	425	1:244805391:T:A	0.00594239
ENSG00000203666	EFCAB2	0.691842	981	1:245038872:A:G	0.00105553
ENSG00000162849	KIF26B	0.993956	3092	1:245238738:T:G	0.00332774
ENSG00000185420	SMYD3	0.878909	4700	1:246241804:T:A	0.00083761
ENSG00000162851	TFB2M	0.96574	634	1:246541332:C:T	0.00257149
ENSG00000162852	CNST	0.84905	943	1:246652855:C:T	0.000605911
ENSG00000143653	SCCPDH	0.90747	656	1:246677132:C:T	0.000872926
ENSG00000153207	AHCTF1	0.479261	719	1:246956201:G:A	0.00193954
ENSG00000197472	ZNF695	0.660495	739	1:246956201:G:A	0.00193954
ENSG00000135747	ZNF670-ZNF695	0.65869	1128	1:246956201:G:A	0.00193954
ENSG00000277462	ZNF670	0.897194	801	1:247098200:C:T	0.00383827
ENSG00000188295	ZNF669	0.204694	542	1:247098200:C:T	0.00383827
ENSG00000196418	ZNF124	0.417194	774	1:247098200:C:T	0.00383827
ENSG00000162714	ZNF496	0.998425	523	1:247348616:A:G	0.017285
ENSG00000162711	NLRP3	0.965709	784	1:247390390:G:GA	0.00878205
ENSG00000177535	OR2B11	0.93597	613	1:247421911:A:G	0.0184497
ENSG00000169224	GCSAML	0.831953	742	1:247544403:C:A	0.00257563
ENSG00000196242	OR2C3	0.367316	420	1:247544403:C:A	0.00257563
ENSG00000177489	OR2G2	0.644629	420	1:247544403:C:A	0.00257563
ENSG00000177476	OR2G3	0.67928	472	1:247560004:T:A	0.00848977
ENSG00000198452	OR14L1P	0.885547	530	1:247590278:C:G	0.0145117
ENSG00000197437	OR13G1	0.690454	584	1:247685603:A:G	0.000165614
ENSG00000169214	OR6F1	0.977701	481	1:247685603:A:G	0.000165614
ENSG00000239395	ENSG00000239395	0.989278	519	1:247685603:A:G	0.000165614
ENSG00000241128	OR14A2	0.776084	445	1:247685603:A:G	0.000165614
ENSG00000153230	OR14K1	0.866811	454	1:247766789:G:A	0.00865223
[truncated: 16,873 more rows]
